# Supplementary material for: Evolution of the Brassicaceae‐specific MS5‐Like family and neofunctionalization of the novel MALE STERILITY 5 gene essential for male fertility in Brassica napus
Source: New Phytol. 2020 Nov 23;229(4):2339–56. doi: 10.1111/nph.17053 (PMC7894334; doi:10.1111/nph.17053)
Supplement: Supplementary file 1 — Dataset S1 Protein sequences of 727 MS5‐Like homologs identified in this study. [file NPH-229-2339-s001.txt]

New Phytologist Supporting Information
Evolution of the Brassicaceae-specific MS5-Like family and neofunctionalization of the novel MALE STERILITY 5 gene essential for male fertility in B. napus
Authors: Xinhua Zeng, Hao Li, Keqi Li, Rong Yuan, Shengbo Zhao, Jun Li, Junling Luo, Xiaofei Li, Hong Ma, Gang Wu, Xiaohong Yan
Article accepted: 8 October 2020

Dataset S1. Protein sequences of 727 MS5-Like homologs identified in this study.

>Arabidopsis_halleri_28838166 Araha.4151s0001.1 pacid=28838166 polypeptide=Araha.4151s0001.1.p locus=Araha.4151s0001 ID=Araha.4151s0001.1.v1.1 annot-version=v1.1
QTKKLHRRNKAYHYYEGNMEGTPQVENELFDLDWSSYPPTLVKSTWQYDYEVALFARIGLHCHNFQKGSNYKFKRLEKCG
THSTRYEDYYITFEATDPTSGSVFSFQTMLSNDYQYLTWGIGLTLASLAARIKATHGTESVDEVWDMAAIDDSYKGPMPK
WFSDEALVRDDKKFYVVQESELHENDWLQLLMEVAFYSKTESGVSACKPLEIKKVVVETLEEYTTEAREKLKADNAIFYI
SYKCIADPSTPWAGEHDAIIRKTMDGKPGHMSLEVAVTKEQIEDRETX
>Arabidopsis_halleri_28839923 Araha.14705s0002.1 pacid=28839923 polypeptide=Araha.14705s0002.1.p locus=Araha.14705s0002 ID=Araha.14705s0002.1.v1.1 annot-version=v1.1
MTTSWFEDAQAFLRGQNEYWRQVNESEGFDLEGILAPPGTTGLMIHNCKDEFGLRWDYRADLYAKLGLHRYNMLKGTNFQ
LDELIKFNMLMNFVSAYHITLVASDPASGSVLTFQVKVEEHMVNRLNVTVSIARPKDDLKADRAHHELHDDDGLSQWPSE
DAFNDTKRFYMVEESELQDTDWIRLYLELVLCSKDRRLRASDLSKLKIVKVAVETNDEDVEPPNERLNAKTASFYITFYL
GIWGIREDVERRAIVRRVLSRTGNLILLDTLTPFKNDTGLNKRIMEASMADRLAAATNPSMFRSRRX
>Arabidopsis_halleri_28841560 Araha.3772s0004.1 pacid=28841560 polypeptide=Araha.3772s0004.1.p locus=Araha.3772s0004 ID=Araha.3772s0004.1.v1.1 annot-version=v1.1
MGLHRYNLLEGTNLDISHVKRYNMTLTLAASYYITLVAMDPSSGKLVHFQTNVNEECCGKFALTSFIARPRRGPKATDSS
GRRFCPMGSLPEFPQENPFENENRFYLVDESELEDNDWIRLYLELSVARSDWTSKDHDLSHLKIVNVAIETMEPPSESSL
TAKNATVYIRYIDCCVARCGQKFDRIAVVRRRFNERTGCFSLDGWNQSSEIIPEKQSSEIIPKKKGPSLSRKLLSQRLIH
KSRRIWRRRCAYINHGVGLTHRLRKTRSIESAIRKYTQKVEX
>Arabidopsis_halleri_28843770 Araha.14613s0001.1 pacid=28843770 polypeptide=Araha.14613s0001.1.p locus=Araha.14613s0001 ID=Araha.14613s0001.1.v1.1 annot-version=v1.1
MAWSEVNLNRPKSIHPSEEKMPKASRFKSKDGGCEKEEYVVHPGFTPARFNYSQCRNPGRRLIALLYARLGLHRYNFLRG
KSLQLGHITQFTKTVHSAASAYNITLKAKDPQETSGRRSPYQTFKAQVNEKKYGRLVLVCTSSGPPGEPKKCTTVNKVAK
FMPELPPVNPFQDDTDRFRLLKKSEVLKNEWIRLYLQLAVATSNRNHLEEGVANLKILKVAMEITPHLEEEEPFYKGLGA
YDAIFYIRYKDPCKARAGDDVDRVAIVRRVVDVHLETFILVGRTQTLTPAPSNEIAAMEAIX
>Arabidopsis_halleri_28843873 Araha.6052s0015.1 pacid=28843873 polypeptide=Araha.6052s0015.1.p locus=Araha.6052s0015 ID=Araha.6052s0015.1.v1.1 annot-version=v1.1
MEKFEGLHIPHEIRKRMKRLREQELRSELSYGFDLDYSTHPRTLVKSRWGNHYHIGLYGRLGVHCHNLQNGTNFKYVRWE
KFSTHQLTSETNYYFTMEAMDPAINSVFSFQTLLSDVGPRPGIHLTLRTLACRIKCNEPVDDDWGHTAIDAFYQGEMPKW
FSADDLASDPKRFYEVQESDLRENDWLQLFSEIAFFTEAKLELVAPPLLEIKKVVIETKEGYTSEAREILKAENAIFYIS
YKCTGGDCSARGVAGDHKAIVRKTMDGKPGHICIEVA
>Arabidopsis_halleri_28843879 Araha.6052s0016.1 pacid=28843879 polypeptide=Araha.6052s0016.1.p locus=Araha.6052s0016 ID=Araha.6052s0016.1.v1.1 annot-version=v1.1
MEETVLSRELESLRISGDKDVAELMRKQKAERKENRELWVESQWGKCYDTDLQAMLGLHCYNFQKGTKFKFECWEKFSSD
YTCEVCIYLTFQARDPASDSLISFQTLFSDGGCGADFTIEWRSLACRLKCNERLDDYWDDSGLIDDFYMGDMPKWLSDEA
LAADNKKFYVVQEPDFLENDWLYLYSEIAFYAKTDCNLTTSPRLEVKKVVIETKEEYMTEAREKLKAENAIFYIIYNYNG
DDRAARGLVGDHRAIVRKTMDGKPGHMCLEVARRTEEX
>Arabidopsis_halleri_28843884 Araha.6052s0014.1 pacid=28843884 polypeptide=Araha.6052s0014.1.p locus=Araha.6052s0014 ID=Araha.6052s0014.1.v1.1 annot-version=v1.1
MPKLFPDDILASGSKRFYEVQEADLRENDWLQLFTEIAFFSKAELKLMAPPLLEIKKIVIETKEEYTIEAREKLKANNAI
FYISYKCTGDASSARGLAGDHEGIIRKTMDGKPEHMCIEVARETEEYIPSDYESLLFX
>Arabidopsis_halleri_28844608 Araha.39155s0001.1 pacid=28844608 polypeptide=Araha.39155s0001.1.p locus=Araha.39155s0001 ID=Araha.39155s0001.1.v1.1 annot-version=v1.1
MATIRIEDEGAYFRALSKYWREVNHSEGFDIEDVSEPHGICGLFRYDCQREDTRYPNPVLVERYARLGLHRYNLSKGTNF
QLHHLKKFNMSMNCLSVYYITLAACDPATTSLATFQVKVGENCYGILDLTCYIARPQGAPKESPKPINFGPTFGDGSLPY
WPSDFNDILRFTVLKDSELQDNDWIRLYLELALCTNDRWISDSSLSQLQIVRVAIETIGGVVEPPNERLPAKSANVYITF
KGLSYARVGEIGEHVERKIIVRRVLDELTGYLTLQGGFGYLFGEEAAVERSMTPSSFAFDDELPPITLPTRPINLHLYKW
NX
>Arabidopsis_halleri_28845666 Araha.28483s0001.1 pacid=28845666 polypeptide=Araha.28483s0001.1.p locus=Araha.28483s0001 ID=Araha.28483s0001.1.v1.1 annot-version=v1.1
MEGIVEVKIRDPELYADSKRFYDQKRKLGNQYKGSGSDGHRKSVAEVPDSEVLWLRDYQVGRNIKPKQWRIYYDIGLCAR
LGLYCYNSHKGTDYKFESLRQCYTKFGPSFTKLSIIWEAMDPADSSPLTFETILNHADRRTKEDGMLWWETCVCRVKDQP
VTFLAGSKEAYHKWDNGAIDARYKGEMPKWLSDDDQQQCYVVQESELQDKDNWWLHLFTEIAFYTKWHGTLRPRDVADCL
PLETQKVVVETRGEEAATEPREKLKAANAVFYISFECGDDPPTGEEASYRAVVRKTMDGKPGHMRLEVVCWSIX
>Arabidopsis_halleri_28846426 Araha.2310s0007.1 pacid=28846426 polypeptide=Araha.2310s0007.1.p locus=Araha.2310s0007 ID=Araha.2310s0007.1.v1.1 annot-version=v1.1
MVFETPVYSPPSPIDKESSDDEYCGVTAIGVNEADELIAKLALHCYNSHKGTNLQLMTVTQLMVYSVAHFDYQMTLDAID
PANNSFSSVEICAWDASIENDENLRLVTTFCSLEGSGEEGTQWDFNGVDVLYNGVMPKWLDDGALTGSKKLHYYEVNDSD
LQENEWLHLYAQVGAYSKWDLDMVNHLPLEIKKAVVQTKEDDIESSLKLKSSNAIFYITFTTRGGAECACIVRQTWDGRP
QHMCLEVKNVEIYGQ
>Arabidopsis_halleri_28846870 Araha.8038s0002.1 pacid=28846870 polypeptide=Araha.8038s0002.1.p locus=Araha.8038s0002 ID=Araha.8038s0002.1.v1.1 annot-version=v1.1
TLLENPLKASIGHGLNNTYGLDKSKSIGMHPELIDFAEISNNLDEEENMTFPMGGDTEDYDKPRVDTLDYFDFDGSISRS
FLLRAYHCEGDECRKHTYLALVKLYARAGLHLYNMLNGKNLKLDRLKRFNKDMHFLSSYYITLLAFDPTSRLQETFQVIV
DDNCFGSLDFICPTARPKPLGSLPEWPPEDAFNDRKWVYVVNESELQNTDWIYLYLELVICSRHREISDGDLSKLKIVNV
AIETSEEVEPPNERLNAKHAFVYITFKGLAIGRTGEHVERKVIVRRVINEREGYLYLKGDIWSX
>Arabidopsis_halleri_28847447 Araha.61906s0001.1 pacid=28847447 polypeptide=Araha.61906s0001.1.p locus=Araha.61906s0001 ID=Araha.61906s0001.1.v1.1 annot-version=v1.1
MADVLRKLLDSGKLSDEKCRLILRGLRKQVDELNLSKNEAIDEWSSDEEEEIDPEYLRQVKESLGFDIDMNLRIPSYGIA
PHEIGDDCEPPHNVALYGRLGVHCFNFEKGRNLRFIRIPKYNSQIHQTESYSITVEVEDLADCSPHIFQTLVTRLFPKNG
EGLRVFTGICRLKPATPGKGDAYAILDEEVIDGFYRGDMPDFVSEAIADDELRFYEVQEQDICENDWLRLYTEFALFSFW
WFNEDGYEWSLPVEINKIVVETSETHREPCLKLKSSNAIFHINFSAKGRDYRSVVRRSTDGKTGHILLEVKSWADQPTPA
X
>Arabidopsis_halleri_28848391 Araha.8309s0005.1 pacid=28848391 polypeptide=Araha.8309s0005.1.p locus=Araha.8309s0005 ID=Araha.8309s0005.1.v1.1 annot-version=v1.1
MTNMLKNAIRETCKFMPLDVESHLRDECERDERSESFRTWLDMEQVVVVRESEIPGATAARKRGKKLRACLRKRNSQLAY
GFDYGSDFCIVEPPVSNEYDVTIYARLGLYCYNFQKGTNFKFVRWEKYNTEFTSNFDHYITLAARDPSCNSVFSFQTVFS
AAGCSTQDTYRVKTWRVLACRPTCGKSVNEYWDRDKAMDPFHTGVMPKWLSDEALATDNKKYYVVQESELHENDWLHVFM
EMAFLQANPELEAAPPLEIIKVVVETKEDYITEAREKLHAENAIFYISYECTGFPGDHIAITWKSGFVGDHKAIVRKTMD
GIPGHMSLEIASERRX
>Arabidopsis_halleri_28848392 Araha.8309s0003.1 pacid=28848392 polypeptide=Araha.8309s0003.1.p locus=Araha.8309s0003 ID=Araha.8309s0003.1.v1.1 annot-version=v1.1
MFSAYFDHYITLAAMDPSCNLVFSFQTVFSAAGCITQDTYLVGTWRVLACRPKCAKSVNDNWDRDTGEMPKWLPDEALAT
DNKKYYVAQESELHENDWLQLFMEMAFLQANPELMASPPLEINKVVVETKEDYITEAREKLHAENAIFYISYKHIGVSSS
DHKAIIRKTMDGIPEHMSLEVASEHGX
>Arabidopsis_halleri_28848708 Araha.11841s0001.1 pacid=28848708 polypeptide=Araha.11841s0001.1.p locus=Araha.11841s0001 ID=Araha.11841s0001.1.v1.1 annot-version=v1.1
MWKRESSEEASSPPQSHEYLEAQRSLLPSVQSSSPHMFLPPASAPVFLPSASAPKEPLNLSQVLTGVRLFGKVGLHCYNL
QQGTNLQFVSLQEFHSWFSSIISYAVTLEAVDPMGRNSSCHLEILARHAVENKDCLSAIVTECRIKPQNPALVDDFFKGE
MPDWMPDGALTGSNKLQYYEMKESEVEEDKEWLLLYAELALLTLQGSELKTIQPVKPLELRKIVVRTKEDVESKKKVKAE
NAIFYISFKNCCGRDYNVIVRRTTDGIPEHFSLEVKCCX
>Arabidopsis_halleri_28850003 Araha.4881s0017.1 pacid=28850003 polypeptide=Araha.4881s0017.1.p locus=Araha.4881s0017 ID=Araha.4881s0017.1.v1.1 annot-version=v1.1
MTTEEESLPPAEEGYSVQRDFWRQAAESDGFDLENVKRPPGMNGVVIGLIPYDCQLYKRYPYRILVDLFAKVGLHRYNLF
KGTSFEVDALIKFNMLQNYMSSFYMTLLAHDSDPAASSLQKTFQVRVDEQDYGTLHITCSIARLKAEGNLLVVHYFLYNF
FYKISLSLLNNNECCIVSTETPFIPHFQGGARAYGIFKGELPDWPSDDALNDGKRFYLVKESEWQSTDWISMYLELVITT
TDRSITDTRQKTEVLSQLEIVKVAIETANEDVEPPNERLKAKTPRRVFEIGEHVERQAIVRRVMNHTGYLTLKGKLCGGQ
YIKKRSLALKSGEESQDCKKQACVGX
>Arabidopsis_halleri_28850157 Araha.7166s0002.1 pacid=28850157 polypeptide=Araha.7166s0002.1.p locus=Araha.7166s0002 ID=Araha.7166s0002.1.v1.1 annot-version=v1.1
GFDYPNCNTLQRFRHFECEGKYPKYPYGSLVKFYAMVGLHRYNLLEGKNLQLDTLKSFNMRINCGASSYYITLVARVPDS
GLQQTFQVLVHEERIGSLDVTYTVARPRVTTSEPFLRRHSELAYDYMDNDELPDWPSEIAFNDRKRFHLVKESELRDNDW
IRLYLELTLVAHDRSLTGHYLSQLEIVQVVIEDVEPPNASLNTKTSFVYITYKDLAKARIGEPVDRKAIVRRIINMSTGI
LRLRGDYWSGEKAMNTEEEESMHLPGGGKALNNEQRSKMLKRRLGVHRLWRLSNPRWHQVYKSRGLRSSPAX
>Arabidopsis_halleri_28850162 Araha.7166s0003.1 pacid=28850162 polypeptide=Araha.7166s0003.1.p locus=Araha.7166s0003 ID=Araha.7166s0003.1.v1.1 annot-version=v1.1
MSRRFGYKKQIIRPQRNESDGFDYPDGIPISYNLHRLLHFDCEGKYAKYPYGSLVKFYAMVGLHRYNLLEGKNLQLDTLK
SFNMRINCGASSYYITLAARVPDSGLQQTFQVLVHEHRLGSLDVRCTIARPRVTTNVPFLRPHSESEYDYMDNDELPDWP
LEIAFNDRKRFQLVKESELRDNDWIRLYLELTLVAHDRSLTVHYLSQLEIVQVAIEDVEPPNASLNTKTTFVYITYKDLA
KARIGEPVDRKAIVRRIINFTTGLLRLRGDFWSGEKAINNTEEESVQYLPGGGKALSNEQRFKKLKRRLGVHRLWRLSNP
RWYQAYKIRGLRSSSYX
>Arabidopsis_halleri_28851302 Araha.17503s0001.1 pacid=28851302 polypeptide=Araha.17503s0001.1.p locus=Araha.17503s0001 ID=Araha.17503s0001.1.v1.1 annot-version=v1.1
MSVFSDQFNGPVRRTEDGLIDMAIYRLDSETGLPYFLSPTLLPTDLYPANVLEEHQTYLPSAPSPDHDDDLVPRSPCITL
FPFPEPPPPSFILESRRIPIYEKITPLGLLCKVGIHCYNLHKGTNFQFSAATGYRYKDPGIVTSMIVNSTRDFEARVQYN
EVEKKRFSTMIVTLCRFKPPQTPEEVEGDLCAAFDRLSVDDFFKGDMPDWVPEDALTASDNLQFYEMKESEVEEYKKWLH
LYAELAFFTTCGRFLEKLQWAQPFELRKIIVQTREDVESKKWAKAENAIFYIAFKSRGSRRDYNAIIRRTMDGTPEHMSL
EVKCFKMX
>Arabidopsis_halleri_28851377 Araha.26430s0001.1 pacid=28851377 polypeptide=Araha.26430s0001.1.p locus=Araha.26430s0001 ID=Araha.26430s0001.1.v1.1 annot-version=v1.1
GFDIDGNVRIPACGISPVFLGANENPRSEIRLYGHLGVHCFNIDKERKLKYMRIPKYNIQFPKAMSYYITVEVKDLADNS
AHTLQTLVTRSFSRNGEHLRVSTGICRIKPETPEGDICLVDEEAIDKFYRGVMPNFVSKEGAVNDKLRFYEVQEQDICAN
DWLRLYTEFALFSFWRYNEDGFESCLPVEIKKIIVETCENHREPRLKLKSSNAIFHINFSAKSCDYKSVVRRTTDGKPGH
IVLEINTWKNDQQSSTX
>Arabidopsis_halleri_28851543 Araha.27633s0001.1 pacid=28851543 polypeptide=Araha.27633s0001.1.p locus=Araha.27633s0001 ID=Araha.27633s0001.1.v1.1 annot-version=v1.1
MSVWTPFTGGQMEYWRQVRESGGFNLEGISVPRGTTGLMPYDCEREDVRYPYPVLVERYARFGLHRYNMCYGTNLQFHHL
KKVSLTMICQATYFITLVACDPATSPVTLELGVAEGCRKPGRSLNLTCFIARPLGTPSEPVQLPNTELVDDAQLPCWPSD
FNDTQRFYEVKESELQDNDWIRLYLELALCTNDRNLEVSDLSQLQIVNVAIEGIQGNATLQAAAANVYITFKGLAMSRVG
ELGEHVVRKVIVRRAINELTGCMTLLGGYGFSIGEATEERSLPRPSFISLYEASKIVPFRGPMTAPPLGGFIGRKAIELG
LFPDYRQDX
>Arabidopsis_halleri_28851659 Araha.61571s0001.1 pacid=28851659 polypeptide=Araha.61571s0001.1.p locus=Araha.61571s0001 ID=Araha.61571s0001.1.v1.1 annot-version=v1.1
MKKIIVQTQENREASPHMILKANNAIFYISFKGNGDPSGTPMEYQAIVRRTMDGMPGHICLEVDCLAYKSCX
>Arabidopsis_halleri_28852853 Araha.25001s0001.1 pacid=28852853 polypeptide=Araha.25001s0001.1.p locus=Araha.25001s0001 ID=Araha.25001s0001.1.v1.1 annot-version=v1.1
MSFRIPFEASGEFLRGQMEYWRQVRESGGFDLEDISVPQGTTGLMPYDCEREDVRYPDPVLVKRYARFGLHRYNICHGTN
LQFHHLKKFNVTMICQATYYITLAASDPATTSLVTLHLGVAEGCRDACSLNLTCFIAKLEDTPIEPCQLPDTEELVDDAQ
LPYWPSDFNDCQRFYQVKESELQDNGWIRLYLELALCTNDRELEDSDLSRLQIVKVAIEGIQGNEKLQAVAANVYIMFKG
LAMASIGELGEHVVRKFIVRRAFNEPAGCMTLLGGYGLSIGEVAEERDTSRPNFIDLFKAGKFIPYRGPMTGPPLGGILG
RKAIEAGLFRDYGQDX
>Arabidopsis_halleri_28853012 Araha.33351s0002.1 pacid=28853012 polypeptide=Araha.33351s0002.1.p locus=Araha.33351s0002 ID=Araha.33351s0002.1.v1.1 annot-version=v1.1
MDCGYERTFGKVGLHCYNLLNGTNFKFVRLDKNHLTGLFYKLIKFYATDPTRKCEFLTRVVQSKTENQGCLSFITVECTL
LPEENHYPSRFDQLAVDEFFKGDMPNSMPENTSDNPQYYELKESEMEEYKDWLLLYVDLALRTKLRCFHRSPVWVQTFEL
RKIIVQTRADVESKKKAKAENAIFYMNFKCICSQDCNAIIRRTTDGLPQHMSLEVKCLMX
>Arabidopsis_halleri_28853498 Araha.0625s0005.1 pacid=28853498 polypeptide=Araha.0625s0005.1.p locus=Araha.0625s0005 ID=Araha.0625s0005.1.v1.1 annot-version=v1.1
MEYQREYFAMEASNQRARDHAAESSRKLVKECGGAYDLKASTHGYMVQVCNQRFPCPALVFFYAKMGLHRYNFVQGTKFE
LSRVKKYVMSTGSAASSYYITLDAIDPAAAAAAAGALVTFQTKVSEHSFRKFILDCHIAKVRGETRDGKGFLMIDHSFPK
CPLENPFETYYLVKESELQENAWVLLYLQLAVATTHRYREAKDFGLPNLEILDVAIDDEQGLYAKNAVFYIRYKDYLYKS
NLAQDLDRIAIVRRCFDKATGCFSLVGQNLSSHVVIPNMPKIAYEDTTGCSTFNGHILSPEPSTLGTSEDHEAANHLAIL
SIDEAAAGDSMELDSSLCTTX
>Arabidopsis_halleri_28857435 Araha.19066s0003.1 pacid=28857435 polypeptide=Araha.19066s0003.1.p locus=Araha.19066s0003 ID=Araha.19066s0003.1.v1.1 annot-version=v1.1
MSCKNQTGKEMSGFICTLSLHLYTKCFAYGNDPRHFLPLEMKKIIVQTQENREASPHKANNAIFYISFKGNGYEWLAIGH
CMNVCMNTX
>Arabidopsis_halleri_28859824 Araha.1545s0016.1 pacid=28859824 polypeptide=Araha.1545s0016.1.p locus=Araha.1545s0016 ID=Araha.1545s0016.1.v1.1 annot-version=v1.1
MKYGVTDAGFDNKARLILITKICRIKPQVPGIGDANVFWNFDAIDDFYKGDMPDWPLNDEFTKGDKLLQLYEVKESELRD
NEWISLYAEAALFSEWHSDMSVPFEMKKVVVQTKEDVESSMKLKSSNAIFYMTFKVREGPECRGIVRKTSDGRTGHMRLE
ARCWIDKX
>Arabidopsis_halleri_28859832 Araha.1545s0015.1 pacid=28859832 polypeptide=Araha.1545s0015.1.p locus=Araha.1545s0015 ID=Araha.1545s0015.1.v1.1 annot-version=v1.1
MYDVMLDEANLWFHEHEPPLRKRKLEAPPSPVEDVYFSDEEDMNPEEQEKYRLQVVESCGFDVDLFIHTFNGIIPSGCTP
YDTLFAKAGLHCYNLEKGKKLQFKSVLKVNAEIGSLYNSYSTSEVMDPVNNSLRTFQTLVTDAGKMNKARLILVTKICRL
KPQVPGMGDANVFWNFDAIDGFYKGDMPDWPLNDEFTKGDKLLQFYEVKESELRDNEWISLFAEAALFSEWHSDMSAYTP
FEMKKVV
>Arabidopsis_halleri_28860227 Araha.27852s0001.1 pacid=28860227 polypeptide=Araha.27852s0001.1.p locus=Araha.27852s0001 ID=Araha.27852s0001.1.v1.1 annot-version=v1.1
MTSRLEDDRKEFVSGQIDYWRQVAKSDGFDIDDVQVPERTTGLLSFNCLRPRFRLRCRLIKLYAMVGLHRYNMLNGTNFQ
FSALLKYNRSMNCVCSYYMTLDALDPCSQLQKTFQVRIDEKSFGDLDLTVSIARIKDEEKVTTKKRFIHHFHGEADADDF
YQGPLPDWPSVDDLNDRKRFYLVNESELLANDWIHLYFELALYVKDRWIFRTSKPKLQILKVAIETKEDVEPPNGRLHVK
SAIFYITYKGMAKPPIGDEIGEDVERKAIVRRVIDEKTGYLTLLGGFSIAKNDLNQSVSGEDQSSDNEQGYGKRRRIWYI
DEDENHEMINX
>Arabidopsis_halleri_28860729 Araha.0529s0013.1 pacid=28860729 polypeptide=Araha.0529s0013.1.p locus=Araha.0529s0013 ID=Araha.0529s0013.1.v1.1 annot-version=v1.1
MMSWNRVEEDEEYKRAVNHYWRQVALTDGFDVEGIKQPPHPVTYGGMICITVPEEGWWGPPFRREVTLYARFGLHRFNMK
EGTKWELDNIIKFNVRTRNLASTFFITLAAHDSDRRRQILQVRVDEIKNGSGCLGLVCSIAKVKGDRGEPTNVPTEHPLD
FPCCSPMPSWPLDDDDYLQGLYLVEGSELLDTHWIRLYLELAIERAENNDDPDFSNLVIVKAVIDTAEKEAPLNAKNSIL
YIVFKGVVVRGVGADVERKAVIKTDFNEQTGFLSIKGVVCRGPQDKRPRTFEEVIRSFRHPKRVAVX
>Arabidopsis_halleri_28861020 Araha.11196s0005.1 pacid=28861020 polypeptide=Araha.11196s0005.1.p locus=Araha.11196s0005 ID=Araha.11196s0005.1.v1.1 annot-version=v1.1
MPMPLPIRSKEALDNNFRQRSKCMKRVKKYEGFDTTDARYGPELQKSICDERWSPCCTLVRLYARMGLHRYNLLQGKNLQ
LNRVKKYNMSTHSAACNYYITLVAMDPARSKLLNFQTKVDEERFGKFILTSDIARPRGKNTEDGSLITEHYFYVKGSLPT
CPPEDLFQNSNRFYVVEESELQVNDWIRLYLELAVATTHRSTGRNHDLSGLKIMKVAIDTCEDVVEPPNEASLNAINAIV
YIRYKDFCESRVGKDVDRIAIVKRSFNERNGCFILEGQNDVIKSX
>Arabidopsis_halleri_28861303 Araha.9293s0006.1 pacid=28861303 polypeptide=Araha.9293s0006.1.p locus=Araha.9293s0006 ID=Araha.9293s0006.1.v1.1 annot-version=v1.1
MEASVQEISSDENQIHRGITFVYANDHPHNPRRLIVLLYAKLGLHRYNCVHGKDLKLSSISTYIKSSGVTSATSYRITFD
AKDPRDTSGSLQTFQTHVNERTYGSLLLSCTIACPLGSETKRVNMHSLRPELPSENPFQDDTDRFYVLKKSEVKKNDWIR
LYLELAVATTKRHHIKHGVANLKILRVALDTTPDPCRPSEKGLDAYDAIFYIRYTDSCKARAGEDGDRVAIVRRIWDEKP
QVFRIVGRTESFR
>Arabidopsis_halleri_28861539 Araha.1791s0002.1 pacid=28861539 polypeptide=Araha.1791s0002.1.p locus=Araha.1791s0002 ID=Araha.1791s0002.1.v1.1 annot-version=v1.1
MEAVDEPPLRKRKVEETTVSHDVVSSGFISEEEWSAAVNNDPPSGWTDEDDDDVVTDLEQELYRQIRESDGFDVDIRIPS
SFLYVYKCANNDDYRDADIVGICARVGLHWYNFHKASNLVLMHVDKYNSRFCALMTYHITAEAVDPDNDSRFTFQTYLRL
LTEICRIKPKIQGTGDKNKRWNDEAIDDFYKGDLPKRISDDALLPCSEQDQFYEVQESEIREHNWLHLYTEIALYSLWEG
DMRLESCVPLQIMKVIVETREAVESKEKLMAGNAIFYISFRNLNSTPPQDHIAIVRRTVDGIPGHVSLEFKCGLQDLX
>Arabidopsis_halleri_28862714 Araha.2238s0001.1 pacid=28862714 polypeptide=Araha.2238s0001.1.p locus=Araha.2238s0001 ID=Araha.2238s0001.1.v1.1 annot-version=v1.1
MDRTMISGSRDECLHAAWDYWRRLDESECFDIEGIEAPPGAIALIPYVCQLPNSFHPLPLWVKLYASAGIHRFNMLEGTN
FKLGYVMKFNKRLALLSPYYITLLAQDSVSGSHQSFQVLVNERSVGKLNIIIPIARPKGVTTNERLIPCDSFSVDDKLPQ
WPSHDSFNDRKRFYLVKESELQNNDWINLYLELVLCAIQRVRISDSDLSKLKIVKAVIETKEDMVSPNERLNAKTAVVYI
TFKGLANARIAAGEHDERKAIIRRIFDEHTGHLSLLGDLIGEKKFVNIDPVTYFNSPAYLEDITHELPPDS
>Arabidopsis_halleri_28863110 Araha.5599s0011.1 pacid=28863110 polypeptide=Araha.5599s0011.1.p locus=Araha.5599s0011 ID=Araha.5599s0011.1.v1.1 annot-version=v1.1
MPTEDRVCFTGEEYARHVREYWRGVAESDGFDCEEIRSPVVLTGLLHYDCQKSGRRYPEPLLVKRYALLGLHRFNILQGT
SFDLAALLKFNKTMNLVSSYYITLLAYDPPLQKTFQVRVDERKYRHLDLTVAIARPKKDQNEAAETTKEPFIPHFHCSAV
SDGVFQGPLPDWPSNHAMRYDRRFYELEKSEWQATDWISLYLELLILTTDRGMFGIAQTGLPQVQILRVVIETKGENEDP
PDKRLNARGAHVYITFKGLAKSPRLVEIGEHVERKAIIRRVIDDSGYLTLLGKFWSGKDTEQRSKTRQSGEKVESSEKRP
RLGX
>Arabidopsis_lyrata_35918377 AL5G23090.t1 pacid=35918377 polypeptide=AL5G23090.t1 locus=AL5G23090 ID=AL5G23090.t1.v2.1 annot-version=v2.1
MADVLRKLLDGGKLSDENCRLVLRGLGKQVDELHLSKNKAVDEWSSDEEEEVDEEYCRQVKESLGFDIDMNVRIPEWGIA
PYELGDYEPPIDISLYGRLGVHCFNFEKGRNLLVMRIPKYNIELVQTRAYYITMEVEDLADNSSVHIFQTLVTRCFPRNN
ASLVVFTGICRLKPEIPGEGDADARLDEKAIYEFYKGSMPDFLSETKLDDKLRFYEVQEQDICENDWLRLYTEFALFCFW
WFNEDGFKFSLPVEMKKIIVETRETDGEPCHKLKSGNAIFYINFRAKSRDYRSVVRRTTDGKTGHIILEINCWDDQPSPA
LTANATKX
>Arabidopsis_lyrata_35919904 AL5G23050.t1 pacid=35919904 polypeptide=AL5G23050.t1 locus=AL5G23050 ID=AL5G23050.t1.v2.1 annot-version=v2.1
MADVLRHSGKLSDETCHSILCGLGKHVDTFDLSKTKEEVDGWTSEEDEQLDQEYCRQVTESLGFDIDGNVRIPSCGISPV
FLGANESPHSEISLYGRLGVHCFNIDKEGKLKYMRIPKYNIQFPKAMNGEHLRVSTGICRIKPETPEGDICLVDEEAIDK
FYKGVMPNFVSKEGAVNDKLRFYEVQEQDICANDWLRLYTEFALFSFWRYNEDGFESCLPVEIKKIIVETCETHREPRLK
LKSSNAIFHINFSAKSCDYKSVVRRTTDGKPGHIVLEINTWKNDQPSSTX
>Arabidopsis_lyrata_35921343 AL5G38700.t1 pacid=35921343 polypeptide=AL5G38700.t1 locus=AL5G38700 ID=AL5G38700.t1.v2.1 annot-version=v2.1
MFLRFQGTEFGRKAHERAVKGTRESLEKYGVFDVGSCIGFRRKNCSQKSPCCGLVFLYAWMGLHRYNLLEGTNLDISHVK
RYNMTLTLAASYYITLVAMDPSSGKLVHFQTNVNEECCGKFALTSFIARPRRGPKATDSSGRRFCPMGSLPEFPQENPFE
NENRFYLVDESELEDNDWIRLYLELSVARSDWTSKDHDLSHLKIVNVAIETMEPPSESSLTAKNATVYIRYIDSCVARCG
QKFDRIAVVRRRFNELTGCFILDGWNQSSEIIPEKQSSEIIPEKQSSEIIPEKQSSEIIPKKDTSLSSKLLSRRLIRRLI
RRLIRKSRRTWRGRCAYTNDGVGLAHRLCKTRSIESAIRKYTQKGYDSDCETPESDCETSVTAFKRSQAMADIX
>Arabidopsis_lyrata_35921552 AL5G14060.t1 pacid=35921552 polypeptide=AL5G14060.t1 locus=AL5G14060 ID=AL5G14060.t1.v2.1 annot-version=v2.1
MSVWTPFTGGQMEYWRQVRESGGFNLEGISVPRGTTGLMSYDCEREDVRYPYPVLVERYARFGLHRYNMCNATNLQFHHL
KKVSLTMICQAIYFITLAACDPATSPVTLELGVAEGCRKPGRSLSLTCFIARPLGTPSEPVQLPNTELVVVDDAQLPCWP
SDFNDTQRFYEVKESELQDNDWIRLNLELALCTNDRNLEVSDLSQLQIVNVLIEGIQGNATLQAAAANVYITFKGLAMSR
VGELGEHVVRKVIIRRAINELTGCMTLLGGYGFSIGEATEERFIPRPSFISLYEAGNIVPFRGPMTGPPLGGFIGRKAIE
LGLFPDYRQDX
>Arabidopsis_lyrata_35922426 _reanno AL4G37990.t1 pacid=35922426 polypeptide=AL4G37990.t1 locus=AL4G37990 ID=AL4G37990.t1.v2.1 annot-version=v2.1
MYDVMLDEANLWFHEHEPPLRKRKLEAPPSPVEDVYFSDEEDMNPEEQEKYRLQVVESCGFDVDLFIHTFNGIIPSGCTP
YDTLFAKAGLHCYNLEKGKKLQFKSVLKVNAEIGSLYNSYSTSEVMDPVNNSLHTFQTLVTDAGKMNKARLILVTKICRL
KPQVPGMGDANVFWNFDAIDGFYKGDMPDWPLNDEFTKGDKLLQFYEVKESEFRDNEWISLYAEAALFSEWHSDMSVYTP
FEMKKVVVQTKEDVESSMKLKSSNAIFYMSFKVGEGPDCRGIVRKTSDGRTGHMCLEARCWIDKX
>Arabidopsis_lyrata_35923248 AL4G25770.t1 pacid=35923248 polypeptide=AL4G25770.t1 locus=AL4G25770 ID=AL4G25770.t1.v2.1 annot-version=v2.1
MPNVPLKQEATSDPLSLTGLDDALPPYPDQLEGQRFYSNYRFLTTANSYKAPEPQQTSSPSWPPRDATEYLFSPQDYLAI
KQSSYQPPEPQPYKPTSPSRYDYYGPPDADVTDYYAPPDLPPYDDDVVVYEPPLPSNLVPMDCGYEGTFGKVGLHCYNLL
NGTNFKFVRLDENHLTGLFYKLIKFYATDPTRKCEFLTRVVQSKTENQGCLSFITVECTLLPEENHYPTRFDQLAVDDFF
KGDMPNSMPENTSDNLQYYELSESEVEEYKDWLHLYVDLASRTKWRCVHPSPVWRETFELRKIIVQTRADVESKKKAKAE
NAIFYMNFKCICSQDCNAIIRRTTDGLPQHMSLEVKCLMX
>Arabidopsis_lyrata_35923557 AL4G36830.t1 pacid=35923557 polypeptide=AL4G36830.t1 locus=AL4G36830 ID=AL4G36830.t1.v2.1 annot-version=v2.1
MPEWPTEDPFDNGKRFYVLKNSEMQDNDWIRLYLELAVAKYTSDKKDPDLSNLKIVNVAIDIQDLNEGLNAKNATVYISY
KDEARVGKDVDRIAIARRNFDERTGCFSLMGKHQSLEIIPKKGENQSEDDPCDDVDHIRRSFYEHTRCFNPKNQDLSAEN
KCKYQRVIRRLRVIKPWRFSSPRRWQPEPYRKSCCRCTPRLHKTRSIX
>Arabidopsis_lyrata_35923842 _reanno AL4G17220.t1 pacid=35923842 polypeptide=AL4G17220.t1 locus=AL4G17220 ID=AL4G17220.t1.v2.1 annot-version=v2.1
KWFSDEALVRDDKKVYVVQESELHENDWLQLLMEVAFYSKTESGVSACKPLEIKKVVVQTLEEYTTEAREKLKADNAIFY
ISYKCIADPSTPWAGEHDAIIRKTMDGKPGHMSLEVAVTKEQIEDRETX
>Arabidopsis_lyrata_35923942 AL4G38020.t1 pacid=35923942 polypeptide=AL4G38020.t1 locus=AL4G38020 ID=AL4G38020.t1.v2.1 annot-version=v2.1
MYDVMLDEANLWFHEYEPPLRRRKIEEAPPSPVEDLYFSDEEDMSPEEREKYRLQVVESCGFDVDFFKHTFNGIMPSGCC
PYDTLFAKAGLHCYNLEKGKNLQFKTVVKVNAEIGSLYNSYSTSEVMDPVNNSLHTFQTLVTDAGKMNKARLILVTKICR
LKPQVPGIGDANGRWDFDAIDDFYKGDMPDWPPNGACTKGDKLLQFYEVKESELRDNEWISLYAEAALFSEWHSDMSAYT
PFEMKKVVVQTKEDVDSSMKLKSSNAIFYMTFKVREGPDCRGIVRKTSDGRTGHMRLEARCWIDKX
>Arabidopsis_lyrata_35924921 AL4G35970.t1 pacid=35924921 polypeptide=AL4G35970.t1 locus=AL4G35970 ID=AL4G35970.t1.v2.1 annot-version=v2.1
MTPKIRTARTLRTSREKKRSEEIMPSPFVTNGTVVYGSYRLKEVICNDRSPCCRLVELYAKMGLHRYNLLKGENYQFVCV
QKYHYRLILAPSTYFITVVATDPSTSLPQTFHIRIEEDRHAAFILKCNISRIQGEFNKFDGGLCYPGNMPEWPTEDPFDN
GKRFYVLNDSELQDNEWIRLYLELAVTKHLSTQMDPDLSELKIVNAAIDIQVLNEGLNAINATVYISYKDSCEARVGKDV
DRIAIVRRNFDERTGCFTLMGMHQSSETIPKKGANQSEAGVGKDVDNIRRSYSKHTSCQETGFECRKNVQESX
>Arabidopsis_lyrata_35926316 AL6G39940.t1 pacid=35926316 polypeptide=AL6G39940.t1 locus=AL6G39940 ID=AL6G39940.t1.v2.1 annot-version=v2.1
MPEWPPENPFEHSKLLSSYELQDNDWIRLYLELAVSTTNRATVMVHDDLSNLMIVQVVIDTTPQDVDLVFNRTNFAIVYI
MYKDSCEARVGKDVDRVAIVRRAFDEQRGCFSLVGKTLSLPKEX
>Arabidopsis_lyrata_35928079 AL6G32810.t2 pacid=35928079 polypeptide=AL6G32810.t2 locus=AL6G32810 ID=AL6G32810.t2.v2.1 annot-version=v2.1
MRRSPLGCGGAYDLKASTHGYMVQVCNQRFPCPALVFFYAKMGLHRYNFVQQGTKFELSRVKQYVMSTGSAASSYYITLD
AIDPAGALVTFQTKVSEHSFGKFILDCHIAKVRGETRDGKGFLMIDHSFPKCPLENPFETYYLVKESELQENAWVLLYLQ
LAVATTHRYREAKDFGLPNLEILDVAIDDEQGLYAKNAVFYIRYKDYLYKSNLAHDLDRIAIVRRCFDKATGCFSLVGQN
LSSHVLIPNTPKITYEDTTGCSTFNGHILSPEPSTLVVTSEDHEAANHLAILSIDEAAAGDSMELDSSLCTTX
>Arabidopsis_lyrata_35930101 AL126U10040.t1 pacid=35930101 polypeptide=AL126U10040.t1 locus=AL126U10040 ID=AL126U10040.t1.v2.1 annot-version=v2.1
MADTLRRMLESGKLTDEQCQSILRAIDLDEEMGGCTSEITPVDSRKRKKIAIQGTNEEEEVDNRKSLPQLLDMRKLPNEE
KKRIFCQYEELGVEEDMDYIRQIAYTQGFDFKPDVCIPRLKGYSPFYFGENEEQPPTEMVLYGRLGVHWFNFEQKRKLKF
IRIPKLNTEHPFSFSYFITVEVKDDDAAAADSLTLQTLVRRPSFPELKLLMERCRIKPAEISDHSFNCFYLSFRGCMPTF
LSELPEEADDDDGVRFYEVQAKDIDNNDWLRLYTEFALFQVCEAGSHSFLPKEMNIKKILVETRETHTDPSLKLESMNAI
FHISFRANSCDYTSVVRRTTDEISGHMFLEVENFSPQVPSX
>Arabidopsis_lyrata_35930117 AL446U10010.t1 pacid=35930117 polypeptide=AL446U10010.t1 locus=AL446U10010 ID=AL446U10010.t1.v2.1 annot-version=v2.1
GFDFGCSSSEFKIVRPRLRDDYDHLTLYARLGLYCYNFHKGTSLKFVRWENDAGCTDDDTYVVDTWRIFACRPTCNKPVD
DYWDRDEEIVPFYTGEMPKWLSDEALTSDNKKYYVVQESELHENEWLHLFIEIAFYSKAKTNPELVEINKVVVETKEDYI
SEAREKLHAENAIFYISYKYTGVSSSGLAGDHKAIIRKTMDGITEHMSLEVASEHGX
>Arabidopsis_lyrata_35930637 AL1G56900.t1 pacid=35930637 polypeptide=AL1G56900.t1 locus=AL1G56900 ID=AL1G56900.t1.v2.1 annot-version=v2.1
MFVGDGASEEYRLHRMRLRNRPLRDIDPFDAKGITETYDRTLYEVTCNNPRFTDLKARIVNHYARMGVHRYNLLQGKHYQ
FLRVEKYNVTTRFGPNIYYITSSAIDPANGAPRFFQTKIDEHTRFRARLDLTCYIARLRGDPKIYTKKCFDYDDSLPEWP
PENPFKDTKRFYVVKKSELQDNVNDWIRLYLELAVSSKRNMFFKDEDLSNLEIVKVAIETTTTSQDPNEGHLNAMNTTVY
ISYRDPSEARVGKDVDRIAIVRRSFDEQSSCFSLVGHNLSSETINEPLGSRDPSEARVGKDVDRIAIVRRSFDKQSSCFS
LVGHNQSSETISKALVAKDVDRASIVRRSFHEQSACSRLVGQNQSSDPIPKKGKSQSAYSQRLGVRKPWLLCIHKWRKAY
QTRCVRMTRRIRX
>Arabidopsis_lyrata_35931165 AL1G49380.t2 pacid=35931165 polypeptide=AL1G49380.t2 locus=AL1G49380 ID=AL1G49380.t2.v2.1 annot-version=v2.1
MHPELIDFTEISNNLDEEENMTFPMGGDMEDYDKPRVEASDCFDFDGIINSSALVAHHCEGDECRKHTYLALVKLYARAG
LHLYNMLNETNLKLDHLKRFNKQMRFLSSYYITLLAFDPTSRLQETFQVKVDDDCFNSLDFICPIARPKPLVITKEPFIP
PRDYTVVLPFYKGSLPEWPPEDAFNDRKRVYVVNESELQNTDWIYLYLELVICSRHRQISDGDLSKLKIVNVAIETIEEV
EPPNERLNAKRAIVYITFKGLAIGRTSEHIERKAIVRRVINEREGYLSLKGDIWSX
>Arabidopsis_lyrata_35931572 AL1G35530.t1 pacid=35931572 polypeptide=AL1G35530.t1 locus=AL1G35530 ID=AL1G35530.t1.v2.1 annot-version=v2.1
MSRRFGYTKQISRPQRNESDGFDYPDGIPISYNLHRLLHFDCEGKYAKYPYGSLVKFYAMVGLHRYNLLEGKNLQLDTLK
SFNMRINCGASSYYITLAARVPDSGLQQTFQVLVHEHRLGSLDVRCTIARPRVTTNVPFLRPHSESEYDYMDNDELPDWP
LEIAFNDRKRFQLVKESELRDNDWIRLYLELTLVAHDRSLTVVMHYLSQLEIVQVAIEDVEPPNASLNTKTTFVYITYKD
LEKARIGEPVDRKAIVRRIINMTTGLLRLRGDYWSGEKAMNTEEESMHYLPGGGKALSNEQRSKKLKRRLGVHRLWRLSN
PRWYQAYKKRGLRSSSYX
>Arabidopsis_lyrata_35931696 AL1G32170.t1 pacid=35931696 polypeptide=AL1G32170.t1 locus=AL1G32170 ID=AL1G32170.t1.v2.1 annot-version=v2.1
MFLGEGTNDRVYGRKGFIIFPDPPYPYEPKRIGALYYEGGYPDVNFVPPVEEYEPSLPSSQSPTDSCHEQPDSPTYEPMA
PGELPECDVYKDICSDPQKVDWAVPPMEFLAEVGLGCYNLQKGTNFQFSDDPHDFQYLYHTGFEDLTDFEDLTDAKASHS
MIMRNSTCEFETRAAVQKDEEEDCCLSLITTLHRPQTPEVEGDTLAPDDFFKGPMPDCLPHDRWRLGNMLNKPKFYLLRK
SEMEEHKELFLLYAEITLFTHWESIRLMDWAKPLELLYVIVQTWEPKLKLKAKAENANFYITFSTYHGFPFHAVIRRTTT
GKPNQMSLEFKMLMCPKX
>Arabidopsis_lyrata_35932462 AL1G49350.t1 pacid=35932462 polypeptide=AL1G49350.t1 locus=AL1G49350 ID=AL1G49350.t1.v2.1 annot-version=v2.1
MQDTMETIRVLQPHSSDGLTSTSATNSRQSNHWAIDVTTKPYKHASIGHGLNNTYGQDKAKSIGMHPELIDFNEISNNLD
EEENMTFPMGGDTEDYDKPRVDTLDYFDFDGSISRSFLLRAYHCEGDECRKHTYLALVKLYARAGLHLYNMLNGKNLKLD
RLKRFNKDMHFLSSYYITLLAFDPTSRLQETFQVIVDDNCFGSLDFICPTARPKPLVITKGRPFIPLQDDTSVPPFYKGS
LPEWPPEDAFNDRKWVYVVNESELQNTDWIYLYLELVICSRHREISDGDLSKLKIVNVAIETSEEVEPPNERLNAKHAFV
YITFKGLAIGRTGEHVERKVIVRRVINEREGYLYLKGDIWSX
>Arabidopsis_lyrata_35932809 AL1G32040.t1 pacid=35932809 polypeptide=AL1G32040.t1 locus=AL1G32040 ID=AL1G32040.t1.v2.1 annot-version=v2.1
MFLGEGTNDRAYGRKGFIIFPDPPYPYEPKRIGALYYEDEGDPDVYFVPPVEEYEPSLPSSQSPTDSCHEQPDSPTYEPM
APGELPECDVYKDICSDPQKVDWAVPPMEFLAEVGLGCYNLQKGTNFQFSDDPHDFQYLYHTGFEDLTDFEDHTDAKASH
SLIMRNSTCEFETRAAVQKDEEEDCSLSLITTLHRPQTPEVEGDTLAPDDFFKGPMPDRLPHDRWRLGNMLNNPKFYLLR
KSEMEEHKELFLLYAEITLFSHWESIRLMEWAKPLELLYVIVQTREPNLKLKAKAENANFYITFSTCHGFPFHAVIRRTT
TGKPNQMSLEFKMLMCX
>Arabidopsis_lyrata_35933034 AL1G49370.t1 pacid=35933034 polypeptide=AL1G49370.t1 locus=AL1G49370 ID=AL1G49370.t1.v2.1 annot-version=v2.1
MHPELIDFTEISNNLDEEENMTFPMGGDTEDYDKPRVDTLDYFDFDGSISRSFLLRAYHCEGDECRKHTYLALVKLYARA
GLHLYNMLNGKNLKLDRLKRFNKDMHFLSSYYITLLAFDPTSRLQETFQVIVDDNCFGSLDFICPTARPKPLVITKGRPF
IPLQDDTSVPPFYKGSLPEWPPEDAFNDRKWVYVVNESELQNTDWIYLYLELVICSRHREISDLEESSMSVKDTCISRVT
FGVECRAQNPFAMLSLRRCX
>Arabidopsis_lyrata_35933531 AL1G42110.t2 pacid=35933531 polypeptide=AL1G42110.t2 locus=AL1G42110 ID=AL1G42110.t2.v2.1 annot-version=v2.1
MTTEDCEYFTAEEYSRHVREYWRAVAESDGFDIEEIDSPVVLTGLLSYDCQSGHRYPEPLLVNRYALLGLHLYNILQGTS
FELATLQKFNKTMNLTSSYYITLLAQDPPLQKTFQVRVDERAYHSLDLTVAIARPKKDQNEAAVSTKEPFIPHFHGGAVA
DGVFQGPLPDWPSDGAFHDDRSRFYALEKSEWQATGWISLYLELLILANDKGMFGIVQTGLPQVQILKVVIQTQEEDEKP
PDERLNSRRAHVYITFTGLAKSPRLVEIGEHVARKAIIRRVIDDSGYLTLQGKFWSLQSGEKAESSQKRPRSKGPRIFX
>Arabidopsis_lyrata_35933687 AL1G37720.t1 pacid=35933687 polypeptide=AL1G37720.t1 locus=AL1G37720 ID=AL1G37720.t1.v2.1 annot-version=v2.1
MTTEEESLSTAEEESLSTAEEGYSVQRDFWRQAAESDGFDLENVKLRPGMNGVVTGLIPYDCQLYKRYPYRILVNLYAKV
GLHRYNLFKGTSFKLDTLMKFNMLQNYMSSFYMTLLAHDPDPAASSLQKTFQVRVDEQDYGTLHITCSIARLKAEVSTET
PFIPHFQGGARAYGIFKGELPDWPSDDAFNDGKRFYLVKESEWQSTDWISMYLELVITTTDRSITETRQKTEVLSQLEIV
KVAIETANEDVELPNERLKAQSAHVYITFKGLAEPRAPRRVFEIGEHVERQAIVRRVMNHTGYLTLKGLNRWRETCARLV
SFSKCLLLSSMVANCPWQYLRPLAWNLNTEALSEIAGDSVDFSSSNNPSKSSSSHX
>Arabidopsis_lyrata_35933847 AL1G35520.t1 pacid=35933847 polypeptide=AL1G35520.t1 locus=AL1G35520 ID=AL1G35520.t1.v2.1 annot-version=v2.1
MGSFFSPYMRFEVEKGFDYPNWNTLQRFRHFECEGKYPKYPYGSLVKFYAMVGLHRYNLLEGKNLQLDTLKSFNMRINCG
ASSYYITLAARVPDSGLQQIFQVLVHEERLGSLDVTCTVARPRVTTSEPFLGRHSELAYDYMDNDELPNWPSEIAFNDRK
RFHLVKESELRDNDWIRLYLELTLVAHDRSLTVHYLSKLEIVQVVIEDVEPPNASLNTKTTFVYITYKDLAKARIGEPVD
RKAIVRRIINMSTGILRLRGDYWSGEKAMNTEEEESMHLPGGGKALNNEQRSKMLKRRLGVHRLWRLSNPRWYQVYKSRG
LRSSPAX
>Arabidopsis_lyrata_35933962 AL1G41350.t1 pacid=35933962 polypeptide=AL1G41350.t1 locus=AL1G41350 ID=AL1G41350.t1.v2.1 annot-version=v2.1
MNENMAVAIVRRAAETTKEHFIPHFHGSAVSDGVFQGPLPDWPSDDAFNHDRNRFYVLKISEWQATDWISLYLELLIFDF
FFGEKSNX
>Arabidopsis_lyrata_35934170 AL1G37670.t1 pacid=35934170 polypeptide=AL1G37670.t1 locus=AL1G37670 ID=AL1G37670.t1.v2.1 annot-version=v2.1
MTTEEESLSPGEEGYSVQRDFWRQAAKSDGFDLENVKRPPGMNGVVIGLIPYYCQLYNRYPYRILVDLFAKVGLHRYNLF
KGTSFEVAALIKFNMLQNYMSSFYMTLLAHDPDPAASSLEKTFQVRVDEQDYGTLHITCSIARIKAEVSTETPFIPHFQG
GARAYGIFKGELPDWPSDDAFNDGKRFYLVKESEWQSTDWISMYLELVITTTDRSITETRQKTEVLSQLEIVKVAIETAN
EDVEPPNERLKAKSAHVYITFKGLAEPRAPRRVFENGEHVERQAIVRRVMDHTGYLTLKGKLCGGEYIKKRSLALKSGEE
SQDCKKQARVGX
>Arabidopsis_lyrata_35934457 AL1G40550.t1 pacid=35934457 polypeptide=AL1G40550.t1 locus=AL1G40550 ID=AL1G40550.t1.v2.1 annot-version=v2.1
MDPRVPYFEFEEYHAMVEMNISVTMSLLLVLPLVILYARLGLHRYNLLQGKNLELSSVKKYNKSTHSAASSYHITLDAIA
LHPFETKVYEISYGKLALSCPIARPLGETTIDEIKRCSSSLYKNFSPIDAMPEWPPENPFEHSKLLNSYELQDNDWIRLY
LELAVATTNRGTITDHNDLSNLKIIQVAIDTTPQNVDLVLNRTNFAIVYIRYKDSCEARVGKDVDRVAIVRRAFHEQLGC
FSLVGKTLSLPKEX
>Arabidopsis_lyrata_35934673 AL1G11240.t1 pacid=35934673 polypeptide=AL1G11240.t1 locus=AL1G11240 ID=AL1G11240.t1.v2.1 annot-version=v2.1
MHASAGLHRYNMLEGTNFKLVDVIKFNKLLNFLSPYYITLLAQDSVSGSHQNFQVQVNELRTGRLDMIVPIARPKGVTTK
KPLIPWDSFSVKESELQNNDWIYLYLQLVLCAIERVIISDGDLSKLKIVKAGLANARIAAGEHDERKAIIRRILNEHTGY
LSLIGDLIGENEFVNIDPATFFNSPAFLEALDRGQELLPRSPWMX
>Arabidopsis_lyrata_35935581 AL1G37710.t1 pacid=35935581 polypeptide=AL1G37710.t1 locus=AL1G37710 ID=AL1G37710.t1.v2.1 annot-version=v2.1
MHHEEKENMTTEEESVSAVEEGYNVHRDYWRQAAESDGFDIENVKLPPGMNGVGLHRYNLFKGTSFELATLMKFNMLQNY
MSSFYITLLAHDPDPAASSLQKTFQVRVDEQDYGTLHIRCSIARPKAEVSTEMSFRPHFHGGALADGIFKGELPDWPSDD
ALNDGKRFYVVKESEWQANDWISMYLDLCRKATTEVLSKLEIVKVVVETSNEDVEPPNERLKTKSVHVYITFKGLAEPRA
PRRVFENGEHVERQAIVRRVMDHTGNLTLEGKLCGGQYIKKRSLALKSRKSPRMEDDFESNKTLARRSIKKKEINMSSEE
AGISETCEDEIGEHGDEHECGEKKNENANESDMEIETEIESDNGNDEKLDYKSLMNEFAGTNALRIVRFEEX
>Arabidopsis_lyrata_35935829 AL108U10030.t1 pacid=35935829 polypeptide=AL108U10030.t1 locus=AL108U10030 ID=AL108U10030.t1.v2.1 annot-version=v2.1
MTTSWFEDAQAFLRGQNEYWRQVNESEGFDLEGILAPPGTTGLMIHNCKDGFGFRVDYRVDLYAKLGLHRYNMLKGTNFQ
LDELIKFNMLMNMVSAYHITLVASDPASGSVLTFQVKVEEHMVNRLNVTVSIARPKGTIEPLPLLDDLKADRAHHELHDD
DGLSQWPSEDAFNDTKRFYMVEESELQDTDWIRLYLELVLCSKDRRLRASDLSMLKIVKVAVETSDEDVEPPNERLNAKT
ASFYITFHLAIWGIREDVERRAIVRRVLSRTGNLILLDTLTPFKKDTGLNKRIMEASMADRLAATTNPSMFRSRRX
>Arabidopsis_lyrata_35935998 AL7G22800.t1 pacid=35935998 polypeptide=AL7G22800.t1 locus=AL7G22800 ID=AL7G22800.t1.v2.1 annot-version=v2.1
MEAVDEPPLRKRKVEEITVSHDVVSSGFISEEEWSAAVNNDPPSGWTDEDDDDVVTDLEQELYRQIRESDVEIHIFPDLN
LFMCDFDNILVRNDCGSTYVFRVVFFMCTNVLTMITIVMLTLLAFALEWDSIDKYNSRFCALMTYHITAEAVDPDNDLRF
TFQTCVTQATCKNDEDLRILTEVCRIKPKIQGTGDKPKRWNGEAIDDFYKGNLPKWISDDALMPCSEQDQFYEVQESEIR
EHNWLNLYTEIALYSLWEGDMRLGSCVPLQIMKVIVETREAVESKEKLMAGNAIFYISFRYLNAPHGPPQDHRAIVRRTV
DGIPGHVSLVFKCWLQDLX
>Arabidopsis_lyrata_35936279 AL7G36880.t1 pacid=35936279 polypeptide=AL7G36880.t1 locus=AL7G36880 ID=AL7G36880.t1.v2.1 annot-version=v2.1
MNDQSFLENPVLPRQPLELEPVDVFYKGSLHEWPQEDAFNDNKQFYVLNLSKVAIETKENMEPSSERLKARNVFFYIKYK
YHANQGRDPKRHLGHKTRDRIAIVRRALDKNTGHLTLEFPEAVX
>Arabidopsis_lyrata_35936736 AL7G36480.t1 pacid=35936736 polypeptide=AL7G36480.t1 locus=AL7G36480 ID=AL7G36480.t1.v2.1 annot-version=v2.1
MGDDEKCRKFWDRVGESEGFDVEHLMDNKPKSCLLYYENSDFDSEVFLYAKLGIHKYNMLQGTNLQLCCIEKCNTRSSTV
YTGYSITLVAKDPSAGGSLVTFQTKVVNEDNYKINTLTVSIARLKSEPPRANPEHHGWLYDCAQVRLPDEWPSEDSFNDK
KRYYVMKKSELRKHNWIRLYMELAFIHANEDLPNPNLSNLVIMKVAVETEENVKPPNERLKARNAVFYIRYRYYPNKGRA
PKGNNGHKPPRDRVAIVKRTMDMNKGLLKLMFDNRYAKTLLX
>Arabidopsis_lyrata_35937048 AL7G36510.t1 pacid=35937048 polypeptide=AL7G36510.t1 locus=AL7G36510 ID=AL7G36510.t1.v2.1 annot-version=v2.1
MSDRESCYELIDSATALASIDWLNETTLEFRSKEKLRRVFSSNAMLGFKLPENPTGASSREKLRKFVTMGDDEKCRKFWD
RVGESEGFDVEHLMDNKPKSCLLYYENSDFDSEVFLYAKLGIHKYNMLQGTNLQLCCIEKCNTRSSTVYTGYSITLVAKD
PSAGGSLVTFQTKVVNEDNYKINTLTVSIARLKSEPPRANPEHHGWLYDCAQVRLPDEWPSEDSFNDKKRYYVMKKSELR
KHNWIRLYMELAFIHANEDLPNPNLSNLVIMKVAVETEENVKPPNERLKARNAVFYIRYRYYPNKGRAPKGNNGHKPPRD
RVAIVKRTMDMNKGLLKLMFDNRYAKTLLX
>Arabidopsis_lyrata_35937187 AL7G22850.t1 pacid=35937187 polypeptide=AL7G22850.t1 locus=AL7G22850 ID=AL7G22850.t1.v2.1 annot-version=v2.1
MATNEPPPQPRRKVEKITPTDQGKSVEEANRTLYILEEGRYVPVKKGSEGGYVSPSACDSDEDVDQVLEEEYHRQLRESD
GFDCDLYIPNGSVLPYKCADHHQDVIGICAKVGLHCYNFQKGSNFQLLRLEKYNSMLTGLVTYFITAHVTDPATNSPFVF
QTCVTQASCYYNEDFRIETQTCRIKPETTQGSEVKDENCHGDYEAIDDFYQADLPEWIPDDALAQSSYKQPEFYEVQDSD
IRENDWLNLYADYAFFTLWENGLTKLKFATPLEIKKAVVQTRETMKPKEKLKAGNAIFYISFRDCGLTEEHRAVVRRTTD
GHPEHLFLEVKCPVADLSSCSINX
>Arabidopsis_lyrata_35937303 AL7G23540.t1 pacid=35937303 polypeptide=AL7G23540.t1 locus=AL7G23540 ID=AL7G23540.t1.v2.1 annot-version=v2.1
MTDFAILIPKIGDEPPQRKRKSEFPGSSSSAAPIHKVECDSWDDEDYIDPAVEKEYWRQVLESDGFDVDRFALPDGGIYP
YIFRDKYDYPYDIALFSRLGLHCYNLQKGTNLRLIAINKYNDEMLGRLFQYYITLEAMDTSNNSLCNFQTCVCQDFTPKD
SSFMVQTELSRLKVPAGPRTTFIGPQRRWKDDAVDDSYKGKLPSWLTEQELSNKRGQFYELQESDWQGNEWLHMYAEFAL
YSKFFAYGNDLRHFLPLEMKKIIVQTQENREASPHMILKANNAIFYISFKGNGDPSGTPMEYQAIVRRTMDGMPGHICLE
VDCLAYKSCX
>Arabidopsis_lyrata_35937459 AL7G47200.t1 pacid=35937459 polypeptide=AL7G47200.t1 locus=AL7G47200 ID=AL7G47200.t1.v2.1 annot-version=v2.1
MPIALPIQSKEALDNNFRQRSKCMKRVKKYEGFDTTDARYGPELQKSICDERWSPCCTLVRLYARMGLHRYNLLQGKNLQ
LNRVKKYNMSTHSAACNYYITLVAMDPARSKLLNFQTKVGEERFGKFILTSDIARPRGENTEDGSLITEHYFYVKGSLPT
CPPEDLFQNSNRFYVVEESELQVNDWIRLYLELAVATTHRSTGRNHDLSGLKIMKVAIDTCEDVPNEASQQCHX
>Arabidopsis_lyrata_35937502 AL7G44690.t1 pacid=35937502 polypeptide=AL7G44690.t1 locus=AL7G44690 ID=AL7G44690.t1.v2.1 annot-version=v2.1
MGRVYNKADSTTIKGCSSNSRSRYSSVAVNCEIAGTRGLRMHWKGKASVILDKCTMILENDAYRKMTTSKKSQLKEAINR
MEAQNLICIALAFKNSIFGIEDPCLPAEGDEIRAPIDFHGNRNEEGLRDSVWDDGEICIAPESDSEVSDVPEDIKPHQWL
GLYCYNFQKGTDYEFKRCAIMVEGSKEADHEWDNEAIDDRYKGEMPKWLSDDDLQHCYVVKDSELMETKNWWLLLFSEFA
FYTKWSGTLRPRDAVECLPLETQKVVVETQGKAETEPRELRSSRRQMQSSTX
>Arabidopsis_lyrata_35937927 AL7G44900.t1 pacid=35937927 polypeptide=AL7G44900.t1 locus=AL7G44900 ID=AL7G44900.t1.v2.1 annot-version=v2.1
MEGTVDERIGSESPPDDFGSFIHDPEYLELRDMVRKHSAEAYDRHGWTVSDDMSVCRAHLESGGMRDGEFLVRYDIGLCG
RLGLYCYNFQKGKNLEFEGVRRIYTQYASKVFFTMEAVDPADNYSLYSLRTWVKHDEHADTVLTTWETCFCDVKDGEEAD
REWDNEAIDDRYKGEMPKWFSDDDLQHCYVLNGSEMMDPNLHLFAEFAFYKKWCQRFWPEDIAGCLPLVIQKVVVKTRGE
AETEPPERLKAANAIFYICFKCVYDPVTGEEANYRAVVRKTMDGKPGHMRLEAQETQQLFHHTRKIEKQSYLTTGFPILA
LHLETIETTTEFX
>Arabidopsis_lyrata_35938038 AL7G36490.t1 pacid=35938038 polypeptide=AL7G36490.t1 locus=AL7G36490 ID=AL7G36490.t1.v2.1 annot-version=v2.1
MREEDYEKCREFWNRVGESEGFDVEHLMDKIPGWCLLHYQNSDFDSKVFLYAKLGIHKYNMLQGTNLELSCIEKCNSRPT
PAFTGYSITLVAKDPSAGGSLVTFQTKVVNEGRYKSKTLTVSIARLKSEPPRANPEHHGWLYDCAQVRLPDEWPSEDAFN
DKKRYYVMKKSELRKHDWIRLYMELAFIHANKYLPNPNLSNLVIMKVAVETEENVKPPNERLKARNAVFYIRYRYYPNKG
RAPKGNGHKPPRDRVAIVKRTMDMNKGLLKLVFDNRYAKTLLX
>Arabidopsis_lyrata_35938573 AL7G23520.t1 pacid=35938573 polypeptide=AL7G23520.t1 locus=AL7G23520 ID=AL7G23520.t1.v2.1 annot-version=v2.1
MSDDDIWSEDEEIDPEEAQEYLRQVQESDGFDVDYFHNSYARIKPFQLNDEYGYTHDIELYGRLGLHCYNLHKGTNLKLI
DIHKYNTELFFGYYITLEAVDTYTNSPCTFQTCLVPTGPRTTSIGPQRRWEDEVVDDFYKSEMPNWLTKEELAAANDKGQ
YYELQESDLLGNEWLHLYAEFALSLNWRGYAMKNTILRRFLPLKIKKVIVHTRESGEESPHLKLKANNAIFYMSFKGNSD
HPSDVEYQAIVRKTMDGTPGHIRLEVQSRAGLESQPTX
>Arabidopsis_lyrata_35939504 AL7G23510.t1 pacid=35939504 polypeptide=AL7G23510.t1 locus=AL7G23510 ID=AL7G23510.t1.v2.1 annot-version=v2.1
MSENDSSESDWDTEMDPEEEKEYRRQVEEVSMLIALDMLCFRYTYDVELFGRLGLHCYNLLHKGTNLKLLCIPKYNTLDI
ALTCGYYLTLEAMDTHNNSPCTFQTYVREVGQTSEHGYLVVQTNIARLKVPTGPHNTSIGRGWIWGWEEEAIDVYYKGKL
PKWLTNDMLAAAKDEYYVVQESEFLENEWLHLYAEIALYSNWKWHASSLVRSFLPLKIKYVIVQTRKSCEESPHLKLKAD
NAIFYMSFKGSGDHPSGKHYEYQAIVRKTMDGKPGHIRLEVDSWEGIPSDLIGEDKPPX
>Arabidopsis_lyrata_35939529 AL7G22830.t1 pacid=35939529 polypeptide=AL7G22830.t1 locus=AL7G22830 ID=AL7G22830.t1.v2.1 annot-version=v2.1
MEAVGKRKFEETTVSHDVASSGFISEEEWSAAVNNDPPSGWTDEDDDDDDDDDDDVVSSGFISKEEWSAAVNNDPPSGWT
DEDDDDVVTDLEQELYRQIRESDGFDVDIRIPSSFLYVYKCANNDDYRDADIVGICARVGLHWYNFHKGSNLEFMHVDKY
NSRFCALMTYHITAEAIDPANDSRFTFQTCATRTTCKNDEDLRILTEVCRIKPKIQGTGDILKRWNDEAIDDIYKGNLPE
WISDDALIPCSEQDQFYEVQESDIKEHNWLNLYTEIASYSLWEGDMRLESCVPVQIMKVIVETREAVESKEKLMAGNAIF
YISFRVLNAPHGPPQDHRAIVRRTVDGIPGHVCLEFKCWLKDLX
>Arabidopsis_lyrata_35939831 AL7G22510.t1 pacid=35939831 polypeptide=AL7G22510.t1 locus=AL7G22510 ID=AL7G22510.t1.v2.1 annot-version=v2.1
MISLVKSRWENHYDIGLYGRLGVHCHNQQNGTNFKFVRWEKYSTLSTAYIDYYITLEAMDPAINSVFSFQTLLSDVGATP
GIHLTLRTLACRIKCNKPTKDYWDGTSVDDFYHGEMPKLFPDDVLASGSKRFYEVQEADLRENDWLQLFTEIAFFSKAEL
KLMAPPLLEIKKIVIETKEEYTIEAREKLKADSAIFYISYKCTGDASSARGLAGDHEGIIRKTMDGKPEHMCIEVARETE
EYIPSDNESLLFX
>Arabidopsis_lyrata_35942460 AL3G34400.t1 pacid=35942460 polypeptide=AL3G34400.t1 locus=AL3G34400 ID=AL3G34400.t1.v2.1 annot-version=v2.1
MADTLKRMLESGKLTDEQCLSMLRGLDFDKEAKVVGECTSEITPVHSRKRKKKAIQGTNEEEEVDNRKSLPQLLDMRKLP
NEEKKRIFCQYEELGVEEDMDYIRQIANTQGFDFKPDVRIPRLKGYSPFYFGENEEQPPTEMVLYGRLGVHWFNFEQKRK
LKFIRIPKLNTEHPFSFSYFITVEVKDDDAAAADSLTLQTLVRRPSFPELKLLMERCRIKPAEISDHSFNCFYLSFRGCM
PTFLSELPEEADDDDGVRFYEVQTKDIDNNDWLRLYTEFALFQVCEAGSHSFLPKEMNIKKILVETREPHTDPSLKLDSM
NAIFHISFRANSCDYTSVVRRTTDEISGHMFLEVENFSPQVPSX
>Arabidopsis_lyrata_35942689 AL3G34320.t1 pacid=35942689 polypeptide=AL3G34320.t1 locus=AL3G34320 ID=AL3G34320.t1.v2.1 annot-version=v2.1
MPMAIDLDEEMGGCTSEITPVDSRKRKKIAIQGTNEEEEVDNRKSLPQLLDMRKLPNEEKKRIFYQYEELGVEEDMDYIR
QIAYTQGFDFKPDVCIPRLEGYSPFYFGENEEQPPTEMVLYGRLGVHWFNFEQKRKLKFIRIPKLNTEHPFSVSYFITVE
VKDDDAAAADSLTLQTLVRRPSFPELKLLMERCRIKPAEISDHSFNCFYQSFRGCMPTFLSELPEEADDDDDGVRFYEVQ
TKDIDNNDWLRLYTEFALFQVCEAGSHSFLPQQIKIKKILVETREPHTDPSLKLDSMNAIFHISFRANSCDYTSVVRRST
DGISGHMFLEVENFSPQVPSX
>Arabidopsis_lyrata_35942848 AL3G32940.t1 pacid=35942848 polypeptide=AL3G32940.t1 locus=AL3G32940 ID=AL3G32940.t1.v2.1 annot-version=v2.1
MNYWRQIAESDGFDINDVPVPRGTRAGLWSVNCQHPRFRLRACLPKIYAMVGLHHYNLLKGTNFQHHDLLKYNKSMNCVR
SYYITSVAVDLSSQFQKTFQIRADEKSYGDLDLTVSIARIKDEEKVTTQKRFIHHFHGEADADDFYQGALPDWPSVDDFN
DQKRFYLVTESDFQSNDWIRLYLNLAVCGRRKMTSENDLSKLQILKVAIETKEEDLQPPSRRLKAKSAYVYITFKGLDRA
PIGDEIGEHVERKAIVRRVIDEYYFTLLGGFSIGEIKKLX
>Arabidopsis_lyrata_35942961 AL3G52720.t2 pacid=35942961 polypeptide=AL3G52720.t2 locus=AL3G52720 ID=AL3G52720.t2.v2.1 annot-version=v2.1
MNLKRLSLTDIVIDINRVPKKKNLIEATDKAVSKPLARNLKVCGNKGVFSSHGDLAEDLSHISDVEEDMICSCGSLSNLN
PIYGFSLCIPTGLGSQAEDIWAKENCQGNSWRGADESENGGTTRGFHIVLNVRPGDNKPLYKWRCRCDENQISRGIQFVY
ANDHPHNPRRLIVLLYAKLGLHRYNFVHGKDLKLSSISTYLKSSGVTSATSYRITFDAKDPRDTSGSLQTFQTHVNERSY
GSFLSTCTIACPLGEVTIGGETNRVSLHSFMPELPTVNPFQDDTDRFYVLKKSEVKKNDWILATTKMDHIKHGLANLKIL
RVALDTTPDPSRPSEKGLDAYDAIFYIRYTDSCKARAGEDVDRVAIVRRIWDEKPEVFRIVGCTESFGSLGNGESTTSRE
TVLPGSKDIDSMGQSDMMVSTDMVGRTQSSQTLEAGSSSALDX
>Arabidopsis_lyrata_35943050 AL3G53700.t1 pacid=35943050 polypeptide=AL3G53700.t1 locus=AL3G53700 ID=AL3G53700.t1.v2.1 annot-version=v2.1
MVFETPICSPPSPIDKESSEDVSTPLVLMKLTNSLQSNSIYIALILAHLVTVTQLMVRSVAHFDYQMTLNAIDPANNSFS
SVEICAWDASIENDENLRLVTTFCSLEGSGEQGTQWDFDGVDMFYNGVMPKWLDDSAITGSEKLHYYEINDSDLQENEWL
HLYAQVGAYSKWDLDMVNHLLLEIKKAVVQTKEDDIESSLKLKSSNAIFYITFTTRGGDECACIVRQTWDGRPQHMCLEV
KNVEIYGQIDKCX
>Arabidopsis_lyrata_35943329 AL3G32930.t1 pacid=35943329 polypeptide=AL3G32930.t1 locus=AL3G32930 ID=AL3G32930.t1.v2.1 annot-version=v2.1
MTSRLEDDRKEFVSGQMDYCVKWPNPMVLISTMSKHQKEPLDCCPSTVYAHVLGLGVGCSSCAMVGLHRYNMLNGTNFQF
SALLKYNRSMNCVCSYYMTLDALDPCSQLQKTFQVRIDEKSFGDLDLTVSIARIKDEERVTTKKRFIHHFHGEADADDFY
QGPLPDWPSVDDLNDRKRFYLVNESELLANDWIHLYLELALYVKDRWIFRTSKPKLQILKVAIETKEDVEPPNGRLHVKS
AIFYITYKGMAKPPIGDEIGEDVERKAIVRRVIDEKTGYLTLLGGFSIAKNDLNQSVSGEDQSSDNEQGYGKRRRILYID
X
>Arabidopsis_lyrata_35944264 AL3G49080.t2 pacid=35944264 polypeptide=AL3G49080.t2 locus=AL3G49080 ID=AL3G49080.t2.v2.1 annot-version=v2.1
MKREKVEREIPRSEVMEIHKNCDPLASKEKVEKESKKVVVLNFGPGYMKQPWKWRSSENQIHRGITLVYANDHPHNPRRL
IVLLYAKLGLHRYNCVHGKDLKLSSISTYIKSSGVTSATSYRITFDAKDPRDTSGSLQTFQTHVNERTYGSLLLSCTIAC
PLGEVTIGSETKRVNLHSLRPELPPENPFQDDTDRFYVLKKSEVKKNDWIRLYLELAVATTKRHHIKHGVANLKILRVAL
DTTPDPCRPSEKGLHAYDAIFYIRYTDSCKARAGEDGDRVAIVRRIWDEKPQVFRIVGRTESFRSLGNGESTTSPGSKDG
TIX
>Arabidopsis_lyrata_35946381 AL2G22820.t1 pacid=35946381 polypeptide=AL2G22820.t1 locus=AL2G22820 ID=AL2G22820.t1.v2.1 annot-version=v2.1
MSTSRFEEPNDEEYARRVESYWRQVYESDCFDIEGVRAPPCMEMNGLITFNCLSFGYPDRPLVNRYARLGLHRYNMKEGT
NFELDCLIKFNKRCIGASSYWITLAARDTVARSPMQTFQVQVDEKRARLLDLTCSIARVKGETTTTAPFSSHNDCVVDGR
LPDWPVDAFDGSQRFYLAEGSELLYTHWIHLYLELAVCKTHMSISDKDLSKLKIVKVAIETTEEEPLKAKNSILYIAFKG
LATGGIGEHVERKAIIKSGIGEHTGFLYLKGNLCRGEEELTPMSVVERCIQYRDRLLTVX
>Arabidopsis_lyrata_35947846 AL8G41050.t1 pacid=35947846 polypeptide=AL8G41050.t1 locus=AL8G41050 ID=AL8G41050.t1.v2.1 annot-version=v2.1
MDVVAISEFGRLEIARSSTSRLRMKKLRAWLKKNHQLAYLGLVCAMIMIISPFMLGLVSTATIFTSDAGCTDDDTYVVDT
WRIFACRPTCNKPVDDYWDRDEEIDPFYTGEMPKWLSDEALTSDNKKYYVVQESELHENEWLHLFIEIAFYSKAKTNPEL
VEINKVVVETKEDYISEAREKLHAENAIFYISYKYTGVSSSGLAGDHKAIIRKTMDGITEHMSLEVASEHGX
>Arabidopsis_lyrata_35948691 AL8G40780.t1 pacid=35948691 polypeptide=AL8G40780.t1 locus=AL8G40780 ID=AL8G40780.t1.v2.1 annot-version=v2.1
MAIRIEDEGAYFRALSKYWRQVNHSEGFDIEDVSEPHGICGLFRYDCQREDTRYPNPVLVERYARLGLHRYNLSKGTNFQ
LHHLKKFNMSMNCLSDYYITLAACDPATTSLATFQVKVGENCYGILDLTCYIARPQGTPKESPKPINFGPSYGDGSLPYW
PSDFNDILRFTVLKDSELQDNDWIRLYLELALCTNDRWISDSSLSQLQIVRVAIETIGGVVEPPNERLLAKSANVYITFK
GLSYARVGEIGEHVERKIIVRRVLDELTGYLTLQGGFGYLFGEEAAVERSMTRSSFAFDDELPPITLPTRPINLHLYKWK
X
>Arabidopsis_lyrata_35949228 AL8G41040.t1 pacid=35949228 polypeptide=AL8G41040.t1 locus=AL8G41040 ID=AL8G41040.t1.v2.1 annot-version=v2.1
MEEEVEVIIVSELGRLEIARAAAARKRGKKIRGFDYGSDFCIVEPPVSNEYDVTLYARLGLYCYNFQKGTNFKFVRWEKY
NTEFTSNFDHYITLAARDPSCNSFFSFQTVFSAAGCSTQGTYRVKTWRVLACRPTCAKSVNDNWDRDTGEMPKWLPDETL
ATDNKKYYVVQESELHENDWLQLFMKMAFLQANPHIGVSSSDHKAIIRKTVDGIPEHMSLEIASECRCX
>Arabidopsis_lyrata_35950867 AL8G27040.t1 pacid=35950867 polypeptide=AL8G27040.t1 locus=AL8G27040 ID=AL8G27040.t1.v2.1 annot-version=v2.1
MWKRESSDEESSQSHENLEAQRSSLPSVQSSSPHMFLPSASAPEEPLNFSQVLTGVRELDLVPNRNSSHSYENPMFLPPP
PMFLPHAPLLYPLSSLNSWSRAESGRAQQFRSRESIFYPYKEEQILSSEEELFVDPMRPRNSSCQFETLARHAIENKDCL
SAIVTECRIKPQNPEYLSDSEERRGNNPFNKALVDDFFKGKMPDWMPEGALTGSNKLQYYEMKESEVEENKEWLHLYAEL
ALLTLQGSELKTIQPVKPLELRKIVVRTKEDVESKKKVKAENAIFYISFKNCCGRDYNVIVRRTTDGIPEHFSLEVKCCX

>Arabidopsis_thaliana_19642103 AT2G20620.1 pacid=19642103 polypeptide=AT2G20620.1 locus=AT2G20620 ID=AT2G20620.1.TAIR10 annot-version=TAIR10
MVLETPVCSPIDKESSSDDVQLNKPPKKKRKLDVVYPPRDNTSSSSDVKPKVPGYCGVKAIGCNRSDELLAEVALHSYNS
QTGTNLELMTVTQVMLQSVAHINYHMILDAFDPANNSLSSIEICLWDAAVKNNEKLRLVTTFCSLEGSGDKGSQWDPNGV
DVLYTGVMPKWLDDGALSGSEKLHYYEVNDSDLQENKWLHLYAQVGAYSKWDLGMVKHFPLEIKKVVVQTMEDDIESNLK
LKSSNAIFYITFTTSGGVECACIIRQTRNGRPQHMCLEINNVEMDKX
>Arabidopsis_thaliana_19644229 AT4G11700.1 pacid=19644229 polypeptide=AT4G11700.1 locus=AT4G11700 ID=AT4G11700.1.TAIR10 annot-version=TAIR10
MPVLYSTGYDLVNLCIGETKKNIKLTEDILDAGMELDFILREYCDSKLPLEEDPFNDDTGRFYVLDKSQIEDNAWILLYL
ELVVATSFRNHITHGLTSLKILKVAMEISRSPGVSVNMGLDAYDATFYISYKDFCKARVGKEVDRIALVRRILDPQLEIL
RLGGYTLSSQTIKPSNTMDAGSFX
>Arabidopsis_thaliana_19646365 AT4G20095.3 pacid=19646365 polypeptide=AT4G20095.3 locus=AT4G20095 ID=AT4G20095.3.TAIR10 annot-version=TAIR10
MGNGMWKQEARDLVEEPSQSNEKLEDQRPQESSSSIPRHVWANRREEKFDYNKYYIKQRADIAKYGGPHPNIILFGRVGL
HCYNLQNGTNLQFLTVHNFDSWITSILSHFISLEAMDPVDNSICEFETHVRYAVENKHCLSTITTGGRIKPKIPEEEDTY
FGWNKDLVDDFFKGGMPEWMPEDALTGRDKLQYYEMKDSELEEEKEWLHLYAELALFSKLHAHALESAKPFEMKKIVVRT
KANVESKKKVKAENAIFYTSFRTRCGRDCNCIIRRTTDGKRDHFSLEVKCFLX
>Arabidopsis_thaliana_19648684 AT4G28920.1 pacid=19648684 polypeptide=AT4G28920.1 locus=AT4G28920 ID=AT4G28920.1.TAIR10 annot-version=TAIR10
MSENDSSESDIEMDPEEEKVYRRQVEESDGFDVDYFRYAGIKPCPLKDENAYTYDIELFGRLGLHCYNLLHEGTNLKLMC
IPKYNTNNIGVSSGDYYYITLEAIDTYNNSPCTFQTYVSEWYQTSEHGYLVVETYIARLKGPTGPHNTCIGRGWIWGWEE
EAIDVYYKGKLPKWLTKDLLAAAKDEYYVVQESDILENEWLHLYAEIALYSNWKWHATRKSCEESPHLKLKANNAIFYMG
FKGSGDHHPSGKHVEYQTIVRKAMDGKPGHIRLEVDSWQAIPSDLIGEDEPPX
>Arabidopsis_thaliana_19648966 AT4G29550.1 pacid=19648966 polypeptide=AT4G29550.1 locus=AT4G29550 ID=AT4G29550.1.TAIR10 annot-version=TAIR10
MEAVDRPLRIEETTVSHDVSSCGFISKEEWLNKHPPSGSGWTDEDDDNDDVFSSSFISKEELSDAVHNDPPSGWTDEDDD
DQVDPALEKEFYRQIRESDGFDVDIRIPTSSLYVYKCANNDDLRGDIVGICARVGLHWYNFQKGSNLELMHVDKYNSRFC
ALMTYNITAEAVDPANDSRFTFQTCVTRATCQKDEDLRILTEVCRIKPKIQGTGDEIKRWNDEAIDDIYKGNLPEWISDD
TLMSCSEQDHFYRVQESDIREHNWLQLYTEIASYSLWEGDMRLKSCVPLQIKNVLVRTREDFKSKEKLKAGNAIFYISFR
GVNTPHGPPQDHRAIVRRTVDGIPGHVCLEFKCLLMDLX
>Arabidopsis_thaliana_19650064 AT1G23960.1 pacid=19650064 polypeptide=AT1G23960.1 locus=AT1G23960 ID=AT1G23960.1.TAIR10 annot-version=TAIR10
MATDDFFSLQREYWRQVAESDGFDIESVQIPPSMYGRINGLIPHNCEINTPLPYRVLGKHYAKLGLHRYNMLKGTKFEFG
RLMKFNMLQNCVASFYITLEAYDYGVPGTSHPQTFQVRIDEKIFGSLDLTVSIARRTTDEVTTKKPFIHHYHGGAVADNI
IFKGELPDWPSDDVLKDRERFYVIMNESEWRATAWISLYLELVLCAHDKFITNTDLSRLSIEKVAIETSIGDALLYERLE
AKSANVYIWFKRLEKPRVPQQVFVTGMDVERKAIIRRVMDSTGYLTLVGKLCGGVTKVRQFNX
>Arabidopsis_thaliana_19652117 AT1G23970.2 pacid=19652117 polypeptide=AT1G23970.2 locus=AT1G23970 ID=AT1G23970.2.TAIR10 annot-version=TAIR10
MTTEEESLSAAEEGYNVQRDYWRQAEESDGFDIENIKLPPGMHGRVMGLITYNCQLCYRYPFPVLVKLYAKFGLHRYNLI
KGTSFELAALMKFNMLQNYMSSFYMTLLAHDPDPAASSSQKTFQVRVDEQQFGTLGINCSIARPKHEGDLLEVSTKTPFI
PHFHGGALGDGIFKGELPDCLSDDALNALMEAVSKDELPEHVLDDALYARAGGIFQGELPDWPSDDALNDGKRFYMLKES
EWQATDWISMYLELVITTTDRSITETVQKPEVLSKLEIVKVAIETATKDEEPSNERLKAYRAHFYITFKGLAEPRAPRQV
FEIGEHVERQAIVRRVMGHRGDLTLKGKLCGGQYIKRRSLALKSGEESPNCKKQTRVGX
>Arabidopsis_thaliana_19652567 AT1G23950.2 pacid=19652567 polypeptide=AT1G23950.2 locus=AT1G23950 ID=AT1G23950.2.TAIR10 annot-version=TAIR10
MTTEANSTAEEGYSVQRDFWRQAAKSDGFDLENISLPPGTNGIVMGLIPYDCQRARHYPFPVLVKLYAKFGLHRYNMLKG
TSFQLATLMKFNMLPNYISSFYMTLLAHDPDPAAGSSQKTFQVRVDEQQFGSLDINCSIARPKHEGDLLEVSTETPFMPH
FHGGALGDGIFKVELPDCLSDTALNELAGAVLRGELPEHVFDDALYARAGGIFQGELPDWPSDDVLNDGKRFYMVKESEW
QATDWISMYLELVITTTDKSISIKPEVLSKLEIVKVAIETATKDEEPSNERLKAYRAHVYITFKGLAEPRAHERVFEIGE
HVERQAIVRRVMGHRGDLTLKGKLCGGQYIKKRSLALKSGKKSQKCKKQALVGX
>Arabidopsis_thaliana_19653931 AT1G02770.1 pacid=19653931 polypeptide=AT1G02770.1 locus=AT1G02770 ID=AT1G02770.1.TAIR10 annot-version=TAIR10
MDMSVIMRYGDDKAEELCLEVEDYWARVDESDGFDVEGIQAPPGGTPLIHYDCHLPNSRHPDPVLVKLYASAGLHRYNML
EGTNFKLVDVMKFNKLMMHLSPFYITLLAQDPVSRSQQTFQVQVDEHCLSTMDLTVLIARPKAVSTNESVLAPQSFSVEE
SPEWPSDFNDGKRFYRVKESELRNNDWISLYLQLVLVSHDRMRISDSDLSKLKIVEAVIETKDDMLPPNERLLNAKTAIV
YITFKGFTKCRIGDEHTERKTIVRRIFDEDTGHLSIKGELIGEYKLGGDFDPGCYFNSPAILEARRICQGLPPQPFX
>Arabidopsis_thaliana_19654900 AT1G22090.1 pacid=19654900 polypeptide=AT1G22090.1 locus=AT1G22090 ID=AT1G22090.1.TAIR10 annot-version=TAIR10
MSRRVEYTLAPPQRNESDGFDYPDGIPISYNLHRLRHFECEGSYPKYPYGSLVKFYAMVGLHRYNVLEGKNLQLDTLKSF
NMRINCGASSYYITLAARVPDSGLKQIFQVLVHEERLGSLDMTCTIARPRVTTNVPFLRPHSESEYDYMDNDELPDWPSE
IAFDDTKRFHLVKESELRDNDWIRLYLELTLVAHDRFLTVHYLSQLEIVKVAIEEVEQPNASLNTKTTFVYITYKDLAKA
QIGEPVDRKAIVRKIINETTGLLRLRGDYWSGERSVITPEEEYMLLHGGEKVRNNEQRSKKLKRRVGVHRLWRWWYQAYK
NRGLRSSSYX
>Arabidopsis_thaliana_19656208 AT1G27860.1 pacid=19656208 polypeptide=AT1G27860.1 locus=AT1G27860 ID=AT1G27860.1.TAIR10 annot-version=TAIR10
MPTEDRVCFTWEEYARHVREYWRGVAESDGFDSEDIRSPVVLTGLFHYDCQSGRHYPEPLLGTSFELAALLKFNKTMNLT
SSYYITLLAHDPSLEKTFQVRVDEREYGSLDLTVAIARPKKDQNEVSDGVFQGPLPDWPSEDALRHDRNRFYELEISEWQ
ATDWISLYLKLLILATDRGMFVQTGLPQVQILEVVIETEEENEKPPDKRLNARRAHVYITFTGLPKSPRLVEIGEHVERK
AIIRRVIDASGYLTLLGKFWSGKDTDQQRSMTLPSGEQAESSKKRPRLSX
>Arabidopsis_thaliana_19656842 AT1G19060.1 pacid=19656842 polypeptide=AT1G19060.1 locus=AT1G19060 ID=AT1G19060.1.TAIR10 annot-version=TAIR10
MDWTMISGSRDESLHAARDYWRRLNESECFDIEGIEAPPGAIALIPYDCQLPNSFHPLPLWVKLYASAGLHRFNMLEVLV
NERSVGKLNIIVPIARPKGVTTNERFIPCDCFSVDDKLPQWPSHDSFNDRKRFYSVKESELQNNDWINLYLELVLCAIQK
VRISDSDLSKLKIVKAVIETKEDMVPPNERLNAKTAVVYITFKGLANARIAAGEHYERKAIIRRIFNEHTGHLSLLGDLI
GEKKFVNIDPVTYFNSPAYLEDITHELPPESPWMDILAGTGSMDQIDX
>Arabidopsis_thaliana_19656889 AT1G28500.1 pacid=19656889 polypeptide=AT1G28500.1 locus=AT1G28500 ID=AT1G28500.1.TAIR10 annot-version=TAIR10
MSTEDALCFTGEEYARHVREYWRGVAESDGFDSEDIRSPVVLTGLFHYDCQSGRRYPDPLLVKRYALLGLHRFNILQGTS
FELDALQKFNKTMNLTSSYYITLLANEPGAIPLQKTFQVRVDERKYDTLDLTVAIARLKKDQNEAAETTKEPFVPHFCCS
AVSDGVFQGPLPDWPSDDALRHDRNRFYELEKSEWQATDWISLYLELLILATDRGMFGVAQTGLPQVQILKVVIETEEEN
EKPLDKRLNARRAHVYITFTGLPKSPRLVEIGEHVERKAIIRRVIDDSGYLTLLGKFWSGKDTEQRSKTRQSEEKVESSQ
KRSRLCX
>Arabidopsis_thaliana_19658803 AT3G19520.1 pacid=19658803 polypeptide=AT3G19520.1 locus=AT3G19520 ID=AT3G19520.1.TAIR10 annot-version=TAIR10
MTSLSVNDRKDFVDGQMKYWRQIAESDGFDIDDVPVPRGTRAGLWSVDCKHPRFRLRACLPKIYAMVGLHRYNLLRGTNF
EHLELLKYNESMNCVCSYYITSVAVDLSSQLQKTFQIRVDEKSFGDLDLTVSVARPNDEEKVTTEKRFIHHFHCEAAADD
FYKGALPDWPSVGDLNNQKRFYMVKKCELQSNDWIRLYLELAVGVRYQQTSESDLSKLQVLKVAIETKEEDVQPPNRRLK
SKSLHVYITFKGLAKAPIGDEIGEHVERKAIVRRVIDERSGHLTLLGGFSNAKNDLNQSSDDEQPFGKRRRIX
>Arabidopsis_thaliana_19662907 AT3G57210.1 pacid=19662907 polypeptide=AT3G57210.1 locus=AT3G57210 ID=AT3G57210.1.TAIR10 annot-version=TAIR10
MQPSSGRRFTFQTSVYEEACGRLVLTSFIAERRRPGTIIKTSLEREFYRMGSLPEFPLENPFENRNRFYVVDDESELRAN
DWIRLYLELSVAISDRTTTDHDLSGLRIVSVAIQTMEPPSESSLTAKNATVYIRYIDFCKARCGQNLDRIAVVRRNLQX
>Arabidopsis_thaliana_19663090 AT3G44770.1 pacid=19663090 polypeptide=AT3G44770.1 locus=AT3G44770 ID=AT3G44770.1.TAIR10 annot-version=TAIR10
MSTPRLRRMPRLVNKAYRSIRWNWRHLHYRVPLGLGIFLMVCSPPRLFLLNCNVQGFLRGIQATTRENCALHTKTKSCWI
VENYLTKPATRFCVDWVNMSMLYIYPKPKKKSTDGHLRKMKNLTKNTVAKLPSLWYSSHVSALIWYLGSGFDIDGKVCIP
ACGISPVFLGANKNPRSEVALYGRLGVHCFNIDKERKFQYMRIPKYNVQYPEAMSFHITVEVNDLADNSAHTLQNLVTRS
FSRNGEDLRVSTGICRIKPKTPEREICLVDEEAIDKFYRGVMPNFVSKLGADDDKLRFYEVQEQDVCANDWLRLYTEFAL
FSYWRYNEDGFESCLPVEIKKIIVETCDTHREPRMKLKLNPSDADFIKFAIIYDMILVATMISLWMMFLGEKPEFIDFDN
FELSKVTFRGTVGILGIMMAGAYLCGPNNCIIFCLFDVALFGYKTIGFKRIGKELAMIYGFLALAFLLMYLFGFFFGVLW
LLVSPPSLLLGFQFLKRRNVKESQDX
>Arabidopsis_thaliana_19664776 AT3G25080.1 pacid=19664776 polypeptide=AT3G25080.1 locus=AT3G25080 ID=AT3G25080.1.TAIR10 annot-version=TAIR10
MEPAADSSSSLQTFQTEVTEDSFGKFILTCNIARIRGEPSNVYTGLNIGCRLPECPPENPFEIYYLMKDSELQENNDWIR
LYLELAVATTDRNREASDFGLSNLEIVNVAVDAEGLLNAKNAIFYIRYKDLYEARLGNAVFDRIAIVRRIFDEDTGRFTL
VGQNQSSDIINX
>Arabidopsis_thaliana_19665424 AT5G63820.1 pacid=19665424 polypeptide=AT5G63820.1 locus=AT5G63820 ID=AT5G63820.1.TAIR10 annot-version=TAIR10
MAWLIMEEEEVDGIPVNEFGRLEIGFDYGFDFTGIVTPPVSTDYDVTLYAKLGLYCYNFQKGTNLKFVRWEKYNTSTGTA
YIDNYITLEAMDPSCNSVFSFQTVFSAAGCYNQDTYHVQDWRVLACRPTCGKSVNEYFDRHEAMDPFYTGKMPKWLSDDA
LAFDNKKYYVVQESDLHENDWLLVFMEMVFLQEKSCVSSSDHKAIIRKTMDGVPEHMSLEIALVKX
>Boechera_stricta_30651503 Bostr.23794s0031.1 pacid=30651503 polypeptide=Bostr.23794s0031.1.p locus=Bostr.23794s0031 ID=Bostr.23794s0031.1.v1.2 annot-version=v1.2
MRRLCSLYNSYTTSEVMDPIDNSLHTFQTLVTDAGYKKNKARLILLITKICRIKPQVPDDFYKGDMPDWPLNDAKLQFYE
VNELELRDNEWLHLYAEFALFSEWDSDMSACTPFEMKKVVVQTKENVESSMKQKSRNAIFYMSFNIRGGPECIVRKTSDG
RTGHMCLEARCWIDKX
>Boechera_stricta_30656967 Bostr.28508s0001.1 pacid=30656967 polypeptide=Bostr.28508s0001.1.p locus=Bostr.28508s0001 ID=Bostr.28508s0001.1.v1.2 annot-version=v1.2
MAEIPDFLRKRRARRNAIREIVGDLPAVPRSVRNSELAYGFDVDCRSGRLIKSVWDDDYDINLFGRLGLLCYNFQLGTNF
QFVRWEKYSMHYTANVKFYITLEAKDPASDNIFSFQTLFNDVGRPGSIGIKWRTLACRIKCDECLDDYWDDKEIDASYKG
EMPKWFSDEALAADYKKFYVVQESELHENDWLYLFLEIACFSRSGYRLDAPPLLEIKNVVVQTNEDSVEACEKLKANNAI
FYISYKHNPDPSTTDLVGDHKAIIRKTMDGKPGHMCLEIAEX
>Boechera_stricta_30656968 Bostr.28508s0002.1 pacid=30656968 polypeptide=Bostr.28508s0002.1.p locus=Bostr.28508s0002 ID=Bostr.28508s0002.1.v1.2 annot-version=v1.2
MSVDEDEDEDSDSDSDSDFEVVDLKSSLDRLLLRFGGQNLGDMALGFDEQNLGDISVEEQIRDADSYTEYLQCCDEVRKL
STDSDSDHDHRMSVDEDSDSESDSEVVDLKGFCLGVNIEPHQWRVYYHFGLCGRLALYCYNSQKGTDYKFESLKKFYTKF
GSFTKLFIKLEAMIPDENIPLTFKTVVNHADRRTEGGMLWWETCVCRVKGSEEEVNHEWNNEAIDDWYKGEMPKWLSDVE
MQQCYVVQRSELHYNKWWLHLFTEIAFYTKWFGTLRPRDLADCLPLETQKVVVETREEAATEPRDKLKAANAIFYISFEC
HDDPLTGEKANYRAVVRKTMDGKPGHVRLEVSCWSIX
>Boechera_stricta_30668303 Bostr.26675s0298.1 pacid=30668303 polypeptide=Bostr.26675s0298.1.p locus=Bostr.26675s0298 ID=Bostr.26675s0298.1.v1.2 annot-version=v1.2
MRNNIVALYRCKGLIFGFVGKTAIGCTPPDELIAKVGLHSYNSHKIWRRSSLWDPNGVDVFYKGLMPEWLDDGALTGSEK
LQYYEVKKSDLQENALLHLYAEVGAYAKWNALMVPHLPLEIKRVVVQTKEVDVDFKTHGGIECSCIIRQTRDGRPHRMCL
DTGFGQPWFQRX
>Brassica_oleracea_37340625 Bol030075 pacid=37340625 polypeptide=Bol030075 locus=Bol030075 ID=Bol030075.v1.0.446 annot-version=v1.0
MRYCGASSFYITLEARDTVTCGPLQTFQVCADEKDFGYLNVVCSVARIKSGETTGGASETTGVFALPNWPSDAEIQRLYT
VDRSELLSTHWILLYLELVLCIEYGYGNFSELNGKLX
>Brassica_oleracea_37341152 Bol025264 pacid=37341152 polypeptide=Bol025264 locus=Bol025264 ID=Bol025264.v1.0.446 annot-version=v1.0
MSVQKANEEFASFTMYYITVEAMDPFSGSPVTFQTCVWDAATKSNESSRFITKVCRIKGTEKETCRLDHGAVDEFYKDDI
SWLEDDALTGCDKLQYYEVKESDIMRDNEWLQLYAEVVMFSKWEIDLSAYLPVKMKKVVVRTREDVESSMKLRSKNATFY
MSFTACGGLECRGIIRRTTDGRPQHMSFQVKCWVDNX
>Brassica_oleracea_37341409 Bol029982 pacid=37341409 polypeptide=Bol029982 locus=Bol029982 ID=Bol029982.v1.0.446 annot-version=v1.0
MASFGVEFKEEEYSRALDEYWHRVNESQGFDIEGILGPKGMVASGQLVSYKCEVPFSFRQKVKCYGKLGLRRYNLIQGTN
FELQDLIKFNMRYCGASSFCISVEARDTVTRGPLQTFQVCAEERDFGYLNVVCSVARIKDRSELLSTHWILLYLELVLCI
EYGYGNFSEDKVSSLELVKVAIETDDETPLQAKSSVLYIAFRGLAIDGTDESVERKAVIKSMFNQLTGSLALQGILCNRE
TPMSPEEYFKFVYIX
>Brassica_oleracea_37350953 Bol043797 pacid=37350953 polypeptide=Bol043797 locus=Bol043797 ID=Bol043797.v1.0.446 annot-version=v1.0
MPFSCQGLSTFTYPYRPLVKRYAKLGLHRYNIKEGTNFELDALIKFNMRSVGACSFLITLAARDTVAGRPMQIFQVRVDE
NRYGLLNATCTTARIKGESTDGFCLPQPVYGFPGWPSDDGVFDASERFCSVEISKLRSNSWIRLYLELTVYTNDRRISDE
DLSKLEIVKVVIETTYDEPPLKAKSSVLYIVFKGLARNGFGEQLERKAIIKSVFDEQTGSLSLMGDLCKSQDDVTFMSVE
EMHYRFRQSLGAVX
>Brassica_oleracea_37355229 Bol041229 pacid=37355229 polypeptide=Bol041229 locus=Bol041229 ID=Bol041229.v1.0.446 annot-version=v1.0
GFDLPTDGPMSSRKHGLIHFEHARYWHPEDEAFVKVYAQLGLHRYNLLEGTNRQFLHLESYNRGMNCGAAPYFLTLLAVD
PSSVEKQPFHALVSENRIGRLDISVHIARPRGSEEQPRLCRPTYTCSPLPRWPSSEMFAQRRFYTLNEHELRNTDWVRLY
LDLAHSTCDRGMTESQLSDFYIEQVAIRSLSDADPPRLDSKSVVVYMVYKDLAKDRLGEPCYRKAIIRRVYDESSRSLTF
QGKHWSFSEEKEKKKKKKDKKRFALLKKRLGVCGAWRLGIDVYRKRGIRSSSTTRX
>Brassica_oleracea_37355427 Bol038457 pacid=37355427 polypeptide=Bol038457 locus=Bol038457 ID=Bol038457.v1.0.446 annot-version=v1.0
MLLSLLLQSDVFSQLEILKVATETGTEDVEPPNERLKAKTVDAYIKFKGMANVITPRMIFEIGERVECRAVVRRVLDEHS
GYMTLLGKFCGGQSTQKLIQSSRKRPRSDX
>Brassica_oleracea_37356354 Bol038458 pacid=37356354 polypeptide=Bol038458 locus=Bol038458 ID=Bol038458.v1.0.446 annot-version=v1.0
MDDFSVQREYWRQVSESETEQLELVSLLKFNMLQNLVSSFYMTLLVRDRSTSEEGEFQVRIDERIYGSLYIACTVARFKD
EVRFKRPFVPHFHDGKEIPELPDWPSDALVREFILDASSCRYSGFDWTYLYLKLVVCAHDRWISEEALSKLEIMYAVLIP
MHGPTKGVNIFIVYKGLAKGEGVAEIGEDVERKAVVSQVFNDNGYLSLRGKLLX
>Brassica_oleracea_37358053 Bol039251 pacid=37358053 polypeptide=Bol039251 locus=Bol039251 ID=Bol039251.v1.0.446 annot-version=v1.0
MADVVMRKEDSDTLSVKPPNVWEPLPPGPSTWSPVVIKLPSTPQDELKRELLDAILLPEPVDEEPGKRSLYLQSPTPSNL
EYRRIFHHRYTPCPTYSPTAPGGYSYSQSQDAMHAKPLLFAKIALHCYNLEKGTHFERLGLPRDYDQTLEARDPARNYTC
RFETNVRLATENKDCFHVITTRCRPLPPPPPSWEEGFQCGFDTLSVDELFKGNMPDWLPDDYATSTLLQYYEMKESEVEQ
AKQWLHLYAELALYTKKQTDPFMFERSKPLELGKVVVQTRGVVDSLEKVGLLDNAVFFITFKTSCHRVWKGIIRRTRDGI
PEHLSLEAKCFMX
>Brassica_oleracea_37360192 Bol039244 pacid=37360192 polypeptide=Bol039244 locus=Bol039244 ID=Bol039244.v1.0.446 annot-version=v1.0
MLQIHILVTYFDEYTGGLTLRAKYLPRGCFCKFETKVWYATENKDFFRVITSRCRTLPLPLEDEKQECGFDTLSVDELFK
GNMPDWLSDDYATSKMQYYEYMFEQSKPFELGKVIVQTRGVVGSMEKVTVDNAVFYVSFKTECGVVCKGVIRRTRDGMPE
HLSEAKCLEGCRSPSLFSX
>Brassica_oleracea_37362492 Bol004399 pacid=37362492 polypeptide=Bol004399 locus=Bol004399 ID=Bol004399.v1.0.446 annot-version=v1.0
MSTLENASVDSYSVQRDYWRQVNESEGFDVENISLPSNSGVITGLMPYDCVRFKSYPHPVMVNLYAKVGLHRYNMFKRDV
VSKLEILEVAIETGIEDVEPPNERLKATRANVYIKFKGLANVCSPRMIFEIGEHVERKAVVRRVLDKYGYLTISGKFCGG
RSTQKQPSVALQNGKKIQSCKKRPRSDX
>Brassica_oleracea_37362497 Bol012255 pacid=37362497 polypeptide=Bol012255 locus=Bol012255 ID=Bol012255.v1.0.446 annot-version=v1.0
MTTTEDNVPAEEYVSAEEYARVRDAYWRVVRESEGFDLEDVSIPSYMCGTPICVMRTFEGHDGRYPYRDLVKGYCMVGLQ
RYNMKQGTNYKMSSLIKFNMTTGTAVCSYYLTLHAHDPDVSPSDKTFQVRIDEKSFGRLDFTCSVARLKEEAKGEGDSAK
EPFIPHYHGGPEASVPFVGELPLWPSAADLNDERRFYMVNRSDWEATDWIFTYLVLVIYSHDKLIETSTGEMSLLGKLCG
GKFTGKQRSVTRGSGEEAQSSKKARTRGRSX
>Brassica_oleracea_37362974 Bol012256 pacid=37362974 polypeptide=Bol012256 locus=Bol012256 ID=Bol012256.v1.0.446 annot-version=v1.0
MATTEENVPAEEYVSAEEYARVRDAYWRVVRESEGFDLEDVSIPSSMCGTPICVMRTFGGNDRYSDCDLVKSYCMVGLQR
YNMNQGTNYQLSSLIKFNVTTGTAVCSYYLTLFAHDPDVSSSDKTFQVRIDEKSFGRLDFTCSVARLKEEAKGEGDSAKD
PFIPHYHGGPEASVSFVGELPLWPSATDLNDERRFYMLNRSEWEATDWIFTYLVLVIYSHDKLIVTRDRYYRSNLQIVNV
VIETSADDSESSIERFKAKSAHVYITFTGLAEPQAPRQSFKVGKHVERKAIVRRVICEGTGEMSLLGKLCGGKFTGKQRS
LTRGSGEEAQSSKKARTRGRSX
>Brassica_oleracea_37371390 Bol023042 pacid=37371390 polypeptide=Bol023042 locus=Bol023042 ID=Bol023042.v1.0.446 annot-version=v1.0
MFLSCRNEEELDRESAETDELLKKYGIFDLKSSRNDLLRYRCTKDHPCPRLVRLYAKMGLHRYNLLQGTKFKLKCVRKYI
ETMGTAARSYYMTLDAIDTAAAGSSSSLQTFQTKVSEEACGLFILLCDIARIRDRDGELKFKLKIVNVATDLLDGGLNAR
NATFYIRYLDKSKGEESDCIACVRRRIDEETGCFILVGQTHPTSDILSKKRKFVGGDSVDKRTKTGLPDHISSELATRED
HEAVSSDSSSVVSIEX
>Brassica_oleracea_37372738 Bol022067 pacid=37372738 polypeptide=Bol022067 locus=Bol022067 ID=Bol022067.v1.0.446 annot-version=v1.0
MKTNQPGEKNPEEVMSNSAPGGSTKRKGGGRKRNPDERTVADLEYRAPGRSYRRLEKKRMARRKAQREETARKEEETLGK
AEEAFWRKVDETDGFDIEIEGAPCYFGGTKSEIYPTQFFDAKDLPEKWPSKEAFADQSRFLYKHNMSDLKILDVVVETEE
NVPHETVLKSLRNVLVYIRYDQDLGADGVSKHIAIVRRTVEPTTHCVCLLGESQLVPDSEX
>Brassica_oleracea_37372944 Bol022168 pacid=37372944 polypeptide=Bol022168 locus=Bol022168 ID=Bol022168.v1.0.446 annot-version=v1.0
FENPDEFPPGRGRYRLVHVKCTGRRAYTNDALVKLYAKLGLHRYNWLELNESELQCDWISLYVELAICTSHRWFKAKDLS
NFELEIVQVAIESLDDKEPPSLNSKAAVIYIAYKDLAKARTGEPYHYQAVVRRVINQATGTLSIQGDCWIAAAATASGLR
SSPTSX
>Brassica_oleracea_37373403 Bol022070 pacid=37373403 polypeptide=Bol022070 locus=Bol022070 ID=Bol022070.v1.0.446 annot-version=v1.0
MSNSAPGGSTKRKGGGRKRNPDQRTAVDSEYRAPGRSYRRLEKKREARRKAQREEIYRREEETLGKAEEVFWRKVDETDG
FDIEIEGAPCHFGGTKSEIYPTQFFDAKDLPEKWPSKEAFADQSRFLYKHNMSDLKILDVVVETEENVPHETVLKSLRNV
LVYIRYDQDLGADGVSKHIAIVRRTVEPTTHCVCLLGESQLVPDSEX
>Brassica_oleracea_37373875 Bol022035 pacid=37373875 polypeptide=Bol022035 locus=Bol022035 ID=Bol022035.v1.0.446 annot-version=v1.0
MRKPGEKNPDELMVIRKRKREGGWALSPCSAALCKGWTSSVQYARGIKSEIYPKQFFDAVDLPGKWPSKEAFADKTRFLY
KHNLSDLKILNVVVETEENLPHETVLKSFRNVLVYIRYDQYLGADGVCKHIAIVRRTVELTTHCVCLFGESLLVPDSEX
>Brassica_oleracea_37374180 Bol044349 pacid=37374180 polypeptide=Bol044349 locus=Bol044349 ID=Bol044349.v1.0.446 annot-version=v1.0
MNDVMLEEAKLWLDEPPQRKRKLETPVNPPPRPPAVDEDSSSDEEVDPVAWSKYNRQVSESGGFDVDLFFQPFGGIVPSG
CSDYSLLFGKVGLHCYNLEKGTNLQFKQVTKVNTQICSILTFYITLEATDPVHDDSLVTFQTCVTDTVLKHQARLRAFTT
TCRIKPQVPGTGELGSIWYPDDDVDACYKVDLPNWLQDDALSGEDKLQFYEVKDMELKDNQWLHLYAEFALFSHSGDDLS
AYMPFEMIKVVVQTKEDMKLKSGNAVFYLSFKPRGGPECRGVVRRSTDGKPGHMCLEARCWIDKX
>Brassica_oleracea_37375437 Bol044489 pacid=37375437 polypeptide=Bol044489 locus=Bol044489 ID=Bol044489.v1.0.446 annot-version=v1.0
MADVVMRKEDSDTLSVKGTHFERLGLPRAYDQTLEARDPARNYTCRFETNVRLATENKDCFHVITTRCRPLPPPPPPGED
GFQCGFDTLSVDELFNGNMPDWLPDDYATSTLLLLLYYEDMSPSLSLILFSLLTLVIYSQMKESEVEQAKEWLHLYAELA
LYTKKQTDPFMFERSKPLELGKVVVQTRGVVDSLKEVELLDNAVFFITFKTSCGRVWKGIIRRTRDGIPEHLSLEAKCFM
X
>Brassica_oleracea_37375639 Bol021873 pacid=37375639 polypeptide=Bol021873 locus=Bol021873 ID=Bol021873.v1.0.446 annot-version=v1.0
MFGFIFLKLLLAQINEEAVDELYKGRKPNLLSEAKPDDRLRFDEVQEQDIRENDWLRLYTDFALYCYWQYNEVAFKSCLP
AEINKILVETFETHRDPSLKVKSNNAIFHINFTAKSCDYISVVRRITDGRTGHIILEISTWTNPPSSAX
>Capsella_grandiflora_28894245 Cagra.2564s0010.1 pacid=28894245 polypeptide=Cagra.2564s0010.1.p locus=Cagra.2564s0010 ID=Cagra.2564s0010.1.v1.1 annot-version=v1.1
MGNGMWNQEARDSIEEPSLSNKKLEDERPQESIHTKRHALGSSGDKLKMLKVLNCDAWKTSIITHSDGMESAKPFEMKRI
VVRTKENVEESWKKVKAENAIFYISFKTRCGRDCNRIIRKTTDGVPGHFSFEVKCFMX
>Capsella_grandiflora_28895675 Cagra.0716s0031.1 pacid=28895675 polypeptide=Cagra.0716s0031.1.p locus=Cagra.0716s0031 ID=Cagra.0716s0031.1.v1.1 annot-version=v1.1
MSRYVWEKEVTIYARGPFGCIPLYGRLGLHCYNLQNGTNLQFMALVKYYSRITSISSHLVTLEALDPRRNSLCEFETDVR
PSIEHRDCLSAIITCCRLTSQTPPVEESSSSYCFDKLAVDHFFRGAMPEWMPEGALTETEKLECYEMKESEVEEDKEWLH
LYAELALFSKWKSKLEDLESAKPFELRKIIVRTKEDVKPKNKVKADNAIFYISFKTRCGQECNAIIRKTTDGMPENLSLE
VKCFMX
>Capsella_grandiflora_28896569 Cagra.16117s0003.1 pacid=28896569 polypeptide=Cagra.16117s0003.1.p locus=Cagra.16117s0003 ID=Cagra.16117s0003.1.v1.1 annot-version=v1.1
CFDCNVYVPNGSVIPYICYDHHEDEIGICARVGLHCFNRNKGSNFQLLRLDKYNVMFTGLVTYFITAEVTDHTATNSTFV
FQTCVNQCTCKRNEDFRIETELCRLKPEPQGSEAEVEGCHWNSEVVDDFYKGDLKWLPDDALVQDSDIRENDWLNMYAGY
AFYTMWEGGLTKLKFATPLEIKKVVVQTLEAMEPKEKLKAGNAVFYISFRDCGLTKDHRAVVRRTTDGHPAHLCLEVKCL
VEDLSSCSIDX
>Capsella_grandiflora_28897081 Cagra.0495s0021.1 pacid=28897081 polypeptide=Cagra.0495s0021.1.p locus=Cagra.0495s0021 ID=Cagra.0495s0021.1.v1.1 annot-version=v1.1
MVALEPEPPQVEETTVSSSYDPVISSGFIPKEEWYATVHYNPPSGWTDESDDEVDPVLEQEYYNQVWDSDGFDVNIRISP
NISFHVFNNEEDCRDDTVGICTRVGLHWYNLHKGSNLQLVHVDKYISRFCALMTYHITAQAIDPANDSRFTFQTCVTSST
CKNDEDLRIVAEICRIKPKIQGTGDEIKLWDDEAIDDLYKGNLPEWVALDALMSSSEHDQFYEMQESDIREHNWLNLYTE
AAFYSLWQGHVASLESCVPLQIKKVIVQTREAVESKEKLKAGNAIFYICFRGLNPPHGSPQDHRAIVRRTVDGIPGHVCL
EFKCWLEDMX
>Capsella_grandiflora_28897562 Cagra.4011s0001.1 pacid=28897562 polypeptide=Cagra.4011s0001.1.p locus=Cagra.4011s0001 ID=Cagra.4011s0001.1.v1.1 annot-version=v1.1
MEAPSLSSSVGEIDMKLPPLSRSEEESQMKTPPLSRSEEDREKDERDSAKVVKQTIDDDLFKVHRGLNYSMSTDTYAPRL
ALVPLYAKLGLHRYNLLKGKDLKISSVEKYTKSSGSAASTYCITFQALDLKASSSSGLLQFITFRARVCELDYGQFILLC
SVAMPLGETRVNDGGYKTTNVLNNKVLRQFMPELPSEDPFNDDTGRFYVLKESEVQENDWIRLYLELAVATSFRNHITHG
MTDLTILKVAMEITRNLEPYNMGLDAYDAIFYIRYEDICKARVGKDVHRVAMVRRILNVHSGYFRIVGQTQSSQTTKPSN
ALEAGSIVDX
>Capsella_grandiflora_28898132 Cagra.3356s0095.1 pacid=28898132 polypeptide=Cagra.3356s0095.1.p locus=Cagra.3356s0095 ID=Cagra.3356s0095.1.v1.1 annot-version=v1.1
MDDYIMEQLVFWTQVGKSDGFDVEHLMDTKPSSCSLSTRKFEDNDDYPTMIVLPARLGIHKYNMIQGTNLQLSSIEKLNK
RSSVVCCCYYITLVAKDPASGGSLVSFQTKFVDEGFDIKELTCPIARLKYGPRDNSEEEEPEDDCYQLKLPDEWPSEDVF
NNKKRFYVMKKSELRKYDWVRLYMEISFYNANMTLKNLDLSKLVIMKVAVETEENVEPPSERLKARNAVFYIRYRYHPNK
AHGNKRPRDRVAIVKRTIDKNTGSLTLQFDGRLSKTLLX
>Capsella_grandiflora_28898155 Cagra.3356s0093.1 pacid=28898155 polypeptide=Cagra.3356s0093.1.p locus=Cagra.3356s0093 ID=Cagra.3356s0093.1.v1.1 annot-version=v1.1
METKPEWCLLYYETSDFDSEILLYAKFGIHNYNMLQGKNLQLSCIEKCNTRPNYAFSRYYITLVAKDPAAGGSFVPFQTK
VFEQGYKNIKTLAVCIARVKSQSQEKPELPGCVYDCAQVSLPDEWPSEDSFSDKKRYYVMKKSEVRKHDWIRLYMELAFL
HANTKLKKPNLSKLVIMKVVVETEENLKPPNERLKARYAVFFIRYRYHPNKGRAPNKAHSHKPPRDRVALVKRTIDKKFG
SISLEFDSRLSKTLLX
>Capsella_grandiflora_28899373 Cagra.1517s0021.1 pacid=28899373 polypeptide=Cagra.1517s0021.1.p locus=Cagra.1517s0021 ID=Cagra.1517s0021.1.v1.1 annot-version=v1.1
MSKQKEEATSSPLNLTGLNDALPPVPDEMDYYTHPVPPFSFNDFLPLYHNMEGQRFFFTNNSARSLKDLLPPAEPYNYEP
PSEPPQPYSCSQIAELPEPQLFSPPSEETHLPLSPSTDDQPDYDNFSESLLDMDEPPYEWGFGYEPPTPTAYVPMPSGDE
RMFGKVGLHCYNLQNRTNLKFFCHDDDELFYELVKFYATDPTRWYSTFEFITRVVEFRNEGYLTFITTQCTLLPEEKAFP
LDEFDKLAVDDFFRGDMPNSMPEDITDNLQYYELKESEVEAEKDWLRLYLELALHTNFFCFPRSIEWDSPYDLKKIIVQT
RADVEPEKKAKAENAIFYISFKSGGTHDCNVIIRRTMDGMPYHMSLEVKCLIX
>Capsella_grandiflora_28903358 Cagra.10304s0020.1 pacid=28903358 polypeptide=Cagra.10304s0020.1.p locus=Cagra.10304s0020 ID=Cagra.10304s0020.1.v1.1 annot-version=v1.1
MMMRQQKAMEAFHRYPRDDGDKLAPGSSVYDLNSSTYGYLVNICKQEYPCPPLVFLYAKMSLHRYNFVQGTMFELIRVQK
YVKSTGSANASYYMTLDAIDPAGSLQTFQTKVSEYSVGRFILTCPIARIRGEPIDGKGFSTLVDSTLPECPAVNPFDTYY
LVKETELLENPWIRLYLELAVAKTDRHYKDRGAGLADLEIVDVAIDVSNDEGQGLNANNAVFYIRYKDLYKANLGHDLVR
IAIVRRNFDEAMGRLTLVGQTQSSDVIPNMPKIANEEDTGCSSFKGEIQSPEHPTQISSPLGISEDHEEANQLAMMNLRD
EEAAGDSMELDSPSAQDAX
>Capsella_grandiflora_28905178 Cagra.1822s0011.1 pacid=28905178 polypeptide=Cagra.1822s0011.1.p locus=Cagra.1822s0011 ID=Cagra.1822s0011.1.v1.1 annot-version=v1.1
MAAADEEEYSVSMEEYHRHEREYWRMMAKSDGFDDDDSYECPVVLLSGLVPYDCKNSYLIPYPLLVKRYALLGLHRYNML
EGTSIGLAELVKFNKSMSYASSYYITLLANDPAATPSHKTFQVRVDETKFGYLDLTVSIARPKREAAKKPFVPHFHGGAV
ADGVFDGPLPDWPSDDALNDTRRFYVLKESEWLPIDWISLYLELLICSSDREVADTKPSVISHLQIVEVAIETKEEDVMT
PDERLSAKIAHVYITFKGLAKSRRLVEIGEHVQRRAIIRRVITSTCLTLLGKFWSGKDTEKPSMTLRRGESSNKRSRLSX

>Capsella_grandiflora_28905187 Cagra.1822s0074.1 pacid=28905187 polypeptide=Cagra.1822s0074.1.p locus=Cagra.1822s0074 ID=Cagra.1822s0074.1.v1.1 annot-version=v1.1
MPTEDEHDDYTITAEEYDRNMSEYWRVVAESEGFDCDEYESPVVLTAALLPFDCQDGSRYPYPLLVKRYALLGLHRYNIL
EGSCFHLATLQKFNRTMSRMASYYLTFLALDPTISSQETTFQVRVDEQAYTTASATTNKVFIPHFHASALSDDSVFQGEL
PYWPTEDALNDDRNGFYVLKESEWRITDWISLYLELLICSNDKGLFGIVQSGLSQVQILKVAIQTEEEDQKPPSERLNAR
RAHVYITFQGLAKSPSLVEIGEHVERKAIIRRVIDACSGYLTLTGKFWSGKDTEQSSTSMTLQSGEKDX
>Capsella_grandiflora_28909277 Cagra.12963s0005.1 pacid=28909277 polypeptide=Cagra.12963s0005.1.p locus=Cagra.12963s0005 ID=Cagra.12963s0005.1.v1.1 annot-version=v1.1
MGNGLWKQEARASVEEPSQLEDERPRESINTDQHVWALPTEDTDSYNQQRIDLELFGPHPRIVLFGRVGLHCYNLRKGTN
LQLLKVLNCDARMTSLISYSITLEAMDPVGHSSCEVQVQLRYAIENIGCLSAITSRCRLKPKTPEEDDKHFEFNKYLVDY
FYRGDMPEWITEDALTGRDKLQYYEINYSELEEEKEWLDLYAELSLFSKWQANWDGLESAKPFEMKKIVVRTRENVESWK
KVKAKNAIFYISFKTRCGQDCNGIIRKTTDGMPGHFSLEVKCFLLX
>Capsella_grandiflora_28912606 Cagra.1629s0093.1 pacid=28912606 polypeptide=Cagra.1629s0093.1.p locus=Cagra.1629s0093 ID=Cagra.1629s0093.1.v1.1 annot-version=v1.1
GYCRIKAIGCTPPDELIAKVGLHCYNSHKGTNLQFLTVTELMLEAVSHFIYTMTLDAFDPANGSVHSIDTCIWHAAQVND
ENLRLLTTFCSPTGSGERGAQWDPNGVDVLYTGVMPKWLDDGALTGCNKLQYYEVSDSDLQENAWLYLYAQVAAYSKWRT
YMVDHFPLEIKKAVVQTKEEDIESSLKLKSSNAIFYISFKT
>Capsella_grandiflora_28913540 Cagra.5527s0002.1 pacid=28913540 polypeptide=Cagra.5527s0002.1.p locus=Cagra.5527s0002 ID=Cagra.5527s0002.1.v1.1 annot-version=v1.1
MADVLRRLLDSGKLSDEKCHLILRGLGNLADELYLPKNEEEEEEEEEAVKEEEEEEEEEDINDFVQFILSENRKEEEEEK
VEGWTSEEVEELDEEYCRQVNEFLGFDIDGNVCIPSYGISPVFLGDRKPCSEIALCGRLGVHCFNIEQGRKLQYMGIPKY
NIQYSLAMSYYITVEVKDLADNSPHTFQTLVTISRYRDQLRVYTEFCRIKPETPGEGCVSLLDDRAIDKFYKGSMPDFLS
KAGTGDDKLRFYEVQEQDICEYDWLRLYAEFALFSFWRYNVDGFDSCLPVEIKKIVVETCETHREPRLKLKSSNAIFHIN
FSAKSCDYKSVVRRTMDGISGHIILEISSCRVDQPSSAX
>Capsella_grandiflora_28914448 Cagra.7053s0010.1 pacid=28914448 polypeptide=Cagra.7053s0010.1.p locus=Cagra.7053s0010 ID=Cagra.7053s0010.1.v1.1 annot-version=v1.1
MYDVMLDEANLSLDEHEARAPPSPVEDVYFSDEDDMDVVEHEKYRLQVLESCGFDVDYFNHTYNGIIPRGCSPYDTLFAK
AGLHCYNLEKGKKLQFKSVLKVNAEIASLYNSYTTSEVMDPINNSLHTFQTLVTDAGYKNKARLILVTKICRIKPQVPGM
GDATTLWDFDAIDDFYKGDMPDWPPNDDQWQFYEVNELELRDNEWLHLYAEVALFSKWDSDMKVVVQTAEDVEASMKLKM
NNAIFYMSFKVHEGPECRGIVRRTSDGITGHMCLEARCWIDNX
>Capsella_grandiflora_28915385 Cagra.5133s0007.1 pacid=28915385 polypeptide=Cagra.5133s0007.1.p locus=Cagra.5133s0007 ID=Cagra.5133s0007.1.v1.1 annot-version=v1.1
MLEQGFDVDNLYHFCLPYDGIFPYILKDKYDYSYDIGLLGRLGLHCYNFQKLQESDLEGFEWLYMYAEIAFILDRNEASP
HTVLKANNAISYISFNDNSDPGGTLVEYQAIVRRRMDGLFGHICLEVDGLSYTTSX
>Capsella_grandiflora_28917778 Cagra.0605s0028.1 pacid=28917778 polypeptide=Cagra.0605s0028.1.p locus=Cagra.0605s0028 ID=Cagra.0605s0028.1.v1.1 annot-version=v1.1
MEEEKNMTTENFYTVQNEYWRQANESEGFDLENISLPSSGFVITGLRPIDCQKYYYPCRILMELYAKVGLHRYNMLEGTN
FQFDSLIKFNISQTCFPSYYMTLFAQDPVACPSGKTFQVRVGDQHFRTLDLVCSVARPKGEVTTETPFIPHFDGGAAADG
IFKGELPDWPSDDALKDEKRFYLVKKSEWQATDWISMFLELVVCENDTSIAEDRKVVSKLEIVKVVVETATEDVELPIER
LKTKNANVYIMFKGMAELQAHRRVFEIGVDVERKAIVRRVMDDSGDLFLAGKLCGGQSIKKRRRHPWLX
>Capsella_grandiflora_28919951 Cagra.27230s0001.1 pacid=28919951 polypeptide=Cagra.27230s0001.1.p locus=Cagra.27230s0001 ID=Cagra.27230s0001.1.v1.1 annot-version=v1.1
MNDVNEFWARVSEAGGFDIEHLIDTKPESCLVGFREFDKKYDCNPHIVLFAKMGIHKYNMIQGTNLQLSSVEKYNYRPSR
VYTSYYITLVAKHPDASWDSRLTFQTRVVDEGFDIKKLYCGIAAPKPATQGNPLQGQNLEPEEVDEFYKGRLPEWPVSEN
AFHDKKRFYLVKKAELREHDWIRLYMELAFLLSRSRRSKNPKLSKLVIVMVAVETKEDNVEPSSERLKANNANFYIKYKY
HSSKAWPPKVRSADRIAIVRRIFDKNTGHLTLQFDCQYANTVLQKGSGTRHPX
>Capsella_rubella_20886411 Carubv10017471m pacid=20886411 polypeptide=Carubv10017471m locus=Carubv10017471m.g ID=Carubv10017471m.v1.0 annot-version=v1.0
MADVLRRLLDSGKLSDEKCHLILRGLGNLVDELYLPKNDEEEEDDDELYLSKNEEEDEDEEEEEEDINDFVQFILSENKK
EEEEEKVEGWTSEEEEEFDEEYCRQVNDSLGFDIDGNVRIPRCGIRPFFLGDRKPRSHIALYGRLGVHCFNIEQGRKLQY
VHIPKFNIECYSLSRPYYITVEVNDLNDDSPHTFQTLVNRPLPRNGENLRICTEFCRIKPQTPSEETISLLDEQAIDKFY
RGSMPKFVSKPGPDDDKLRFYEVQEQDICEYDWLRLYTEFALFSFYSYNEDGFESCLPVEEIKKILVETCETHSDPRLKL
KSSNAIFHITFSAKSRNYKSVVRRTMDGISGHIVLEINSCRVDQPSSAX
>Capsella_rubella_20887370 Carubv10017463m pacid=20887370 polypeptide=Carubv10017463m locus=Carubv10017463m.g ID=Carubv10017463m.v1.0 annot-version=v1.0
MADVLRRLLDSGKLSDEKCHSILLGLGNLVDELYLPKNEEEEEKADELYLSKNEEEEEEEKVKEEEEEEEEEDINDFVQF
ILSENRKEEEEEKVEGWTSEEEEELDEEYYRQVNESLGFDIDGNVCIPSYGISPVFLGDRKPCSEIALCGRLGVHCFNIE
QGRKLQYMGIPKYNIQYSLAMSYYITVEVKDLADNSPHTFQTLVTVSRYRDQLRVYTEFCRIKPETPGEGCVSLLDDRAI
DKFYKGSMPDFLSKAGTGDDKLRFYEVQEQDICEYDWLRLYTEFALFSFWRYNVDGFDSCLPVEIKKIVVETCETHREPR
LKLKSSNAIFHINFSAKSCDYKSVVRRTMDGISGHIILEISSCRVDQPSSAX
>Capsella_rubella_20888247 Carubv10017954m pacid=20888247 polypeptide=Carubv10017954m locus=Carubv10017954m.g ID=Carubv10017954m.v1.0 annot-version=v1.0
MYHTRKELAKYGMFDARTSMVMRRENCHDGYCCGLVRLYACMGLHRYNLLQGTNFELDYVRRYNMTLASPAATFYITLGA
TDPYSHKYLTFQTAVKEESCGVFVLTSYIARPRGTDCKVLEREFFRIGSFPECPNENPFGNRNRFYLVDESELQFNDWIR
LYLELSVTKSDRSSKDHDLSNLKTVEVAIETTEPPSELSLTAKNATVYIRYTYFCEARCGKNFDHIAIVRRTFIEPIQX
>Capsella_rubella_20889060 Carubv10009487m pacid=20889060 polypeptide=Carubv10009487m locus=Carubv10009487m.g ID=Carubv10009487m.v1.0 annot-version=v1.0
MSLLAGSSTDYNRRLRMRNVQIQLRKRQADVIDGFENKGILNQFGCSALIEVVCTDPRFPCIGMHIVNLYARMGLHRYYL
LQGKHYQFLRVEKYNVSKNFGPNDYYITSAVMDPANGAIQFFQSEIDETIRSRGRLDLTCCVAVLRGDPNMFPPKSFEHD
DNLPELPTENPFRDTNRFYLVKKSELEDNANDWIRLYLELAVARKCRMFIKGEDLSNLEIVKVALQKTSSQDPNEGHFNA
KNTTVYISYRDTSEARVGKDVDRIAVVRRSFDEQSSCFSLVGHNQSLETIREVWFGNDVDRIAIAGRSFHEQEACFTHVS
QNQSSEIIPKKGKSPSASGQRLGVHKPWLLSIPKMRKAYQNSGIRMARLRHKX
>Capsella_rubella_20889838 Carubv10011096m pacid=20889838 polypeptide=Carubv10011096m locus=Carubv10011096m.g ID=Carubv10011096m.v1.0 annot-version=v1.0
MPTEDEHDDYTITAEEYDRHMSDYWRVVAESEGFDCDEYESPVVLTAALLPFDCQDGSRYPYPLLVKRYALLGLHRYNIL
EKFNRTMSRMASYYLTFLALDPTISSQETTFQVRVDEQAYTSLDLTVSVARPKKDKNTAASATTNKVFIPHFHASALSDD
SVFQGELPDWPTEDALNDDRNGFYVLKESEWRITDWISLYLELLICSNDKGLFGIVQSGLSQVQILKVAIQTEEEDQKPP
SGRLNARRAHVYITFQGLAKSPSLVEIGEHVERKAIIRRVIDACSGFLTLTGKFWSGKDTEQSSTSMTLQSGEKDX
>Capsella_rubella_20889855 Carubv10009480m pacid=20889855 polypeptide=Carubv10009480m locus=Carubv10009480m.g ID=Carubv10009480m.v1.0 annot-version=v1.0
MSLLAGSSTDYNRRLRMRNVEIQLRKQEGGVINGFENKGILDQFGCSALIEVVCTDPRFPCIGMHIVNLYARMGLHRYHS
LQGKHYQFLRVEKYNVTKNFGPNNYYITSAVMDPANGATQFFQSKISETFRSGGRLDLTCCVAVLRGDPNVFPPKLFKHD
DSLPELPTENPFRDTNRFYLVKKSELEDNVNDWIRLYLELAVARKSRMFIEGEHVSNLEIVKVALQKTSSQDPNEGHFNA
KNTTVYISYRDTSEARVGKDVDRIAVVRRSFDEQSSCFSLVGHNQSLETIREAWFGNDVDRIAIAGRSFDEQAACFTHVG
QNQSSEIIPKKGKSPCASGQRLGVHKPWLLSMSKMRKAYQNSGIRMARRRHKX
>Capsella_rubella_20890100 Carubv10009830m pacid=20890100 polypeptide=Carubv10009830m locus=Carubv10009830m.g ID=Carubv10009830m.v1.0 annot-version=v1.0
MEEEKNLTTEDFYTVQNEYWRQANESEGFDLENISLPSSGFVITGLLPIDCQKYYYPCRILMELYAKVGLYRYNMLEGTN
FQFDSLIKFNISQTCFPSYYMTLFAQDPVACPSGKTFQVRVGDQHFRTLALVCSVARPKGEVTTETPFIPHFDGGAAADG
IFKGELPDWPSDDALKDEKRFYLVKKSEWQATDWISMFLELVVCENDTSIAEDRKVVSKLEIVKVVVETATEDVELPIER
LKTKNANVYIMFKGMAELQAHRRVFEIGVDVERKAIVRRVMDNSGDLFLTGKLCGGQPIKKRRRHPWLX
>Capsella_rubella_20892938 Carubv10009754m pacid=20892938 polypeptide=Carubv10009754m locus=Carubv10009754m.g ID=Carubv10009754m.v1.0 annot-version=v1.0
MATADEEEYSVSMEEYHRHEREYWRMMAKSDGFDDDDSYECPVVLLSGLVPYDCKNSYLIPYPLLVKRYALLGLHRYNML
EGTSIGLAELVKFNKSMSYASSYYITLLANDPAATPSHKTFQVRVDETKFGYLDLTVSIARPKREAAKKPFVPHFHGGAV
ADGVFDGPLPDWPSDDALNDTRRFYVLKESEWQATDWISLYLELLICSSDREVADTKPSVISHLQIVEVAIETKEEDVMT
PDERLSAKIAHVYITFKGLAKSRRLVEIGEHVQRRAIIRRVITSTCLTLLGKFWSGKDTEKPSMTLRRGEEDQSSNKRSR
LSX
>Capsella_rubella_20893930 Carubv10006298m pacid=20893930 polypeptide=Carubv10006298m locus=Carubv10006298m.g ID=Carubv10006298m.v1.0 annot-version=v1.0
MSLRGEKVIMKFSLSKYLIGYSGHAEIRAYTASHTSSTLMPDLGVVAIICDNIPTGSLLRTEHTKERKKERKKEEMGSNC
FTTLRWLNLTVTYVCYTCCTRNAKKGREKRLKKKKKTLQQAGIEDWDMVALEPEPPQVEETTVSSSYDPVISSGFIPKEE
WYAAVHYNPPSGWTDESDDEVDPVLEQEYYNQVWDSDGSNLQLVHVDKYISRFCALMTYHITAQAIDPANDSRFTFQTCV
TSSKCKNDEDLRIVAEVCRIKPKIQGTGDEIKLWDDEAIDDLYKGNLSEWVALDALMSSSEHDQFYEMQESDIREHNWLN
LYTEAAFYSLWQGHVASLESCVPLQIKKVIVQTREAVESKEKLKAGNATFYICFRGLNPPHGSPQDHRAIIKVKFATPLE
IKKVVVQTHEAIESKVKLGRECKFYISYSPCGLIKDHRTVVRKNTDGDPAHLCHEVKRWFETCX
>Capsella_rubella_20894342 Carubv10007081m pacid=20894342 polypeptide=Carubv10007081m locus=Carubv10007081m.g ID=Carubv10007081m.v1.0 annot-version=v1.0
MHGEFYVTSLWSQVLSLWSFAAEKCCSPKDSELEEEKEWLQLYAEHALFSKWQAKWDGMEPAKPFEMKKIVVSTKENVES
WKTVKAENAIFYINSFKTRCGRDCNCIIRKTTDGVPGHFSFEVKCFMX
>Capsella_rubella_20895918 Carubv10006183m pacid=20895918 polypeptide=Carubv10006183m locus=Carubv10006183m.g ID=Carubv10006183m.v1.0 annot-version=v1.0
MNDVNEFWARVREAGGFDIEHLIDTKPESCLVGFREFDKKYDCNPHIVLFAKMGIHKYNMIQGTNLQLSSVEKYNYRPSR
VYTSYYITLVAKHPDASWDSRLTFQTRVVDEGFDIKKLYCGIAAPKPATQGNLLQGQNLEPEAVDEFYKGRLPEWPVSEK
VFNEKKRFYLVKKAELREHDWIRLYMELAFLLSRSRRPKNPKLSKLVIVMVAVETKEDNVEPSSERLKANNANFYIKYKY
HSSKAWPPKVRSADRIAI
>Capsella_rubella_20896475 Carubv10005425m pacid=20896475 polypeptide=Carubv10005425m locus=Carubv10005425m.g ID=Carubv10005425m.v1.0 annot-version=v1.0
MSQRIESNEALDSNNARSKRLQRFKKCKGFDTTVTGNGHQLVNFICNDRWSPCNGLVRLYARMGLHRYNFLQGKNLQFSH
VKKYNMTTAAAACSYYITLVAKDLDSSKLLYFQTRVNEESFCKLILSCDIARPRGTNTEYGAITEHYCYLKSSVPKCPPE
DIFENRNRFYLVKESELEENDWIRLYLELAVATTHTNTGRDHDLSNLKILKVAIETPEDLEPPNEGSLSAITALVYIRYE
DSCESRVGKDVDRIAYVKRTFSKHHGSFVLEGRNKPIKSEVVHGTX
>Capsella_rubella_20896651 Carubv10006844m pacid=20896651 polypeptide=Carubv10006844m locus=Carubv10006844m.g ID=Carubv10006844m.v1.0 annot-version=v1.0
VKESELEQNDWIRLYLELAVAATHKNTGRNHDLSNLKILKVAIETPEDLEPPNEGSLSAITALVYIRYEDSCESRVGKDV
DRIAIVKRTYSEHHGSFVLEGWNKPIKSEVVHGLQELRLX
>Capsella_rubella_20897053 Carubv10005451m pacid=20897053 polypeptide=Carubv10005451m locus=Carubv10005451m.g ID=Carubv10005451m.v1.0 annot-version=v1.0
MDDYIMEQLVFWTQVGKSDGFDVEHLMDTKPSSCSLSTRKFEDNDDYPTMIVLPARLGIHKYNMIQGTNLQLSSIEKLNK
RSSVVCCCYYITLVAKDPASGGSLVSFQTKFVDEGFDIKELTCPIARLKYGPRDNSEEEEPEDDCYQLKLPDEWPSEDVF
NNKKRFYVMKKSELRKYDWVRLYMEISFYNANMILKNLDLSKLVIMKVAVETEENVEPPSERLKARNAVFYIRYRYHPNK
AHGNKLPRDRVAIVKRTIDKNTGSLTLQFDGRLSKTLLX
>Capsella_rubella_20897303 Carubv10005432m pacid=20897303 polypeptide=Carubv10005432m locus=Carubv10005432m.g ID=Carubv10005432m.v1.0 annot-version=v1.0
MGEEDDDDEKVTEFWVRVEESQGFDVEHLMETKPEWCLLHYETSDFDSEVLLYAKFGIHNYNMLQGKNLQLSCIEKCNTR
PNYAFSRYYITLVAKDPAAGGSFVPFQTKVFEQGCKNIKTLAVCIARVKSESQENPELPGSVYDCAQVSLPDEWPSEDSF
SDKKRYYVMKKSEVRKHDWIRLYMELAFLHANTKLKKPNLSKLVIMKVVVETEENLKPPNERLKARYAVFYIRYRYHPNK
GRAPNKAHSHKPPRDRVAIVKRTFDKKFGSISLEFDSRLSKTLLX
>Capsella_rubella_20898686 Carubv10014551m pacid=20898686 polypeptide=Carubv10014551m locus=Carubv10014551m.g ID=Carubv10014551m.v1.0 annot-version=v1.0
MEYTQSTFSVTCSYKITFKAKDPASAKTKPTLATFQAQVNEIAFNRFALVFANSGPYPVETKRYHIDESNVLCGHFLPHF
MPKLLTEENPFQDDTGRFRLLKKTEVLKNEWIHLYLELAVATTNRRRIEHGVGGLKIRKVAMEIPRDLEPFHKGLDAYDA
IFYIRYTDPCKDRAGDDDGDRLALVRRIVDVHSGIFRIVGCTQSFQSITPPAASNGTAAMEMEASPQDX
>Capsella_rubella_20899530 Carubv10014257m pacid=20899530 polypeptide=Carubv10014257m locus=Carubv10014257m.g ID=Carubv10014257m.v1.0 annot-version=v1.0
MLPAVMIIKSSKEGVEDQKIIVYPERRADRALKGIRRVYSKVPDVSRRTIVRLYARFGLHRFNFLMGQEVQPCNIMEYTQ
STFSVTCSYKITFKAKDPASAKTKPTLATFQAQVNEIAFNRFALVSANSGPYPVETKIYNVDKSNVLCGHFLHHFMPKLL
TGENPFQDDTGRFRLLKKTEVLKNEWIHLYLELAVATTNRRRIEHGVGGLKIRKVAMEIPRDLEPFHKGLGAYDAIFYIR
YTDPCKDRAGDDDGDRVALVRRIVDVHSGIFRIVGLTQSFQSITPPAASNGTAAMEMEASPQDX
>Capsella_rubella_20901051 Carubv10014203m pacid=20901051 polypeptide=Carubv10014203m locus=Carubv10014203m.g ID=Carubv10014203m.v1.0 annot-version=v1.0
MTTMSEDERNEFVRMRKEYWRRVAECDGFDMEGVIIPRGIAGLSYANCKHRHFRLKASLPKIYAIAGLHRYNMLKGTNFQ
YFDLLKYSKAGYCVRSFFITLAAIDPCSQLQKTFQVRLDEKTYGKLDLTISIARPTDEEKVTTNKRFRVHFHGEAVADAF
YKGALPDWPSADELNNRKRFYLVTESDLLANDWIRLYLELTLCVRHKGTSERDLSKLQILTVAIETKEDVQPPNARLKAK
SAIVYITFKGLAEAEIGDEIGEHVERKAIVRRVLDECSGYLTLRGGFSNGEKPLHTAEQTVTLPSGEDQNLENECKRPRL
DX
>Capsella_rubella_20901530 Carubv10025416m pacid=20901530 polypeptide=Carubv10025416m locus=Carubv10025416m.g ID=Carubv10025416m.v1.0 annot-version=v1.0
MSRYVWEKEVTIYGVYCSRVLEKPIEWNRRVDFVPNPGPWQRNHEKLPSAPEEPFYTHNFPPLVTGPSVDPPARGPFGCI
PLYGRLGLHCYNLQKGTNLQFMALVKYYSRITSISSHLVTLEALDPRRNSLCEFKTDVRHAIEHRDCLSAIITCCRLTSQ
TPPVEESSSSYCFDKLAVDHFFRGAMPEWMPEGALTETEKLECYEMKESEVEEDKEWLHLYAELALFSKWKSKLEDLESA
KPFELRKIIVRTKEDVKPKNKVKADNAIFYISFKTCCGQECNAIIRKTTDGMPENLSLEVKCFMX
>Capsella_rubella_20902264 Carubv10023456m pacid=20902264 polypeptide=Carubv10023456m locus=Carubv10023456m.g ID=Carubv10023456m.v1.0 annot-version=v1.0
MSKQKEEATSSPLNLTGLNDALPRVPDEMDYYTHPVPPFSFNDFLPLYHNMEGQRFFFTNNSARSLKDFLPPAEPYNYEP
PSEPPQPYSCSQIAELPEPQLFSPPSEETHLPLSPSTDDQPDYDNFSESLLDMDEPPYEWGFGYEPPTPTAYVPMPSGDE
RMFGKVGLHCYNLQNRTNLKFFCHDDDELFYELVKFYATDPTRWYSTFEFITRVVEFRNEGYLTFITTQCTLLPEEEAFP
CDEFDKLAVDDFFRGDMPNSMPEDTTDNLQYYELKESEVEAEKDWLRLYLELALHTNFFCFPRSIEWDSPYDLKKIIVQT
RADVEPEKKAKAENAIFYISFKSGGTKDCDVIIRRTMDGMPHHMSLEVKCLMX
>Capsella_rubella_20902846 Carubv10024904m pacid=20902846 polypeptide=Carubv10024904m locus=Carubv10024904m.g ID=Carubv10024904m.v1.0 annot-version=v1.0
MTSWIEDAEAFGRGQREYWRQVSESEYITLTASDPTTGSVLTFQEKVEENLLNRLNVIISLVRPKGSSSNIPLRDDREAD
RLLHELHGNDGLSLWPSEAAFYDTRRFYIAEESELLGIDWIRLYLELVLCSKDRLLTASKLSKLMIVKVAVETSNEDVEP
LNARLNAKSAVFYITFRLAIWGLQRMLNAEPX
>Capsella_rubella_20902975 Carubv10025712m pacid=20902975 polypeptide=Carubv10025712m locus=Carubv10025712m.g ID=Carubv10025712m.v1.0 annot-version=v1.0
MYDVMLDEANLSLDEHEARAPPSPVEDVYFSDEDDMDAVEHEKYRLQGFDVDYFNHTYNGIIPRGCSPYDTLFAKAGLHC
YNLEKGKKLQFKSVLKVNAEIASLYNSYTTSEVMDPINNSLHTFQTLVTDAGYKNKARLILVTKICRIKPQVPGMGDATT
LWDFDAIDDFYKGDMPDWPPNDDQWQFYEVNELELRDNEWLHLYAEVALFSKWDSDMSAHTPFEMKKVVVQTTEDVDSSM
KLKMNNAIFYMSFKVHEGPECRGIVRRTSDGITGHMCLEARCWIDNX
>Capsella_rubella_20906693 Carubv10022307m pacid=20906693 polypeptide=Carubv10022307m locus=Carubv10022307m.g ID=Carubv10022307m.v1.0 annot-version=v1.0
MMIMQINYSELEEEKEWLDLYAELSLFSKWQANRDGLESAKPFEMKKIVVRTRENVESWKKVKAKNAIFYISFKTRCGQD
CNGIIRKTTDDSEX
>Capsella_rubella_20907537 Carubv10001419m pacid=20907537 polypeptide=Carubv10001419m locus=Carubv10001419m.g ID=Carubv10001419m.v1.0 annot-version=v1.0
MEAPSLSSSVGEIGMKLPSLSRSEEESQMKTPPLSRSEEDREKDERDSAKVVKQTIDDDLFKVHRGLNYSMSTDTYAPRL
ALVPLYAKLGLHRYNLLKGKDLKISSVEKYTKSTGSAASTYCITFQALDLKASSSSGLLQFITFRARVCELDYGQFILLC
SVAMPLGETRVNDGGYKTTNVLNNKVLRQFMPELPSEDPFNDDTGRFYVLKESEVQENDWIRLYLELAVATSFRNDITHG
MTDLTILKVAMEITRNLEPYNMGLDAYDAIFYIRYKDICKARVGKDVHRVAMVRRILNVHSGYFRIVGQTQSSQTTKPSN
ALEAGSIVDX
>Capsella_rubella_20908066 Carubv10001392m pacid=20908066 polypeptide=Carubv10001392m locus=Carubv10001392m.g ID=Carubv10001392m.v1.0 annot-version=v1.0
MQQRAYIAIEASKDLAREASRKLVEECGVFDLKATTYGYMVELCNQRFTCPPIPFLYAEMSLHRYNFVKGTKFELICVQK
YVKSTGSAAASYYITLDAIDPAGSLQTFQTKVSEKSVGKFILSCHIAIIRGEPRDGTGFLRRIDSSLPKCPPLNPFDTYY
LVKESELLENPWIRLYLELAVAKTDRHNEPKDAGLADLEIVDVAIDATNDEGQGLNANNAVFYIRYKDFYKANLDRIAIV
RRSFDKATGCFSLVGQTQSSNVIPNMRKIANEEDTGCSSFKGQIQSPEPPTQISSPLGTSESHEAANQLATMKLRNEEAA
EDSMELDSRSAQYNX
>Capsella_rubella_20909850 Carubv10003604m pacid=20909850 polypeptide=Carubv10003604m locus=Carubv10003604m.g ID=Carubv10003604m.v1.0 annot-version=v1.0
MATNEAPPQHKRNVVEETTPSVIEETTRTLYVLEEGRYVPVNKGSDGAYVSPPACDSDEDVDHVLEEEYNRQLRESDCFD
CNVYVPNGSVIPYICYDHHEDEIGICARVGLHCFNRHKGSNFQLLRLEKYNVMFNGLVTYFITAEVTDPATNSTFAFQTC
VNQCTCKRNEDFRIETELCRLKPEPQGSEAEVEGCHWNSEVVDDFYKGDLKWLPDDALVQSDDKRHQFYETKLKFATPLE
IKKVVVQTLEAMEPKEKLKAGNAVFYISFRDCGLTEDHRAVVRRTTYGHPAHLCLEVKCLVEDLSSCSIEX
>Capsella_rubella_20910082 Carubv10001391m pacid=20910082 polypeptide=Carubv10001391m locus=Carubv10001391m.g ID=Carubv10001391m.v1.0 annot-version=v1.0
MMMRQQKAMEAFHRYPRDDGDKLAPGSSVYDLNSSTYGYLVNICKQEYPCPPLVFLYAKMSLHRYNFAQGTMFELIRVQK
YVKSTGSANASYYMTLDAIDSAGSLQTFQNKVSEYSVGRFILTCPIARIRGEPIDGKGFSTLVDSTLPECPAVNPFDTYY
LVKESELLENPWIRLYLELAVAKTDRHYEDRGAGLADLEIVDVAIDEGQGLNANNAVFYIRYKDLYKANPGHDLVRIAIV
RRNFDEAMGRLTLVGQTQSSDVIPNMTKIANEEDTGCSSFKGQIQSPEHPTQISSPLGISEDHEEANQLAMMNLRVEEAA
GDSMELDSPSAQDAX
>Capsella_rubella_20910480 Carubv10001999m pacid=20910480 polypeptide=Carubv10001999m locus=Carubv10001999m.g ID=Carubv10001999m.v1.0 annot-version=v1.0
MTHFSCRSSLQEISLLFLPQDHCLYLKLHELINLCVGEKIIRGERKTSYNVLDNKSLDHFMPELPSEDPFNGDTNRFYVL
KESEVQENDWIRLYLELAVATSFRNHITHSMTNLKILKVAMEITRNLEPYNMGLEAYDAIFYIRYKDICKARVGKDVHRV
AMVRRILDVHSGVFRIVGETQNLQTTKPSNAIEAGSSMVDX
>Capsella_rubella_20911360 Carubv10027915m pacid=20911360 polypeptide=Carubv10027915m locus=Carubv10027915m.g ID=Carubv10027915m.v1.0 annot-version=v1.0
DFGFDFDFPGITESPMPFDYDIILYARLGLHCYNLHNGTNLKFVHWVKFTTMCTSYCDYYITLEAMDPACNSVISFQTLY
SSFGRSMEDVYTWQILACRPTCNKAVNDNWDRDEAMDQYYPAKMPKWLSDEALTSDNKKYYHVKESELHENDWLHLFMEI
AFLEANPYKGDSSTGFSADLRAIIRKTMDGIPEHMTLEFTSQCGX
>Capsella_rubella_20911727 Carubv10026900m pacid=20911727 polypeptide=Carubv10026900m locus=Carubv10026900m.g ID=Carubv10026900m.v1.0 annot-version=v1.0
MEEEEVKVVSEFGKLDIARAKAARERKELKRKKKLIRASQAYGFDFGASYPRFRITESPMPFDYHIILYASLGLHCYNFH
KGTNLKFVHWVKFTTMCTSYCDFYITLEAMDPACNSVISFQTLYSRIGRSVEGVCIWQILACRPTCNKAVNDNRDETMDQ
YYPAEMPQWLSDEALTSDNKKYYVVKESELHENDWLHLFMEIAFFEASPVTQLVAYPTLEIDKVVVETKEDYTTEAREKL
HAENAIFYISYKYKGDSSTGFSADKRAIIRKTMDGVPEHMTLEFTSRCGX
>Capsella_rubella_20912394 Carubv10027664m pacid=20912394 polypeptide=Carubv10027664m locus=Carubv10027664m.g ID=Carubv10027664m.v1.0 annot-version=v1.0
MVPPEMIYNYGGRRGFAMWKVTKTKENHEWDNEAIDEWGITRNPEWLSYDNDRKECYMVEESELWDMEDEWLHLFAEFSF
YMKWDGLFTPSNIAECLPLKTKTGFGNLRRRWNRTRMPREKLKAANVIFYISVECGDDVVTGEVADYKVVIRTAIDGKPG
HIRLEVRCLEHLILIMRFVSIKRFX
>Eutrema_salsugineum_20185418 Thhalv10009833m pacid=20185418 polypeptide=Thhalv10009833m locus=Thhalv10009833m.g ID=Thhalv10009833m.v1.0 annot-version=v1.0
YYITLTAYDPASGSHLPLQVHVDEDVPNYLALTVSVARPKGDSGRTRELISTMEPLSTLLVDEPPVDKLPEWPSEDAFSV
IKRFYLVEESELQHNDWILLYLQLQFFYLFMYTVPAIVYITFKGLAIRGMSDHFEWKAIVRRLINERTX
>Eutrema_salsugineum_20188020 Thhalv10009725m pacid=20188020 polypeptide=Thhalv10009725m locus=Thhalv10009725m.g ID=Thhalv10009725m.v1.0 annot-version=v1.0
MKFNMLASGVSSFYMTLLTHDPDPAASTLQKTFQVRVDEGKYDSLDLTCSIARPKDDEVTTKTPFIPHFHGGTAADDDAF
NDGKRFHVVKESEWQSTDRISMYLELAICSHHRLTTYLTYILSRLEIVKGKLCGGQDPNKPSLTLEWRKNX
>Eutrema_salsugineum_20189453 Thhalv10028328m pacid=20189453 polypeptide=Thhalv10028328m locus=Thhalv10028328m.g ID=Thhalv10028328m.v1.0 annot-version=v1.0
LESPPDFNPFKRFYVLKKSEVQDNDWIRLYLELAVATTNRSYEDHRHDLSKLKIIKVAIKTTPQDLEPHEILGAYDATLY
IRYKDSCEGKVVDRIAIVRRYLREKLAILGSIHSSDTIIPKKEEX
>Eutrema_salsugineum_20189574 Thhalv10027826m pacid=20189574 polypeptide=Thhalv10027826m locus=Thhalv10027826m.g ID=Thhalv10027826m.v1.0 annot-version=v1.0
MVLVAGEIRNQEETMAHVAVDMAARKAEYYRALEKARGSRFIRRVHICGLIQRICNDKKSPCPGLVLLYARLGLHRYNLL
QGKNLELRSVKKYTQTTGTAAYTYHITMEAMDPAIDSLQTFETKVYENTPGELDLSCRIARPLGEPKENQIKKNMLKKPV
VITMPEWPPQNPFENCYVLNESELELEENHWVRLYLELAVAKPNRNTNPDVSNLKIVKVAIDTSTKDADDAEELNGKNVA
VVYIHYKDSCEARVGKDVDRVAIVRRAFCERFDCFSLVGQTLSSDIIPKKGKKKKRRVQLLPCSLRLKPWLLSSPRRLKA
YKYTGVGLSRCLLKARSTIEYVDX
>Eutrema_salsugineum_20189627 Thhalv10028292m pacid=20189627 polypeptide=Thhalv10028292m locus=Thhalv10028292m.g ID=Thhalv10028292m.v1.0 annot-version=v1.0
LKKSEVQDNDWIRLYVELAVATTKRNSMDIPDLSNLEILEVAVESIQDWPSVGLGNVFCDAIFYIRYKDGCNVDRNVDRI
AMVRRICDERKGCLSLL
>Eutrema_salsugineum_20189819 Thhalv10027954m pacid=20189819 polypeptide=Thhalv10027954m locus=Thhalv10027954m.g ID=Thhalv10027954m.v1.0 annot-version=v1.0
MPKLLPQNPFQNTEQRFYVLKKSEVQDNDWIRLYVELAVATTKRNSMDIPDLSNLEILEVAVESIQDWPSVGLGNVFCDA
IFYIRYKDGCNVDRNVDRIAMVRRICDERKGCLSLLGRIKRKKDTKLSQSSETVLVKKAKNLRLSSPRRTQRRPKPLPCL
GSARPLHKTQFHLNIHRWSTNX
>Eutrema_salsugineum_20192620 Thhalv10019458m pacid=20192620 polypeptide=Thhalv10019458m locus=Thhalv10019458m.g ID=Thhalv10019458m.v1.0 annot-version=v1.0
MSFSGYDVGYPKPDLFGRIGLHCYNLKKGTNFLFLGVHRHRYIQTLFLRQVEFEAEDPIRSCTHRFDMHGYYAGKYEDTF
TLGTSCSMVPPAPEEEGDVDDSLKGDMDDSFKGDLPDRLPQDWLTASTNKLQYYEMEESEMEEDDKEMLRLYAHLALNSE
CHGYGFPKPIELGKVIVQTRQVVESEKKMVLKAGNAIFYISFKNRSGNVLNGIIRKTKKRNKLFSMKFVFLFX
>Eutrema_salsugineum_20193386 Thhalv10027170m pacid=20193386 polypeptide=Thhalv10027170m locus=Thhalv10027170m.g ID=Thhalv10027170m.v1.0 annot-version=v1.0
EKVKNPHWRSNYDYGLCARLGLYCYNFQNGTDYDFLFVRKIYRQCCYSFNNSFFITVEALNPSSDRPRLTFETCVKHNDG
YAARGEGLWWETCIFRLKGSQEADDDEWDNVAINDYYKGEMPQWLSDEDRQRCYVVEGSELHHRDNWWLPLFTELAFYTI
WIGELTVTEIGDYAPLRPQEVVVETRGEEEAETEPRDKLKVANAIFYISFQCADDLENGGLGDYRAVVRKTMDGKPGHMR
LEVICWSEDADEESEESGSESSDFEDMIYFNGMMELTDQLCX
>Eutrema_salsugineum_20193910 Thhalv10025678m pacid=20193910 polypeptide=Thhalv10025678m locus=Thhalv10025678m.g ID=Thhalv10025678m.v1.0 annot-version=v1.0
MSTNQPPQRKRKVGEVTPTAGEVTPTAAEEGKTYYVLEEGKYVPVKKVGGGSYVSPPACESDEDVDPVLETEYYRQIRES
GGFDLNMSIPNGSMLPFKCSDDDRDEIAICAKLGLHWYNFQRGSNFQLLRLEKYNSILTGLCTYYITADAMDPASDSRFV
FQTCVTRCSCMTFEDFRIETEVCRIKPETQDAEDEGDCQWNYEAIDDFYKGDLKWLPDDALVQSKDKHQQYYEVQDSDIR
ENDWLSLYAEYAFFPLWENSLTKLKFGVPLEITNVVVQTHEAMESKDKLKAGNAIFYISFRDRAQTEDHRAVVRRTTDGV
LGHLSLAVKCPVX
>Eutrema_salsugineum_20194479 Thhalv10027490m pacid=20194479 polypeptide=Thhalv10027490m locus=Thhalv10027490m.g ID=Thhalv10027490m.v1.0 annot-version=v1.0
MAENTRIASIRDRIEQRRAMRRGIIPPLPRLYPVKRSRRAYGFDRDPSTYTPVKSTWGHAYSIALNARLGLYCYNFQQGT
NFMFNRWENGLILSLGVRLSWMTLGSRIQSEEAVDDNWDFDAVDTFYTGPMPEWLSDEAFARDPKKYYVVQESELHDNDW
LQLLMEIAFFSRENR
>Eutrema_salsugineum_20195217 Thhalv10027039m pacid=20195217 polypeptide=Thhalv10027039m locus=Thhalv10027039m.g ID=Thhalv10027039m.v1.0 annot-version=v1.0
MKGFVDEETDDDYARFCDEVRAGKYPDSDDDNDDTGHDSDSQATHYQFKSVRRSYTDHLDMADPELCTSFITLEAMNPAD
NSPLTFRTCVKHDDDKDDVKDDVKESSFKVVVKKDCLMTFKCFSFFCLVEIKDGEEEEEETDHEWSEEVDERYKGEMPEW
FSDDDDQQQRYVLQESELRDVVNNGWLHLFTEFAFYTKWRGLLDPKDIAECVELDPQEVVVETRGEEAETETRDKLKAPN
AIFYISFQCADDPETDGLVNYRAVVRKAMDGKPGHMRLEVKCWSILNSAKQCGSEEESGSEESDDEEGDAEVCDAKECDA
KECDSDGSDAEISEESFLPEFFLPEGSDTEESFLPEGSDAEESGSDMEDX
>Eutrema_salsugineum_20195757 Thhalv10027377m pacid=20195757 polypeptide=Thhalv10027377m locus=Thhalv10027377m.g ID=Thhalv10027377m.v1.0 annot-version=v1.0
MFKPEIVVRRNGNEPPRKRSSAVVPEPEHDDDYGFDVDYCPLPYGGLLPCVFKDKYDYPFDIGLLGRLGLHCYNIQKGTN
LKLIAINKNNTEMLGAVSLNYITLESMDTSNNFPYNFQTCVSLNMVSEEAFLMFLLSVPTGCAWATPVFLERAWKDNAVD
AFYKGKMPSWITNDKLAAAGEKGQFYEQKADLQENDWLHLYAEFAKFAFNLKRIGSENRLKQFPPLEMKKVIIQTEKSGE
ELPRMKLKANNAIFYMSFKGNGDPMGIPIEYQAIVRRTMDGMPRHICLEIDRLTYKSNX
>Eutrema_salsugineum_20199297 Thhalv10004573m pacid=20199297 polypeptide=Thhalv10004573m locus=Thhalv10004573m.g ID=Thhalv10004573m.v1.0 annot-version=v1.0
MISEFRDAKSYSDALDASRKRLEKCGVFDLKGCDFTLGLQERICNKWFPCPGKVLLYAKMGLHRYNLLQGTKFQLIRVKK
YILSIGSPVGSYYITLDAIAAGSSLQTFQTRVSEEEGGKFILTCKIARIRGETSHSKRVMYMGTSLPEWPPENPFEKCYL
VKESELQDNDWIRLYLELAVATTTGRDCGLSNKLEIVKVAIDDALNAKNAIIYIRYNDLYKAELGKDSDRIAIVRRSFDE
DTGCFMLVGQTQSSEIIPKNPSLVVANEDTGCLSLKGQNQFIKGFAENKRIKLNPTGLANQISSSLATCEDHQVANQHSS
DVETARESMKX
>Eutrema_salsugineum_20200854 Thhalv10024136m pacid=20200854 polypeptide=Thhalv10024136m locus=Thhalv10024136m.g ID=Thhalv10024136m.v1.0 annot-version=v1.0
SDFVGFLILSLSPSLNQILCGRIELHSYNLHEGTNFHLLGVHGILSIGTFSTETLLEAHDPLRDSTTKFTMSATLASRVS
DVDRDFLKLNVTCWVSIPGQMQMEEKPHSSELLAVDEHFKGDMPNWLPEDFLTGSDKQYHEMEESEVQEEKEWLLLYAQL
AFFAVMGSSYFLKDKPTPLELVKIIVQTRQDVESKKKAKARNAIFYISFKNSGGQDHNAIIRMTIAETPHPMSLEVICRL
KSSVX
>Eutrema_salsugineum_20208053 Thhalv10003412m pacid=20208053 polypeptide=Thhalv10003412m locus=Thhalv10003412m.g ID=Thhalv10003412m.v1.0 annot-version=v1.0
MEEERFQASSSSSSPPQTSTFQIKVSEGSHGRFSLGCYTARIRGDTSGDRETNAVYIPGKSYFLGNYLPQWPPENPFEQF
CLVNELEMQEIDKDWIHLYLELAVATADGYDRKEPKDFDDLHIGLYAKNATFYIRFKDLFRARLGQNDKVDRVAIIRRRY
DEDTGAFSLEGQILSSQ
>Eutrema_salsugineum_20208547 Thhalv10000284m pacid=20208547 polypeptide=Thhalv10000284m locus=Thhalv10000284m.g ID=Thhalv10000284m.v1.0 annot-version=v1.0
MALLEPQICYLPSEPLHHDDGTVPRSPYVEVFPIPEYSPPSRLQEFRRFPIDDKIPPRDLLGQVALHCYNLQNGTNLRFW
GLLMNDPKDTGIISGHIRDSTLDLEFRVRYDEVEKQRCSTMITTLCRLKPQQTPEVEGNLCAAFDRLSVDDFFKDDLPDW
VPEDALTASDNLQYYEMKESEAEEYKEWLHFYAKLGFFTTCGSFLKDLRWAQPFELRKIIVQTREHVESKKKALAENAIF
YIAFKTRAVGRDYRAIIRRTMDGTPGHMSLEIKCFKMX
>Eutrema_salsugineum_20208789 Thhalv10000285m pacid=20208789 polypeptide=Thhalv10000285m locus=Thhalv10000285m.g ID=Thhalv10000285m.v1.0 annot-version=v1.0
MARLEPQICYLPSEPLHHDDGTVPRSPYVEVFDIPEYSPPPPSGPSGLEECRRIAVYRKFLAKVGLHCYNLQNGTNFQFF
CVESMDKDTGILTSIILNSTRDFEARVRYDEVEKQRCLTMITTLCRFKPHQTPEVEGNLCAAFDRLSVDDFFKDDLPDWV
PEDALTASDNLQYYEMKESEVEEYKEWLHFYAKLGFFTTCGSFLKDLRWAQPFELRKIIVQTREHVESKKKALAENAIFY
IAFKTRAVGRDYRAIIRRTMDGTPGHMSLEIKCFKMX
>Aethionema_arabicum_C148223_1
GFDVDEGFFHPFGGIYPVGCSDDDNLYAKIGFHCYNIQKGTNLQFRKVIKVNAQISCITTDYVTLEAIDPVNKSIHIFQT
SVNDAGTLNNASLVLLTLVCRIKPQVPVMSNHVEMVLERGDATTIWDFDAIDDFYKGDIPNWLQDDVVTGGDKLQFYEVT
ELDLEENRWLYLFAEVALFSDRQVDLSKYMPFKMNKIVIQTKEDVVSNMKLKASNVIFYLDFKTCCGIECKGIIRKTMDG
LPGHLSLEANCDIVNKNPSNX
>Aethionema_arabicum_C155735_1
MLEKSIQRSDIPLQLLSVVDIPNADNRDVVIYTISFELYKKMYEDSRTVKSIFRGLRILIDERDLARHPWYSRELDSILG
TEMLTLPEVFIRRQYFGGAKEIKLLQETGELKRIISALPPPKVNKSLEKRSLFPDFSSDGEDQKVDPVEKARYREQAMKS
CGFYFHDSVIHPLLGIFPIECTPDNDLMGKIGLHCYSIEKGTNLQFRRLLKCYKAETNVKDFYLTLEAMDPVDNSVHIFE
THVWDAGWETKASIILRTIICRIKPQVAAGLGDAQLLWDFDAIDFFYSGDIPGWLPDDALTGSDKLQFYELTESEMEENE
WLKLYAETAMYSVYPCDT
>Aethionema_arabicum_C175681_1
MWLDEPPQRKRKLEPPPPIPSSTGLVGDYDTSDEEMDPVDQERYYKQGFDVDDGFFHPFGGICPAGCGEDHILYAKIGLH
CYNIQKGTNLQFKSVVKVNIEVNSITTEYVTLEAMDPVNNSPLVFQTSVNYAGRLNKASMVLLTLICRIKPQVPGLGDAT
DFWDFDAIDDFYKGDIPNWLQDDVVTGGDKLQFYEVTELDLEENKWLYLFAEVALFSDGQVNVRKSMPLKMNRIVIQTKE
DIVSNMKLKASNAIFYLEFKTCSGIECKGIIRKTMDGLPGHLSLEAKCYIQNQNPSNX
>Aethionema_arabicum_scaffold1083_25
MGMRLHWYSKTDGLTGLNAAAVAAGVCRSRRLRLKAELGFRFCGMETMSDDGMLEEARIWLHEPPLRKCKLESPVPSPPE
PVYLDDSSDEEMDPVEREKYRKQVVESCGFDVDGCIFHPSNVVVPVGYTADENLVGKIGLHCYNIEKGTNLQFGRIIKVN
AGRASLTTFYLTLEAMDPVEKSVLTFQTSNFSVDYAGNPNKERLVLRTIICRTKPQVPGHGDANFFWDFDAIDDFYKGDL
PNWLHDDVVTGSDKLQFYEVTESDLLENVWLYLYAEVALFSKLQFDLSDFMPFKMKKIIVQTKNDVVSKLKARNAIFYLN
FETSCGTECKGIIRKTTDGRFGHISLEGMQIFVGFVVDYTX
>Aethionema_arabicum_scaffold1346_18
MLKKWIRPRSKLPTNSLWRSEKFSCKSLKDIEDLLYEDFELEFYPTSRRILRQARSPRFPGYPSRRLELRSTVKIPDAEN
GDVVIYFTSLAFINKIFEDCRTVKSILRGFRIPIDERNVAADFSFWDELNTIFGTKNIALPQVFVGGEYIGGAEEIKQLH
ERGELKEIISQLAPRVHKFIKERSLYKDFSSDEKDQKVAPLEKERYRKQAKESCGFNFDDDIIHPIKGIYPTECTDRDHL
GKIGLHCYNIEKGTNLQFIRLLKCYAAETDVQDFYLTLEVMDPVDNSVHKFETRVWYVGWEDEANLVLRTTICRLKPQVA
GLGDAQLCWDFDAIDFFYKGDIPGWLPDDALTGSDKLQFYELSESEIKENEWLKIYAETVIYSVWLRDTTAFGAIEMKKI
VVQTKEDVVSSMKLKSSNAIFYLIFKAAHVLEDMKAVLKKIYEEAKNIGESQSMLKEEGEEKMRWKWLNDRLSVRVRNYA
KLFISESIAKGFGDKLQILSSYFIGLDACVGLTYARIQGRVX
>Aethionema_arabicum_scaffold1738_27
MSFEFVNQSAQGFNFDDDIVHPIFGIYPYDCFPDLEHLGYIGLHCYNIEKGTNLQLKRLLKGYAADTDETDYYITLEAMD
PIDNSVHIFETRVWNAESYNQGDTILRTIICRIKPQVAGLGDARLLWDFDAIDNFYKGDLPGWLPDDALTGSDKLQYYER
SYGRPIEMKKIVVQTKEEVVSKMKLKSSNAIFYIELNTFGFKDAKGVVRKTMDGRIGHISLQSQLVYASEGITAACDWAY
KGVNQDDTLEGNRLKLGNVRLLGSVSELSKQINPX
>Aethionema_arabicum_scaffold4014_1
KSRSGFFGLVRKLRIWSEIHGKLTRVPFWSLFPSPGSPYPHLTRFPSEFSPAPFPIPDTGATRFPPFSLLHKKFFRSFLK
LSRRLPSSSMLEKLNQRSEIPLQLLSVVDIRNGDNRDVVIYTTSFEYYEKMYEDSRTVKSIFRGLQIPIDERDLSRYPCF
SCVLEPILGREKLILPKVFIGRQYFGGAEEIKLLQDTGELKRIISTLPQGNKSLEKRSLFPDFSSDREDQKVDPVEKARY
REQAIKSCGFDFDEGVIHPLLGIFPIECTPDYNLMGKIGLHCYSIEKGTNLQFRRLLKCYAAKTNVRDFYLTLEAMDPVD
NSVHIFETHVWEAGWKNKASIVLRTIICRIKPQVAGLGDAQLLWDFDAIDFFYKVDIDIPEWLPNDALTGSDKLQFYELT
ESEIVENEWLKLYAETAMYSLWPCDTTIYASIMMKKVVVQTKEDVVSSMKLKSNNAIFYLVFKPFGGADDDDMKAIVRKT
MDGRTGHLCVEAECLEPX
>Aethionema_arabicum_scaffold49_21
MIGLGDAQLLWDFDAIDNFYKDDFPGWLPDDALTGSDKLQYYELTKSGIEENEWVNLYAESMLFSMNLCDTREHAPIEMK
KILVQTKEEVVSSMKLNSSNAIFYLEFKTYWSEITKGVVRKTMDVRIGHISLQSEGKLX
>Aethionema_arabicum_scaffold5424_25
MIDVMLEEARMWLDEHPQRKRKLQPPLVSPPPAPVYDDDDSDTSSPSSDEEMDPPQRKRKEERDPVGRERYRKQGFDVDK
GFPNGVIPIGSTSGYDFYGRVGLHCYNIEKGTNLQFKRVLKVNVQMSSLVDLYITLEAMDPVNNSVYTFQTRVRDCGPRN
NASLQLKTIICRIKPLVPGEKKDIEFFWDLDAIDDFYKGFIPSLPLQDDDVLVKVTESDLRENEWLYLYAELALYSEQQF
KVSSCTPLKIEKIVVVTKEDSSMKLKWSNAVFYMSFKTRGGRECEGIIRKTMDGRSGHISLEAKCSIGNPPNX
>Aethionema_arabicum_scaffold5525_4
MNDVMLEEARMWLDEPPQRKLKLEPPPPIPSPTVPVGDYDTSDEEMDPVDQERYRKQNSEIANQSASGFDVDEGFFHPFG
GLYPVGCSVDDILYAKIGLHCYNIQKGTNLQFKSVLKVNVEVTSITTDYVTLEAIDPVNNTVNIFQTSVNYPGKLNKARL
GDATDFWDFDTIDDFYKGDIPNWVHDDVVTGVDKLQFYEVTELDLEENKWLYLFAEVALFSYRHVDWSKSMPFKMNRIVI
QTKEDIVSNLKLKANNAIFYLDFKTCCGIECKGIIRKTMDGLPGHLSLEAKCDLQNKNSSMX
>Aethionema_arabicum_scaffold5909_35 _reanno
MWLDEPPQRKRKLELSAPSPPAPVDHDYSSEEEMDPVEQERYRKQGFDVDDGFFHPFNGICPVGRCSDDNLYGKIGIHCY
NIEKYARFLRNSCVGFDIRAGTYMPYQGTNLQFRSVEKVNAEISSLSTSYITLKAMDPVNDSLHTFQTSVLYAGRGNNAS
LVLRTLICRIKPQVPGIGDARIYWDFDAIDDFYKGDVPNWLQDDAITGGDKLQFYEVTESEMQENRWLDLYAEVALFSER
ECDLRRYMPFEMKKIVVQTKENVAANMKLKAKNAIFYLHFKTRCGSECKGIIRRTMDGRRGHLSFEANCWIQNNNKNPSN
X
>Aethionema_arabicum_scaffold5909_36 _reanno
YGKIGLHCYNIEKGTNLQLKRVLKVYEETTSLTDFFLSLEVIDPVDSSLHTFQTRVWYVGWENNADLVLRTIICRIKPQV
AGLGDANLFWDFDAIDNFYKGNLPHWLPDDAFTGSDKLQFYEVTESDMQENEWLCLYAETVMFSLWLCDVRLFAPFEMKR
IVVQTKEDMVSSMKLKSNNAIFYLNFKARGIEDMKGIVRKTMDGRTGHLSLETECLLEQKSWI
>Aethionema_arabicum_scaffold6186_1
RTFAPIEMKRIIVQTKEDVVSNMKLKSNNAIFYLNFKASEVKDVKAIIRKTMDGRAGHLSLEVECLYEKVCWAX
>Arabis_alpina_KFK42524.1
MPKYYHGVNERRCDDGYPPCCGLVLLYARLGLHRYNLLQGKNLQLIRVKKYNKTFGGCVISTFYITLEVEDPAIPASLLT
FQARVTELGYRRLLLKCGIARPLGETKKKSALKKKPLFGDMYGDKSRSELMPDFPSENPFENTNRFYVLDKTELQAHDWI
QLYLDLAVATTNRSLEQDRYAPTNLKILKVSIETTQDPETPNQGHDVYDATFYIRYKDSCQARVGKDVDRIAVIRRILDK
NTGDLRLLGRNESSLSIIPKKAKKSRFRPLLGVHKPWRLSSLRLRKSYKNPGVGFARRHKTKSIX
>Arabis_alpina_KFK42544.1
MMAVRRVVVMGLEEYQERLKRHKEEYMKMWRKYEGFETCGYGMQFDFNGLIPRICGGRYPPCRGLVLLYARLGLHRYNLL
HGKNFQLIRVKKYNKTFGGASTYYITLEAEDPAIPASLQTFQARVNENQYRTLLLNCSIARPLGETKKTNKKSLFSETFG
GKFLHQLMPELPSENPFKNTNRFYVLDKTELQAHDWIQLYLDLAVATAHRSLEQDRYAPTNLKILKVSIETTQDPETPNH
GHDVYDATFYIRYKDTCRARVGTDFDRIAVIRRILDKGTGDLX
>Arabis_alpina_KFK42441.1 _reanno
KESDDFDVEPLIGPHGMCMTGLVSYDCQGYWYPDRALVKRYATVGLDRYNILHGTNFKLCALIKFNVTSNCYNSYYITLA
ARDKDSTQKTFQVQVDEKSYGYLDVVCSVARVKDHQCALDSMVGGILPDWPSDDDAFNDRDRYKNGSDLLDDDWIHPYLE
LAVFTKDRFIYSDEDLSNKLKIVKVAKETSEAKTSIFYIAFTGMATGEHVERKAIIKRVVNERGFLFLKGHLCKGKEDLI
PMISLEE
>Arabis_alpina_KFK37990.1
SSTTEPCTVRVREYIAPHGLLNDGLCKWPSEDAFNDRRRFYMFEESELQDTDWIRLYLELVLCSKDRRIDDRDLSKLKIV
KAAIETSNEDVEPQNKRLKAESSEDVEPPNERLKAKNAIVYITFRLASHGISEHVERRAIVRRFFDERKRRLILVDALTP
FYEDTGFIKNLFDNPVTPEMLAEVRSRWPRPX
>Arabis_alpina_KFK36064.1
MPTEVVELESFTEEDYEAWGGPAVYWGRVAESDGFDMEGIRTTPSNVGLIPCNCDLMTENLLVKHYAKLGLHRYNILEGT
RLQLQRLIKYNMLPHGVSSYYMTMVVYNPAAGGQENFQVRVDERKINSLDVTCSIARPKDEIDQVTTKKPFMPHFHGCAV
PDSDFFDGELPDWPSDEALNDTKRFYVLTSSERQDTDWIYLYLELLICAYDTWSTELIPDFMANLQILKVVIETDIKDAK
PNVRLKANCANVYITFKGLDTVPLIDEIGKHVERKAIVRRVISPGFLTLVGKHWSGKDTEKRSRTLKSEEKARRQRKRYR
FGX
>Arabis_alpina_KFK36065.1
MSTEMVEKDEDWGGPAVYWSRVAKSDGFDIEGIPRTPYTVGLLAYNCASMPEDLMVKHYAMLGLHRYNMLEGTSLKLHTL
LKYNRLQNVVSSYFMTLNARNSDDRSRQEIFQVRIDERKINSLDLTCSLARPKDKKDDEVTTKKPFMAHFHGCAVPDSDL
FDGELPDWPSDEALNDTKRFYVLTSSDRQANDWINLYLQLLICANDPMSAQIKPKFMSDLQILKVAIETHIGDAKPKERL
EAKCANVYITFKGLDTIPMIDEIGGEHVRKAIVRRVISPGFLTIVGQHWSGINTKKSAKNEEKARRQRKRYRFGX
>Arabis_alpina_KFK36917.1
MIDVMVEEANLWFQEAPRREPKLEALVVSPPLVEEEDIYLSSDEEVDLVAEEKYRQQVVESCGFDVDFFFPTYGGIFPGG
CSNYDLIFAKVGLHCYNIEKGKNLQLKSVLKVNAEAISLYNSYSTSQVIDPVDNSLHIFQAHVNDPGNKNNAGLVIRTKI
CRIKPQVPGLGDATTIWNFDAIDKFYKGNLPDWPPGDKLHLYEVKESELRDNDWLYLYAEVALFSKWQCNEMSDHTPFEM
KKVVVQTQEDVESSMMLKSSNAIFYMTFKTRGGTDCRGIIRKTSDGITGHLSLEARCWTDNX
>Arabis_alpina_KFK33360.1
MYVDGPVIPWPCLPVLFDTTLPDLTENPFLITKRFCVLTNSERQANDDWITLYLKLAVAPTMMNPDLSTFSILKVAMDAR
EYANGDGRLNSINATFYLSYKDLCEKRVDKDFDRIAIVKSSYNEESGCFTLLGRNLSIETLPKKRKRDLELGSX
>Arabis_alpina_KFK33908.1
MADVLRQLLDSGRISDESCLSVLRGVGIGANGLPLPYRDGWTSEEDDEEVDQGFESTIPKALLLFMNLQFTRIPKYNTRL
TLYRSYFVTVDVVDLDDHSPHTFQTLVTRSYPMNGASFRVFTQLCRIKPEKPGEERISLLAEQAIDDSYKGCIPNFLSQP
RKDDDCLRFYEVQEQDICENDWLRLYSDFALYARWSYTDDGYKSCLPVEIKKIVVETCETHREPRLKLKSRNAIFHIRFS
AKGRDYTSVVRRTTDGITGHLILEINTCVDEPNMDX
>Arabis_alpina_KFK35460.1
MADLTITDLVVPSKRPRGPSFSDKHPDYSEETHAGSGSGSDSFQENEIDQAHVNDFLVKCRFCKKKLTHGEHIFMYGAFG
AFCSQQCRSRQMASDIFVETSQKIAQAQAKKCSKAILVFYDISDLIIAHVMIRTYPPCLGLVTLYARMGLHRYNFLEETN
YEFVAVKFYNQTRHAGAGSYYITFDAKDPAADEYPTFQTRLTNSERQANDDWITLYLKLEVAPTHGDPDHSTLRIVNVAM
DARVYAKGDGRLNSINATIYISYKDLCEKRVGKDFDRIAVVKSSYNHKSGCFTLLGRNLSIKTLPKEPPLGQNLSTETLP
KRRKLRMTTGRRLWYKALMDLSNDLGDX
>Arabis_alpina_KFK30810.1
MKKEAARRAELRKLPRPVFDGFADSQRTHQSVWGDPAMAVKICTDREPCCALVTLYAKMGLHRYNLLHRTNLEFVKVEKY
NYFIPMLTTVYYITFVASDPATSLTQIFQTRVGEADRSMFALSCSIARRLGDDEKPSDTPSFFRPNLPEWPLENDPFDQF
YVPDESEVQCIDWVRLYLELAVVISDRSQSHDLTSLEIVKVAIDASTSMEEEGLNYAKNATVYIRYKDYCEARVGKDVDR
IAIVRRSYDDVLGLFHLEGQSSPGSESLFIEYYDAGKX
>Arabis_alpina_KFK31137.1
MKEEEKITCPLETEDAKYFRVLWENSLQTKDSDGFDIEDDVPCFGMHYYDCEDPYPTYPFPNLLKLYAMLGLHRYHMLEG
TRFDLHRLKKVNQEGCAASSYYIKLATNPNTDPQKQTFQVRVDEERLGKLDLICSIARPQGTPNEPFKPYISRGGLPDWL
TDIALNDRNRFYMVKRQELLGTDWIYLYLQLVLCSHDRRLSLDDMSYLELVEAVIEPIEQVVPELPRLNAKSAIVYITYK
DSRIDEPADRKAIVRRVIDEGYLSLRGELWTX
>Arabis_alpina_KFK32194.1
MSKRRVEKKMKKIEKKMKRKKQALAECEFKVKIKEQEAKREMEKQTRRYHNALHAAYWARVWKSDGFDGEGLENSPPFMW
RVMRPFKCETPNDCPLIVDLYARIGLHRYNMLQGSNLQLHHIEKYNMEGYSLSSASYYITLIAEDPATHSFIPFQTSSHE
NRKHELRVGFYIARPQDTGTKGTLWHDRTAPQFYNIRLPKWQSDIDIKHFYLMEESELKENDWIHLYLELGFVTTNRQIT
SPKLSDLKIVEVMVDTEENVQLPNERLKGFKDATFYIKYDQVLGEGKVCKRRAIIRRIVDLRTERMFLAGHYCLESETDS
EHNIKALQHITNTEDGPVKEAQTKSSSVQQQMDFSPIKPVLQHQRSIEDRTAHQIQLNNRFDTVTCSX
>Arabis_alpina_KFK33299.1
MEGGSSFDDPEFVELVKQVQHEMATALPKPVDESPPIYALDCDGFLVGEHIKPVQWETYYDTGLCARLGLYCYNFQNFLK
QCYERFGSDLTKMFITLEAMNPKRLPFRRSPLTLETCVQFAGFSHRTLSWWETCVCRLQGSEEADHVWNHDAINDHYKSE
LPNWWSPDQHHRYKVQELLDLDHWWLHLFTEFAFFSKWSAALRPADIADSLPLKTRKMVVETRGETAMEPREMLNAPNAI
FYIKFCCENDPATGGLANYKAVVRKTMDGKPGHMRLEARCWTVX
>Arabis_alpina_KFK29513.1 _reanno
GLHWHNFQKGLKFQLLELVKYNSCLRGICAYYITMEAMDPADTAHFTFQTCVGPSNNEDNRIITEVCRIKPKPEGSGDDN
WHWNEEAIDDFYNGELEWLSDDALTAEVQESDIRENDWLNLYTEFAYHSIGERGLTRIKSDVPLKIKKVVVQTREDVESS
KKLKSENAIFYISFSDCGQTEDYRAIVRRTTDGIPGHVCLQVKVRELGX
>Arabis_alpina_KFK24874.1
MSANQRILESLMRSEEARKAKLRKLPRPVFDGFADTQICYESVWGDPAMAVMICTDREPCCPLVTLYAKMGLHRYNLLHR
TNLEFVKVQKYNYFIPMLTTVYYITFVASDPATSRHQLFQTRVGESDRSMFVLTCSIARRLGDDEKPSDTPSFFRPNLPE
WPPENPFDQFYVPDESEVQCIEWVRLYLELAVVISDRSQSHDLTSLEIVKVAIDASTSMEEEGLNYAKNATVYIRYKDYC
EARVGKDVDRIAIVRRSYDEVLGLFHLEGQSSPGIMRPEIDNDKNLSSCSVDDLLDSILEGIHQCLEKDEIFEDQNHSSS
SIVMPEKNKVFEILENQSSSSTVMPKKDKKFRSTRLLFSRLGINKPGCLSTRRKGKKSGLHKTRSIX
>Arabis_alpina_KFK24888.1
MSFQITDPVEISRAQSEDWLRMHKTGDLSKLKVVKVAIETMNEDVEPRNAKSAFVYINFKGFAIRGMSEDFERKAIIRRV
VNESTGCMSLLGGFSGEDHTLKFNPNLTPQEALEFVQNYNRSLSELYNKSLRSNSIDNMDVDX
>Arabis_alpina_KFK27523.1
MRSRYWRGVWKSDGFDLEGLEEITPPLNGLITCRFESQSDYRTQIVLYAKFGIHEYNARHGKNLQFSCMEKFNYLPEFTQ
FRPQEKPLEPSSNQEEEEEPEPYNYGDKILPEWPSENALRDKSRFYLLKKSDLKKYGWIRLYLELAFFKANIKLKKLDLT
KLVIGRVAVESRQENVEPPTERLNAVNSVIYIKYNMQTRSSSSASGELVPLGVQFPAIYHQLQIVDPISFRGKLLPGWTV
VNHPRSLSPSNNGSVDTYFIEPGTGRQFPSLESVQRHLTRAGAFFREKTRVYEGSRTKQVSSVYEGSRTKQNHRSLEYAS
KSFRLPAKGWTIEEYPRKNSYHIDKYYVERSTGKRFRSLVSVERYLNESGNHADHQQPMLLQYHRVNSKDFSLPDGWIVE
EKPRINSTHVDKTYIEPGTGNKFRSMAAVKRYLEATGNSTLDLVSMEHSERLSLTGFQAEVIDPNPPKKVKWVLTGSDGN
TFTANMSGSDVSSSVKQKWSEAFVSLIQDRSX
>Arabis_alpina_KFK28216.1
MGKQQECISPASRYSPDTPQFKCPAPGGYRFANITRYASMSSYYWRGGRDPSPPPQRPMAPSYSPPGYPLPEPKPECYAP
PLSPTTSPEPEPEWAKFTIFELRKVVVQTTEDVEPMNKAKATNAIFYISFKHIGGQDYNAIIRRTTIIWPEYMKLDIQCV
X
>Barbarea_vulgaris_263_0.59
MSKFPEFKNSGEIGVRISEFESEVPKYVIRKLKRPPPTAVPTNSLDEDYVDPTEEQEYYRQVSESNGFDVDTCPLPEGGI
HPYFFQDKYDYTDNIGLLGRLGLHCYNLQNGTNLELVAINKFNFQMNGLYVKYITLEAIDTCNNNSPCNFQTCVSKHVAP
LDASLTVLTELCRFKVPSGPLVIPVGGERGWNDEAIDDFYKGKLPDWLTKDKLAASTDKGQFYELQDSDLQANQWLHLFA
EFAFDLYWIRCGGILKSFRPLDIKKVIIQTKESGEESPSMKLKANNAIFYMSFMANGDPSGMLVEYQAIVRKTMDGKPGH
IRLDVNCLAYEAIX
>Barbarea_vulgaris_2174_0.5
MDADIKKRLDFWARVRESDGFDVEHLMDIKPRFCLLTTCKYEKNEDYPTILVLYAKFGLHNYNMIQGTNLQLSSIEKDNE
RPSVVCHAYYITLVAKDPAAGGSLVPFQTKVLDEGVNIKTLTCDIARPKPGPPGFLNCMLQPDLSKLVIVKVAVETKENV
ERLKARNAVFYIKYKYHPNKGQAPKVHGHKPPCDGIAIIKRTIDKNTGLLSLEFGGSVCENSSVTQX
>Barbarea_vulgaris_1151_0.13
MSFHIAPEDKDTFISGQMEYWRQVRESDGFDIGHISLPRGAHGLMIFDCMDENVNYPYCVMVERYARFGLHRYNMSEGTN
FQFQHLQKYNMTMNCLASYYITFAALDPATSLVRVRDNRRGRLNVTCFISRRQVLSTSAPLNLRGFNYEPVDVLPHWPSD
FDDTNRFREIKESELESNDWIRLYLELAICTDDRRIPEKDLSELHIIKVAIETSVETTKENETHPALNVYIVFKGLAVAT
IGEDGAHVVRRVIVRRIIHDGYITLLGGYGFSIGEVVPKARYTERPLPIPRPRPRLPGDPPRPTITPFQLGASRLAFLNN
QLSRSX
>Barbarea_vulgaris_230_0.35
MHEPWPLTASRPGAWPCFELDDALPHSGPNYSDLEFERKYCTPYARAFNARSFKAPPAQPYKPSAPMYDPSTPYKPPTVL
PSAESDNPSVPSCEPLLYAPPNFEPPSSSPYFRPSPPGSLVPQDPFGEGWLFGKVGLHCYNLLNGTDLFFLYLDKDFRTG
LFYKEILLNAWDSIRDAASQLLTRVVPSEFDKVCMRFMTTFCILLPDETHSPCDFVELAVDDFFKGDMPNWMPEDACDNL
QYYELKESEVEENIEWLRMYSDLAFYTKLHLIPSSREWRGPYELTKVIVQTREDVESEKKVMAKNAIFYISIKTCHGYDC
YATIRRTMDGMPGHLSLESIX
>Barbarea_vulgaris_3662_0.31
MRSSEGTYTSEEFFGAQTDYWTQVEESDGFDLENVSTPSHMFGMITGLISYDCQRYRHYLDPVLVKRYAKLGLHRCKRLK
TRFELTSLMKFNMLSNCVSSYYMTLLAHNPTAAGAGQTTFKVRIDEQSFGKLHLTVSTARIKDEVTTEKPFIPHFHGYED
PIFKGPLPDWQSDETLKDTTRSEWQDTDWIYQYLELVICVHDRHISNDVLSQMKIVKVAMETSIDDAVPLNERLKAKRAI
IYIWFKGLADPYAPRWVFEIVLNESTCDLALFGALWGGTMRRSMALESGEQAQSSTKRSRLGX
>Barbarea_vulgaris_454_0.10
MGLHRYNMLQGKNLELRRVKKYKKSAWSAACSYYDPVTNKRLTLETNVSERRFGQMILTSFFARPLGTNTDNGALRHESY
CYSGSSLPESPPEDLFENRKQFYVNQSCNIYNDWIRIYLELAVATTRRTTSVSNDELSNLKIVKVAIETTEDVDHPPNDG
SLNAINALVYIRYNDDCEARVGKDVDRIAIVRRTFSERNGCFILEGRNQVIKSX
>Barbarea_vulgaris_1051_0.4
MIKGTNLKFSCIEKCNYRPSLVCLSYYITFVAKDPSAHGSLVPFQTHVVDEVYKFKTCPIARPKFAPPGNPIGPVGWSNQ
LELPDEWPSNNAFNDKKRYYVVKKSELRKQYDWIRLYMELAFLSANTKLKNVATLX
>Barbarea_vulgaris_244_0.41
MVIVKNRWRSRAKQLKYLRELPRPDCSPFDANGTITCGFRTLTERICNGRSPCCSLVKLYAKMGLHRYNLIEEKNYELDF
VEKYHFRWSPVPSPYFITFVASDPSASFPQTFQTRITEWQPTGFVLTCNIARIRGETNKCDGGSCHHAGTMPEWPTENPF
ENGELFYVLNHSESQDNDWIRLYLELAVAKCGSTTKDPDLSNLKIVNVAMDTQDLNAKNATVYISYKDSCEARVGKDVDR
IAMVRRTFGERTGCFSLMGKHQSSALIPKKGVYQSEAGICKDVRSSFNEHMECLSPMDVNLLREKQCKDDSCEAVVCKDV
DLIRSSSNERTRCLSPMDQNLSSGKKCKNLTSDKKCKYQRVIRRLGVLKRWRFLRPRRHRAYKNHGRLHKTRSIX
>Barbarea_vulgaris_662_0.9
MNFRDQEKKFWALVEDAGVFDIEHLREIMPPSCSIKFRSDKFPTKAAHYARFGLHRYNMIEGTNLQLSCIEKLHYQAKVI
YTDHFITLVAKDPAAGGSLVTFQTRVIAEGSGIRKVSCYISRPKPIAPEQQGKPNLSKLVIVKVAVETKENVEPASERLK
ARNAIFYIKYKYYPNFKGRAPKVRCHNPPRDRIAIVTRTMDKNSGHLRLAFKRGRYANTFLNTYFPSVKNRPTHFCKLAL
QVTRAFHKFSX
>Brassica_juncea_B000460
MGDSYTKWRESFKKENDFMFKGFDIEHLTEPRPGCFCAFDIPKDQIAPKYVVLYARLGIHKYNMIKGTNLQLHCIEKYNV
FRKVPYSIHFITAVAKNPAAGGSLVTFQTSFYEEGFDFRRLTCFIARPKTEAHEKDQAYNLWVESTSEYEDKSRLPEWPG
ENAFDDKKHYYVVKISELRKNDWIRLYLELAFYTANMSLPNLDLSKLVIIKVAVYTSDEEMAVPSEKLNAKDATFYIKYK
QFLVKLISEIHLTVLVX
>Brassica_juncea_B004735
MNGEHLRVLTEICRLKPEKPGEEGDLAQINEEAVDELYKSRMPNLLSEAKPDDRLRFYEEQDICQNDWLRLYTDFALYCY
WRYNEDAFKSCLPAEINKILVETFETHTDPSLKLKSSNAIFHINFTAKSCDYISVVRRTKDGRTGHIILEISTWTNPPSS
PX
>Brassica_juncea_B004738
MADALRALLDSGKLSEEECLAILRGLQEKEEEKQKEKEVDGWTSSDEEEEVDEEYCRQGFDIDAHVRIPERGISPCELGK
RQPPCDIALYGRLGVHCFNFEKGRKLQFMRIPKYNIGRSIWISYYITVEVKDLVDDSAHILQSSVTDSFSQNGEHLRVFT
QICRLKPEKPGEGECAFSLLDEKAVDEFYKGRMPNFLSEAKPAQRLRFYEVQEQDICQNDWLRLYTDFALYCYWRYNEDT
FKSCLPAEINKILVETFETHTDPSLKLKSSNAIFHINLTAKSRNYISVVRRTTDGKTGHIILQISTWTNPPSSPX
>Brassica_juncea_B009681
TKDKPAPRYIVLYARLGIHKYNMIQGTNLELHGIEKYNVLRKIPYFIHFVTAVAKDPAAGGSLVTFQTSFYEEVYGKSLS
CFIARPKPGPHEEDNAYNLWVQSDNESDDETEDKSELPEWPGENAFDDKKHYYVVEKSELGKNDWIRVYLELAFLTAHLS
IRSLDLSKVVITKVAVYTSDEDMALPNEKLNARNAIFYIKYKYCPNENEDHGFVLTSSSLVLTMFLSVIKVFCFPKKIRR
FSYGVFCFTFELTKKIFFDRVLDIHDHLAQRYVHVA
>Brassica_juncea_B011111
MDDVGMKEEDSDTFSVKELGAFLPPPPPYKPSGHGFYPPPSQYAPTDFKFSPPPGPTTSVDHVGSWSPVIVHLPPTPQDE
LERNLKKFFDDVLPGLVADVSRQDKPEVPPVDVDELESPDMFDCLHPSQIEYRRTFVPPFTPCPPYSPPAPGGYNYSRSQ
DTFHAQPLLFAKIALHCYNLEKGTHFERLGLPRSYDQTLEARDPVRNYTCKFETNVRLATENKDCFHVITTRCRTLPPPP
PPPPGEGGFQCGFDTLSVDELFKGNMPDWLPDAYATSTQLMQYYEMKESEVEQAKEWLHLYAELTLYTKMQTDPLMFERS
KPLELGKVVVQTRDSLKDVKLLDNAVFFITFKTSGGDVCNGIIRRTRDGIPEHLSLEAKCFIX
>Brassica_juncea_B011113
GTHFERLGLPGSCDQTLEAKDPVSNYTCKFETNVRLATENKDCFHIITTRCRTLPPPPSEEKEKEESGFDTLSVDELFRG
NMPDWLPDDSKLQYYEMKESEVEQAKEWLHLYAEIALYTKKQTDPFKFEHSKPLELGMVFVQTRGVVDSKEEVMKLDNAV
FFI
>Brassica_juncea_B011118
MVDVVMRKEDSDTLSVKELGAFLQPPPPYKLSGHGYYPPPSQYAPTDFNLSHRPGPTTSVDHVGRWSPVVILLPSTTPPD
ELKRQCMKLVDEVLKGSVDDDVPRSDKPAMSSPDIFDCLPPSQIEYRRTFVPPFTSCPPYSPPAPGGYNYSRSQDAIHAQ
PLLFAKIALHCYNLEKGTHFERLGLPGSCDQTLEAKDPVSNYTCKFETNVRLATENKDCFHIITTRCRTLPPPPSEEKEK
EESGFDTLSVDELFRGNMPDWLPDDSKLQYYEMKESEVEQAKEWLHLYAEIALYTKKQTDPFKFEHSKPLELGMVFVQTR
GVVDSKEEVMKLDNAVFFISFKTSCGDFX
>Brassica_juncea_B011119
MSDVVMKEEDSDTLSVKEICTNVGVWLCAFTVFEPTPQEPIPIKEAEAELENLHLPSSEEEDFDAVLPMDLMISPLISPI
SIPVLDFSVYDQFSPLLEVTYSPTSPGGHLFLPYNSLTDALYAEPLLCAKIGIHCYNLEKGTNFERSRSAVPDVAEHTGL
LTLRARDLARGLFCKFETKVWYPSENKGCFHVITSRCRPLPPPTPEEEEKKESGFDTLSVDELFKGHMPDWLPDDSKLQC
YEMKESEVEQAKGWLQLYAELAWYTKKQTDPYMFEYGKPFELLKIVVQTKDVVDSMENLKLDDAVFYITFRTRCGVACKG
VIRRTRDGRPEHLSLEAKCFV
>Brassica_juncea_A025967
MHEEEDNMSTLESPSEVYYRAYRDYWRKVNESDGFDLENISTPPYYMFKGLLPFDCVSCGYPYPVMVNLYAKVGLHRYNM
LKGTNFQLDSLVKFNMLPNCVSSFYISLLAHDPALDPLEKTFQVRVDEQNANCLDFTCSIARLKDEVITKNPMIPHFHGA
AVADGFFKGELPDWPSDDSLNDEKRFYLDDHSEGRFSQLEILEVAIETGVEDVEPPNERLKAKSANVYIKFKAWQMSX
>Brassica_juncea_A007545
GTHFERLGLPRDYDQTLEARDPARNYTCRFETNVRLATENKDCFHVVTTRCRPLPPPPPPGEDGFQCGFDTLSVDELFKG
NMPDWLPDDYATSTLLLQYYEMKESEVEQAKEWLHLYAELALYTKKQTDPFMFERSKPLELGKVVVQTRGVVDSLKEVEL
LDNAVFFI
>Brassica_juncea_A007549
MADVVMRTEDSDTLSVKVICFVFYTWSAVVIELPSTPQDELKKELLDAILLPVTPSPSPTPSNLVYRRTFHPPYTPSPTY
SPTAPGGYSYSQSQDAMHAKQLLFAKIALHCYNLEKGTHFERLGLPRDYDQTLEARDPARNYTCRFETNVRLATENKDCF
HVVTTRCRPLPPPPPPGEDGFQCGFDTLSVDELFKGNMPDWLPDDYATSTLLLQYYEMKESEVEQAKEWLHLYAELALYT
KKQTDPFMFERSKPLELGKVVVQTRGVVDSLKEVELLDNAVFFITFKTSCGDVWKGIIRRTRDGIPEHLSLEAKCFM
>Brassica_juncea_A007552
MSDVGMKEESSDTLSVKELDVVLPRYQPFNGYTSPFDFILPPYKQFHGSSKVCKPPPPQELIPIKEAEAELENLHLPSSE
EEDFDAVLPLDLMISPSLDANLPLDLMVSPSMNPNSTPDYDFSNYPQFSAPCQVTYTPTPPGGHLVLSYNSRNDALYACG
ASALRQNWTSLLQSRKXKEEKEESGFDILSLDELFKGNMPDWLPGDSKLHYYEMKESEVEQAKEWLLLYAELAWYTKKQT
DPFMFEYGKPLELRKITVQTKEVVDSMKNVKLDNAVFYISFRTRCGVVCKGLAVMAVMLAQATCSSPSGSFFSPPQYNFS
ASLTKFQFHEGAWLPILLSPILHDHHVRFALHHHQMSLALEWLLALGPSLGIPAAMFFYFST
>Brassica_juncea_A007553
MSDAVLKKGDSNTLSDKELDAAVLPPDQPLNELTPPSYADSNTMSVKELGASLPPPPPPPPPPTYKPSAQGFVDFYPPPY
QDPFTDWGPPPSGRISWSPVAIKLPSTSILLPEPKPGKRSLYMQSPTPSDLVYGRTYYHTYTPSPTYSPTAPGGYSYSQS
QDAMHAKPLLFAKIALHCYNLEKGTHFERLGLPRDYDQTLEARDPARNYTCRFETNVRLATENKDCFHVVTTRCRPLPPP
PPPGEDGFQCGFDTLSVDELFKGNMPDWLPDDYATSTLLLQYYEMKESEVEQAKEWLHLYAELALYTKKQTDPFMFERSK
PLELGKVVVQTRGVVDSLKEVELLDNAVFFITFKTSCGDVWKGIIRRTRDGIPEHLSLEAKCFMX
>Brassica_juncea_A008362
MFSGIPVQDSQHFIIGPMNYWDQVRESGGFDIEHITAPQNTCGLMPYDCENERIRYPNRVLVNLYARLGLHRYNLFEGTN
LEFHHLKKFNTSMTLISSYRITLVAYDPATNSLVTFLVGVSEQIYGRLNLMVFIARPQANSPSPLFKEAVWPQLGITNDA
YYDKGSPFWPTDFDDTERFYLLKDPEIQGNDWIRLYLELALCSNDRNIPEWHVSQLQIVRVAVETIQYVVVSNVNFYITF
KGLPVAQVGEDGEHVERRVIVRRFMDLSTGYFTLKGGFGFSVGEVASEGPMTRLRNMEEIRADLRLHPTTRPCPAIPIAD
WWKS
>Brassica_juncea_B029133
MSTNEPEHENRDVEETGGNEDGDTPMVRLEEIAVTTGEEYDVRDPIGTDLQGDSSRRDPPRRFDGFDLPTVGPISSYGLR
HLEHARYWYPSNKALVKVYAQLGLHRYNLLEGTNYQFSCLQSYNMGRNAGAAPYYLTLFATDPNSSGGVLPFHALVRENR
IGRLDISVNIARPRGSNEEQPRLCRPTYTCSPLPRWPSSEMFAQRRFYMLNEHELRNTDWVRIYLDLAHSTCDRGMNESQ
LSDFNIEQVAIRSLSGAEPPRLDSKSVVVYMVYKDLAKDRLGEPCYRKAIIRRVYDESSGSLTFQGKHWSFYEEKEKKKK
KREKKRFELVKKRLGACGAWRLGLDVYRKRGIRSSSRTR
>Brassica_juncea_A010102
MGRGRKAKMGRRQTVKIERRQRRREPKEKIARKFMIGPKEIKEKHALLATKYYETLIESEGFDVTAAPFRFNAVRKHYCD
DGCPDLVILYARMGLHRYNFLQGKKLQLSCVKKYTKPSVSHINNYCITLEAEDPDMCGSPQTFQTEVSEARFRKLDLQCR
IARLLGETNKTITGVIKHLDKDSKVLEFPQENPFVEDGTNRFRLLKDSELQDNDWIRLYLELAVATTNKKIGRYTHSLTS
LKILKVAMESSQGLCDFDAVFYIRYDDSCEARVGKDVHRVAIVRRILDKQSELLNLFGHNQSINKSASIETCSSSAQD
>Brassica_juncea_A013655
MRGWAFIVTTYSRGKKLQLSRVKKYNRTSLNPIKSYYITLEAEDPVICGSLQTFQTKVSERTYSIFDLKCTVARLLGETK
KTITGGDDIKIDHPNLPEFPQENPFVEDGTDRFSLPSRLGLANLKILKVATESTQGLGDYDAVFYIEYEDSCEARVGKDV
HRVAIVRRILDKQSEVLRLLGDNQSINKSAAMEAGSSSAQD
>Brassica_juncea_A013808
MTEIAILLPKIRDEPPQQRKRKLESPGSSVAAPPIQSSPKVNYDHDPWDDDKIDPVIEKEYHRQFVESDGTSLKLAAINK
YNDRLRFTRCLCYHITLEAIDTSSNSLCNFQTCVFKDFIPEQASFVAQTEISRLKVPSGPRPPTYGGPERRWKEDGVDDY
YKGKMPKWFTKDEMPAISSNKVQFYELQESDLQGNEWLHMYAEFAFHSKWIAHAVSS
>Brassica_juncea_A013812
MIEIPILLPNIGDEQPQQRKRKLESSGSSGAAPIQSFSKVDYGRNPWDDDEIDPLIEKEYNRQFLESDGFDVDYFYHPYG
GELVPHIVEDKYDYPYDIGLFSRLGLHCYNLEKGTSLKLAAINKYNDELSFTRCLYYYITLEAIDTSSNSLCNFQTCVFK
DLLPEQASFVAQTEISRLKVPSGPRSTFSGPERRWKEDGVDDYYKGKMPKWFTKDEMAAISNHKGQFYELQKSDLQGNEW
LNMYAEFAFHSKWIAHAVSSYLIX
>Brassica_juncea_A017255
MLNSAAPPGSPASPEVDLSEKEARDEGSTVGSSREVGEAKKVVPSWVSVVQDKRSLRKYDVEVANKDGLLSVEIPDEVLA
SSTPLWEDFVVGKFLDLSPHVAKVHMVLNKIWKYGDESAKVEVFEVNATTMRFRVSNPRSREKILKRGMWNIVGVPMVVT
KWTPRTEEERQKEEAIPMWVHLQRVPLHMFSWEGLSVITSAVGFPVKLHPETLACSNFEVAKVFVNIDVSKPLPREISFT
KNGKEFAVDFHFPWLPTRCKLCEKWGHSEKVCVLKGKDKVHESPPVVPEEEKKRLETVPRKNVDTEDAAVIRVEEVAEAV
ARENEVEEIAAVIEEDVLEGNLEINIVVGESEANAPKNGEEVTAKRVVKVNAEIASLYNSYSTSEVIDPVDNSLHTFQTM
VTDAGKEKKASLILLTKICRIKPQIPGLGDATVFWDFNAIDDFYKTDMPDWPFNDGVDNPHLYQVKESELVDNEWIYLYA
EAALFSEWRSEMVRTLYFLQQMILFD
>Brassica_juncea_A017261
MYDVMLDEANLRKRKLEPPVVYSPPPSPEEEGHSSDEDMDPVEREKYRLQAVESCGFDVDFFNHIFNGIVPSGCTPYDTL
FAKTGLHCYNLEKGKKYQLKSVVKVNAEIASLFNSYSTSEVVDPVDNSLHTFQTLVTDAGKEKKASLILLTKICRIKPQV
PGLGDATVFWDFNAIDDFYKTDMPDWPFNDGLDNPHLYEVKESELLDNEWLYLYSEAALFSEWHCEMVRIIIX
>Brassica_juncea_A000809
MYDVMLDEAKLWLDERKVESSSPPAPPVKEDSGYDYYYSSADDEMDPVEKAKYLQQVRDSDNKERLRLITKQCRIKPQVP
AAEKRYRSRTLPMAMGPDAVDEFYTGKMPNWLQDDDDALIGVNKLQFHVVKDSELQDNEWLNLYAEIALSSERPDMVRIK
NIE
>Brassica_juncea_A001354
MYGGYPNSALVKLFAKLGLHRYNWLEGTNFQFGRLKRFNMGSAATAYFITLVARLPTSHLEQIFQVVVEEERLGILDLTC
RHSRPHEGTESSKKEMPSLRPHRQPVPTSYKGRLFDWPSSDFAWPSSFSDTKRFYLLNESELQCDWISLYVELAICTSHR
KIKARDLTKFHLEIVQVAIESLDDKEPPSLMSRAALLYVTYKDVVKSLRTGEPCLSKAAVRRVFNESKGRLSIQGDCWVE
AETGLAFSEIPSKKSSKKGSLKLKRRLGVHKLWRLSSPRWYQTYKNRGDLDN
>Brassica_juncea_A003630
MKKKPHSCNIIAWKFTKDHSPHDDIIVYAKLGIHKYNMIQGTNLKLISVEKYNVRPKVAYSTYYVTAVAKDPAVGGSLIT
FQTSSYVQGFDVKSLTCSFARPKPEPHEHCGYNRPTECGPIDRGRLPEWPADNAFDDKTRYYVVKKSELRKNDWIRLYLE
LAFLNANLSLPNINLSKLVIMKVAVETKENIESPKERLNARNATFYIKYKFCPNKSRRPCKVLICKPGELKRIMALLNES
CPPLESCLSEDKNGMTHAILEVVAGGIVQTAKDMHRYVRCTLLNST
>Brassica_juncea_A003644
MQLGEIGKMYDVMLDEAKLCLDELKVVESSSSPPAPPVKEDSGYDYEYDSAEDEMDPVEEAKYHQQVRDSDGFDVDFCYH
PFGGIMPCGCNDSDIPLAKLGLHCYNIDNGTNLQFRSVEKVNAEAVSFVNYYITLEAVDPDNNHSPVAFQTCVWDSSTKN
KERLRLITKQCRIKPQVPDAGNRERSLWLWNPDAVDKFYTGRMPNWLQDDDDALTGPNKLQFHEVKDSELQDNEWLNLYA
EIALFSERPDMETYLPLEVKNVVVRTKEDVEPSMKLKSSNAIFYMTFKTHKGSEWKAIIRQTRDGIQGHMCLEVTCMLGK

>Brassica_juncea_A003807
MTSKSNLCQAVITDTGPPPRKRKIELTAAAPEPDKDGLAPTADDESSDEEDSTLSREYTRQLRESDGTNFQLSRVDKFVN
YGIFHYYITLEATDPAVDGSCFTFQASLFRDNPVNEAGFRMMTEGCRIKPETPGTGEVISQWGYNDGIDEVYKGGLPDWY
SDDALMPPNDQFYQVQDSDILENDWLNLYAEVAMRRDLLVKMRCINESSDDEDPILNEEYAFREHNEFDDPVHSTDLHKF
ENSETGYFRDLADIYARFGLHSYNSRMGTNFQLSRVDKYINYGVFSYSLTFEATNPADGSCVTFQARVLRDDNVKGSYYR
IMTEGCRITPEIPGTREIIHRWEFDAEVYKDTLPEWYSDDVLLLSNDQFYQVRATRSIIFLL
>Brassica_juncea_A005926
MSSRFEIVNSQEYALGQMNYWDQVKESGGFDVEHISVPQGTCGLMPYDCENERIRYPNRVLVNLYARLGLHRYNLSEGTN
LEFHHLKKFNRTMNYISSYRITLVASDPATTSLVNFQVGVSEQAYGRLNLMVFVARPQADRPHGNEVVRPLGFTNDPFKP
DACDDNGFPFWPTDFDDTKRFHLLKESELQGNDWIRLYLELALCANDRNIPESHVSQLQIVRVAVETFEDVDVINANFYI
TFKGLPVARVGEDGEHVERKVIIRRYVDPSTGYLILMGGFGFSVGEDTSERHMTRRRTLEEAYAAFDAEQSLRPTTSPCP
AIHISDYWKNLGAQ
>Brassica_juncea_B017248
MEGVMSSMDLAREALKRKRELETSVDSPPPACTEHQETDPVKGAKGYNVYGSMNRTYDDVGVFNVPLTPTTILMGKAGLH
SYNSHEGRSLLFKSVTRARARFPPMNYYVTMEAIDPDSSSPVTIEACVCHASSNNANLTLITTSCCIQGSKEDSSSWDED
GVDLLYRGVMPKWLDDGTEKHLKYYEVKESELQENEWLHIYAHVAAYSEWSNRVVDYFPLKIEKVMVQTMEHVEPNVNTF
KSSSGIFYISFKTCGGLNCRGIIRQTMDGRPQHVCLEAVCEIDK
>Brassica_juncea_B018703
MYDVMLEEAKLWLDEPPQRKRKLETPVNPPPPACPAIYEDSSDEEVDPVALSKYQQQGFDVDLFFQPFGGIVPSGCTDHS
IIFGKVGLHCYNLEKGTNLQFKEVTKVNTQISSILTFFITLEATDPAHDDSPVTFQTCLTDTVIMHQARLRTFTTTCRIK
PQVPGTGEMGSYWYPDRHVDACYRVDLPNWPQDDALTGVDKLQFYESVYMPFEMRKVVVQTKEDMKLKSGNAVFYLSFNT
RCGRVCRGVVRRTTDGKPGHMCLEARCWVDK
>Brassica_juncea_B018777
MNDVMLEEAKLWFDEPPQRKRKLETPVNPPPPPPAVDEDSSSDDEGFDVDLFFQPFGGIVPSGCSDYSLLFGKVGLHCYN
LEKGTNLQFKQVTKVNTQISSILTFYITLEATDPVHDDSLVTFQTCVTDTVLKLQARLRAFTTTCRIKPQVPGTGELGSI
WYPDDDVDACYKVDLPNWLQDDALSGEDKLQFYEVKDMELKDNQWLYLYAEFALFSHSGDDLSAYMPFEMKKVVVQTKED
MKLKSGNAVFYLSFKPRGGPECRGVVRRTTDGKPGHMCLEARCWIDKX
>Brassica_juncea_B031315
MTTEENVPEEEYVSAEEYARVRDDYWRVVRESEGFDLEDVSIPPYLCGTPFIVMRTYDGNGGYGDVDLVKGYCAVGLQRY
NMMQGTNYQLSSLIKFNVTVNCVSSYYLTLFAQDPDVSPSVKTFQVRIDEKSFGRLDLTCSVARLKETKSESDSAKEPFM
PHYHGGPEASFPFVGDLPPWPSDADLSDGKRFYMVNGSELEANDWISTYLVLVIFSHDSLIVTRDRDYRSKLKIINVVIE
TSADDSLPSKDRLKAKSAHVYITFKGLAKPHAPRQIFEVGDHLERRAIVRRVICESTGEMTLLGKLCGGQKKCSVTRQSG
EEAQSSKKARTRRS
>Brassica_juncea_B031316
MTTTEENVPEEGYVSAEEYTRVRDDYWRVVEESEGFDLEKVSIPPYMSGTVCVMRTFKGHKGRYPYGDLVKGYCTVGLHR
YNMMQGTNYQLSSLIKFNMTMNCVSSYYLTLLAQDPDVSQPEKTFQVRIDEKAYGRLDLTCSVARIKEEAKVEGDSSKEP
FIPHYHGGPKAHAPFVNPSELEATDWIPTYLVLVIYSHDKLIVTRDPDYRSKLKIINVVIETSADDSLPSKDRLKAKSAH
VYITFKGLAEPQAPRQSFKVGDHLERRAIVRRVICESTGEMSLLGKLCGGEFTGKQRSSGEEAQSSKKARTRRRS
>Brassica_juncea_B031317
MTMNCVSSYYLTLLAHDPDVSQAEKTFQVRIDEKSFGSLDLTCSVARIKEEAKGEGDSAKEPFIPPHYHGGPEASVSFVG
ELPRWPSDADVNRSEWEATVWIFMYLVLVIYSHDKLILTRDRDYQSKLEIVNVIIETRADDSETSKERLKAKSAHVCITF
KGLAEPQAPRQSFEVGEHVERRAIVRRVICESTGAMSILGKLCGGKFTGKQAAFCDTREWRRSPEF
>Brassica_juncea_B031320
MSTLENPSVGSYDVHRDYWRQVKESEGFDVENVSLPPNSGVVISGLMPYDCVRYSYPYPVLVNLYAKETNFQLDSLVKFN
MLPTFLSSFRITLLAHDPAFGPLEKTFQVKVDEEKVNCLHIACTISRLKDEVIPKKPFVPPFHDAAKEDGFFKDELLADS
FFKGELPDWPPDDALNDGKRFYLLKESEWQANDWISMYLELVICADGRLTEKILEVAIETGIEDVEPPNERLKATSANVY
IKFKGLANVLTRRMIFESGEHVERKAVVRRVLDKHGDLTISGKFCGGQSTQKQPSMALQNGKKIQSCKKRPRSD
>Brassica_juncea_B031322
MSTSEIPSVDFDSAQRDYWRQVRQSEGFDIENVSIPSNMCGMITGLSAFDCVRYSRYPYAVLVNLYAKVGLHRYNMLKGT
NFQLDSLVKFNMLQNFVSSYYMTLLAHEPAPDPLAKTFQVRVDEQKANILDFECSVARIKDEYEVITKKPFVHHFHGGAL
ADGIFKGELPDWPSDDALNDGKRFYLVKESEWQANDWISMYLELVISAHDRGARKRDVFSQLEILEVAIETGVEDVEPPN
ERLKAKSVIVYIKFKGMANVLTPMMIFESGEHVERKAVVRRVLDVRSGDMTLSGKFCGGQSTKKKIQSSKKRPRSQTSAT
HGV
>Brassica_juncea_B033414
GFDYPGGIPVTYSLHRLRHFDCEGKYPHYPYPQLVKLYAKLGVHRYNLLEGKNLKLCNLKSFNMGIYFCASPYFITLDAR
SSSGLPKFLFQVLINERRLGCLDLAVSIARPRVSPRPYLRRHSEPVRLDTEFNPLPDWPPDIAFSDTKRFYMVNESELQN
NGWISLYLELALVSHRRDLTDHYLAQLEIVQVAVETVDDVKPPTLDSKNVVIYIVYKDFAKADQTGEPCDSKAIVRRVFK
EASGDLKFVGKYWSEEKKALSTETASVVEVTEKPSMHLSDGEKTEKRSKKKKRLGVHNRLWRSSDPRCHQAYKSRASARR
PQ
>Brassica_juncea_B033415
MLESGTHLRPVISSLTDRVMWSAEESTTWWLISYLFFFENPDEFPPRCGGYGLVHVECGGGRAYPNCALAKLYAKLGLHR
YNWLEGTDFELDSLMKFNMGSAASPYYITLVARLPSSGLQQIFQVLVEEERVGILDLTCPISRPQGTESSKKESTPFLRP
HSEPVSTTYQDRLVGWPTSIIPWPSSEIAFTNTKRFYMLNESELQCDWISLYVELAICTSHRKIKAKDLSDFELEIVQVA
IESLDDKEPPSLKSKAAVIYIAYKDLAKARTGEPYHYQAVVRRVINQATGTLSIQGDCWIAEATVLAACKKRSLMLRRRL
GVHKLWMLSNPRWYQTYKNRGLRSSLTS
>Brassica_juncea_B033426
MSQSGLRREELDRFNYPEGFPRRRGGYALAHFECEGKLGKMYGGYPNCALVKLYAKLGLHRYNWLEGTNFSLKRLKRFNM
GSAATAYFITLVARLPTSDLEQIFQVVVQEERLGILDLTCPHSRPHEGIESSKKEMPSLRPHREPVSTTYKHRLFDWPSS
DFAWPSSFSDTKRFYLLTESELQCDWIYLYVELAICTSHRKIKARDLSKFELEIVQVAIESLDDKEPPSLKSKAAVIYIT
YKDLVKSLRTGKPCLSKAVVRRVVNEAKGKLSIQGDCWIEDETSLASSEIPSKKSSMKGSLLLRRRLGVHKLWRLSSPRW
YQTYKNRGLRSCX
>Brassica_juncea_A028906
MERRGEEIMIHLIVDHISSLEKAVYSISTGEDIIFSITLEKVSSLELVKVAIETDDETPLQAKSSVLYIAFRGLAIHGTD
ESVERKAVIKSLFNELTGSLAL
>Brassica_juncea_A031141
MSNSAPGGSMKRKGGGRKRNPDELIVVDSEYRAPGRSYRRLEKKREARRKAQREEIYRREEETIRKAEEVFWRKVDETDG
FDIEIEGAPCYFGGMSVYKGGVDCPLVVKLYATVGLHRYNMLEGTNLYLHKIEKYVVVCTLMPVSYNITLIAEDPATSSF
VVFETNVDQRSLGQIDFTCYISRPKGIKSEIYPNQFFDAKDLPDKWPSKEAFADQSRFLYKMQKSDWEEHDWIRLYMEIS
FFNRDRCLDHNMSDLKILDVVVETEENVPRETVLKSLRNVLVYIRYDQDLGADGVCKHIAIVRRTVEPTTHCVCLLGESQ
LVPDSE
>Brassica_juncea_A031214 _reanno
MSQSGLRTEDLERFNFPEGFPPRRGSYALAHFECEGKLGKMYGGYPNCALVKLYAKLGLHRYNWLEGTNFQLDRLKRFNM
GSAATAYYITLVARLPTSDLQQIFQVVVEEERLGILDLTCRHSRPQVTESSNKETPFLRPHRQRVSISYKNRLLDWPSSE
IAWPSSDIAFSDTKRFYVLNESELRCSDWISLY
>Brassica_juncea_A031229
MSQSCVRMEELDFFKNPNEFPPRRGGYGLAHVDCVGRRAYTNDALVKLYAKLGLHRYNWLEGTNFELDSLMQFNMRSAAS
PYYMTLVARLPSSGLQQIFQVLVEEERLGILDLTCPISRPQGTETSKKESTPFLRPHSEPVSTNYQDRLLGWTRNKSAIP
WPSAFSDTKQRFYMLNESELQCDWISLYVKLAICTSHRKTTAEELNNFELEIVQVAIESLDDKEPPSLKSKAAVIYVAYK
NLAKARTGEHYHYQAVVRRVIDQTMGTLSIQGDCWIAEAAAMASAAESLILGVAX
>Brassica_juncea_B026888
LWKRFCSEITTEIGLLAENWKYLVAGIICQYIHGLAAKGVHYIHRPGPTLQDLGFFLLPELGQERSYISETVFTSVFVSF
FLWTFHPFILKSKKIYTVLIWCRVLAFLVACQFLRVITFYSTQLPGPNYHCREGSKVARMPWPKNPLEVLEINPHGVMYG
CGDLIFSSHMIFTLVFVLTYQKYGTKRFIKLVGWLTAFVQSLLIIASRKHYTVDVVVAWYTVNLVVFCLDKKLPELPDRT
TVLLPVISKDRTKEENHKLLNGNGVDPADWVKESDMRDNEWLHLYAQVVMFSKWETDLSAYLPVKMKRVVVRTRDDVESS
MKLRSKNATFYMSFTARGGLECRGIVRRTTDGRPQHMSFQVNCWMDN
>Brassica_juncea_A039725 _reanno
NAEEYIAVASNDKSSKKKSKGFDIEDISGTGLIPFNCEGLSNFTYPYRPLVNRYAKLGLHRYNMKEGTNFELHDLIKFNM
KSIGACSFLITLAARDTVARGPMQIFQVRVSENRYGLLDASCTIARIKGGTTKGCLPQSVSGFPDWPSDDGVFDDSERFC
SVDISKLRSNSWIRLYLELTVYTNDRMISDEDLSKLEIMKVAIETTNDEPPPKAKSSVLYIAFKGLARNG
>Brassica_juncea_A035072
MVAFLSGYSRKEVDHRRRSYMKEVNKSEGFDVSGLPVPDFAPGLIEFICNDTCSPLILLYAKLGLHRYNLVEGKNLQLSS
VKKYNQSMGSATSCYYITLVAIDPATQLPQTFQTRVNELRYGELVLDCCIARPLGETHICGIKKSSDHKPVEDLFHTFPE
WPPKNPFKKSNRCYVLKKSELRENDDWIRLYLELAVATTNRNTLENHLVSNLKIVKVAIDTTSTQEGLDLFAIVYIRYKD
SCEARVGKDVDRVAVVRRFFNEGMGSFSLVGQNLGIIQKKSNKQLLRFKPWLLYTPRWRLKAYRHSGLTLSRRRVPKTRS
IEFFLSQFTFRDDFTKKGKESECETVL
>Brassica_napus_C08g04280D
MVDALRKLLDSGKLLEEDCHSILRGLGNKGFDIDVHVRIPERGIHPHELGKRQPPCDIALYGRLGVHCFNFEKSSVTDSF
SQNGEHLRVFTQICRLKPEKPGEGEGAFSLLDDEAVDKLYKGRMPNFLSEANPDDRLRFYEVQEQDICENDWLRLYTDFA
LYCYWQYNEDAFKFCLPSEINKILVETFETHTDPSLKLKSSNAIFHINFTAKSRDYISVVRRTTDGKTGHMILQISTWTN
PPSSPX
>Brassica_napus_C04g03330D
MNFGYAQKKKKKGPTKKIIKDKPIYIYYWHRVNESQGFDIEGILGPKGMVASGQLVSYKCEVPYPFRQKVKCYGKLGLHR
YNLIQGTNFELQDLIKFNMRDFGYLNVVCSVARIKGGDTTGGASETTGVFALPNWPSDAEIQRLYTVDRSELLSTHWILL
YLELVLCIEYGYGNFSEDKVSSLELVKVAIDTDDETPLQAKSSVLYIAFRGLAIDGTDESVERKAVIKSLFNELTGSLAL
QGILCNGETPMGAEEYFKFVYIX
>Brassica_napus_Anng11310D
MANKESSELGNLPTSPMAKRARTSETTGERLQGPLSRLTDLKNHKLAYGFDLYYNGKPLQIVPCTWSKNYGIGLYGRIGL
QCYNLQQGTNLKFKRLEKHSTKDTSFFSLYITLEATDPATGSVYSFQTQFGDAGRRTSLGARITWFTLASRIKQIYNEPI
DDVWDEDTPGINDFYKVPMPKWFSDEARERDTKKYYVVPESELHDNDWLQLLMEVAFFSKSDRCLDAYLPLELKNVVVET
LEDYTTEPSEKLKADNAIFYISYKCCSDPSTPLAGDHRAVVRKTMDGKPGHMCLEVALTKEQEX
>Brassica_napus_A04g21710D
MYDCMLDEAKLWLDEPPHRKRKLEPPPPLPIVDYSLPTTFSDSDEEEIDPVEREKYRKQVVESGGFDVDFFPVYGSLDQS
GSTPSTVMLSKVGLHCYNFDKGTNLQFTSVQKANEEFASFTMYYITVEAMDPFSGSPVTFQTCVWDAATKSNESSRFITK
VCRIKGTEKETSRWDHGAVDEFYKDDISWLEDDALTGSDKLQYYEVKESDLRDNEWLQLYAEVVMFSKWETDLSAYLPVK
MKKVVVRTREDVETSKKLRSKNATFYMSFTACGGLECRGIIRRTTDGRPQHMSLQVNCWIDNX
>Brassica_napus_Cnng69500D
MRINCGASSYYITLDARCGFQKFPFQVLVNERMIGCLDLAVSIARPRTHVSPKPYLRRHCEPARLDTEFNPLPDWPPEIA
FSDAKRFYMVNKSELQNNGWISLYLELALVSHVRDLTADHYLAQLEIVQVAVETVDDVKPPTLDSKNVVIYIVYRDFATG
EPCDSKAIVRRSFNEATGGLKFVGDYWSEEKKALSTERASVVEVTEKRSMHLSGGEKTEKRCKKKKRLGVHRLWRLSDPR
CHQAYKRRASARHPQX
>Brassica_napus_C02g24010D
MSDAVLKKGDSNTLSDKELDAAVLPPDQPLNELTSPSYADSNTLSVKELAISISGHKIAFYFYSSTGDPLPEPKPGKRSL
YMQSPTPPNLVYRRTYYHTYTPSPTYSPTAPGGYSYSQSQDAMHAKPLLFAKIALHCYNLEKGTHFERLGLPRDYDQTLE
ARDPARNYTCRFETSVRLATENKDCFHVVTTRCRPLPPPPPPGNMIAKMEDGFQCGFDTLSVDELFKGNMPDWLPDDYAT
STQLLLQYYEMKESEVEQAKEWLHLYAELALYTKKQTDPFMFERSKPLELGKVVVQTRGVVDSLKEVELLDNAVFFITFK
TSCGGVIYPLKGYIKNWKGELILFLGEFGGGGSERFLSFAHSPYFILSAALPKNX
>Brassica_napus_C02g24000D
MKEEGSDTLSVKELDVVLPRYQPFNGYTSPFDFILPPYKQFHGSVCKPPPPQELIPIKEAEAELENLHLPSSEKEDFDAV
LPLDLMISPSLNANLPLDLMVSPSMNPNSTPDYDFSNYPQFSAPCQVTYTPTPPGGHLVLSYNRRNDALYAEPLLCAKIG
LHCYNLENGTNFERLGVPEVAKHTGMLTLDACDPARDCLCKFETKVWYPTENKDCFHVITSRCRTLPPPPPEEEEKEESG
FDTLSVDELFKGNMPDWLPGDSKLLYYEMKESEVEQAKEWLLLYAELAWYTKKQMDPFMFEYGKPLELRKITVQTKEVVD
SMKNLPDKVRCCMQRCHKENKGWEARAFIPX
>Brassica_napus_C02g23990D
MLQIHILVTYFDGHTGVLTLRAKYLPRGCFCKFETKVWYATENKDFFHVITSCSRSLPPPPEDEKQECGFDTLSMDELFK
VNMPDWLPDDYATSKLQYYEYMFEQSNPFELGKVIVQIRGVVGSMEKVTVDNAVFYISFKTGCGVVCKGVIRRTRDGMPE
HLSLEAKWLEGCRSPSLFSX
>Brassica_napus_C02g23980D
MSDAVLKKGDSNTNTLSDKELDAAVLPPDQPLNELTSSSCADSNTLSVKELGASLPPPPPPPPPPPYKPSAQGFVDFYPP
PSQDPLTVWGAPPPGRSSWSPVAIKLPSTSILLPEPKPGKRSLYIQSPTPSNLEYRRTFHPPYTPSPTYSPTAPGGYSYS
QSQDAMHAKPLLFAKIALHCYNLEKGTHFERLGLPRDYDQTLEARDPARNYTCRFETSVRLATENKDCFHVVTTRCRPLP
PPPPPGEDGFQCGFDTLSVDELFKGNMPDWLPDDYATSTQLLLQYYEMKESEVEQAKEWLHLYAELALYTKKQTDPFMFE
RSKPLELGKVVVQTRGVVDSLKEVELLDNAVFFITFKTSCGDVWKGIIRRTRDGIPEHLSLEAKCFMX
>Brassica_napus_C08g14440D
MRKPGEKNPDELMVIRKRKREGGGRKEEIDRKEEETLRKAEEAFWRKGFDIEIEGAPCYFGGMSVYKGGVDCPLVARLYA
KVGLHRYNMLEGTNLHLREIEKYNLVWIKSEIYPKQFFDAVDLPGKWPSKEAFADKTRFLYKMQESYWEEHDWIRLYMEI
AFFNRDRWLNHNLSDLKILNVVVETEENLPYETVLESFRNVLVYIRYDQDLGADGVCKHIAIVRRTVEPTTHCVCLFGES
LLVPDSEX
>Brassica_napus_C08g14090D
MKTNQPGEKNPEEVMSNSAPGGSTKRKGGGRKRNPDERTVADLEYRAPGRSYRRLEKKRMARRKAQREETARKEEETLGK
AEEAFWRKVDETDGFDIEIEGAPCYFGGMSVYKGGVDCPLVVKLYATVGLHRYNMLEGTNLHLHEIEKYVVVCTIMPVSY
YITLIAEDPATSSFVTFQTHVDQRSLGQIDFTCYISRPKGTKSEIYPTQFFDAKDLPDKWPSKEAFADQSRFLYKMQKSD
WEEHDWIRLYMEFSFFNRHRCLNHNMSDLKILDVVVETEENVPHETVLKSLRNVLVYIRYDQDLGADGVSKHIAIVRRTV
EPTTHCVCLLGESQLVPDSEX
>Brassica_napus_Cnng73910D
MGDSSPEYDPEYARIAAEVRAELKELGEDEQNSFSDDDDPADRGWSTYVTDAKAFFAGRRIKPKAWRFYYDRGLCARLAL
YCYNLQKGTVYDFWFISQLHEQTHRSFTKSFITFEAVNPAHHSSPITFETCVKHIDDQVTHVPNLWWETHICRVEGSEEA
DYEWDDGAVNDCYKGEMPKWLSDEDQQRCYVVKQSELHDQKNGWLTLLTEFAFFTKWNGPLSPGEIEDCRPLITQEVVVE
TLDEEAEKEQSSDKVINAANAIFYISFECVEDPTKGRYRAVVRKTMDGKPGHMRLEVTCSKVX
>Brassica_napus_C01g39410D
MFLSCRNEEELDRESAETDELLKKYGIFDLKSSRNDLLRYRCTKDHPCPRLVRLYAKMGLHRYNLLQGTKFKLKCVRKYI
ETMGTAARSYYMTLDAIDTAAAGSSSSLQTFQTKVSEEACGLFILLCDIARIRGESKSDEETMGVDRSMPEWPPENPFER
HCLGKEEVNSNDWIRLYVELALAATEDRDGELKFKLKIVNVATDLLDGGLNARNATFYIRYLDKSKGEESDCIACVRRRI
DEETGCFILVGQTHPTSDILSKKRKFVGGDSVDKRTKTGLPDHISSELATREDHEAVSSDSSSVVSIEX
>Brassica_napus_Cnng74620D
MKETEEASFPFSIPVHFLPLPPAASLNINRTNFELDSLMKFNMRSAASPYYITLVARLPSSGLQLLGWIKSVIPWPSSEI
GFSDTKRFYMLNESELQFDWISLYVELAICDSHRWFTTKDLSNFELEIVQVAIESLDDKEPPSIKSKAAVIYIAYKDLAK
ARTGEPYHCQAVVRRVINEATGTLSIQGDCX
>Brassica_napus_Anng15410D
MKFVYSDLFMGKLQQDIGTNLKFKCLEKHNVRLTGRVNFYITLEATDPATGSVCSFQTLFSDFGSCLSLGARITWVTLAL
RFLNTQPIDDVWDEDTPGINEFYKVPMPKWFSDEALEKYYVVPESELHDNDWLQLLMEVAFFSKADRVLFGCLPTLGAQE
LALTREQENKX
>Brassica_napus_Cnng34760D
MVAFLSGYSRKEVDRRRRSYMKEVNKSEGFDVSGLPVPDFAPGLIEFICNDTCSPLILLYAKLGLHRYNLVQGKNLQLSS
VKKYNQSMGSAASSYYITLVAIDPATQLLQTFQTRVNELRYGELVLDCCIARPLGETHICGIKKSSDHKPVEDLLHTFPE
WPPKNPFKKSNRCYVLKKSELRENDDWIRLYLELAVATTNRNTLENHLVAAQGIQTQWPWLVSSSCAQDEIHRVMQVQRS
FYQKRKRIRVRNCPLSTVAPVFRX
>Brassica_napus_C07g33190D
MSSQRSLEQRCNLPLPCLLKDSELEDNDWISLYLKLAVATTNKSFDVARLSLANLKILKVATESTQGLGDYDAVFYIEYE
DSCEARVGKDVHRVAIVRRILDKQSEVLCLLGHNQSINNSAAMEAGSSSAQDX
>Brassica_napus_A07g09740D
MMTTEDNVPDDYARVRDDYWRVVRESGGFDLKNVSIPSYMCGTPICAMRTFEGHDGCYPYRDLVKGYCIVRLQRYNMKHG
INYKMSSLIKFNMTTNSVSSYYLTLLARDPDVSPSDKTFQVNRSEWKATGWIFMYLVLVIYSHDKFIVTRDKDYQSKLKI
VNMAIETSADDSEPSKERLKGKSAHVYITFKGLDEPQAPRQSSEFGEHVERRDIVRRVIFESTX
>Brassica_napus_A07g09730D
MRQRHKHVFCLALLILKKKKKKSASPSRGDMSTLENQSVDFYSVQRDYWRQVKESEGFDVENISLPSNSGVITGLMPYDC
VRFKSYPHPVMVNLYAKVGLHRYNMLKETNFQLDSLVKFNMLQHCLSSFYITLLAHDPAIHPLEKPFPVKVDEEKNTLFA
YYMHHFQSELLADSFFKVELPDWPSNDALNDGKRFYLVKESEWQANDWIPMYLELVICADARLVAKRDVVSKLEILEVAI
ETGIEDVEPPNERLKATRAYVYIKFKGLANVCSPRMIFEIGEHVERKAVVRRVLDKYGCLTILGKFCGGRSTKNQPSAAL
QNGKKIQSCKKQPRSDX
>Brassica_napus_A07g09720D
MSTLENLLVDSYSVQRDYWRQVNESENYPHPVMVNLYAKVGLHRYNMFKETNFQLDSLVKFNMLQHCLSSFYITLLAHDP
ALHPLEKTFQVKVGEQKIHCLHIITISRVKDEGDLFCTIKPFVPHFHDAAKEDGLFKVELPDWPSNDALNDGKRFYLVKE
SEWQANDWIPLYLELVICANARLVAKRDVVSKLEILEVAIETGIEDVEPPNERLKATRAYVYIKFKGLANVCSPRMIFEI
GEHVERKAVVRRVLDKYGCLTILGKFCGGRSTKNQPSAALQNGKKIQSCKKQPRSDX
>Brassica_napus_Anng41970D
MSTTREDGFQCGFDTLSVDELFKGNMPDWLPDDYATSTQLLLQYYEMKESEVEQAKEWLHLYAELALYTKKQTDPFMFER
SKPLTRGVVDSLEKVELLDNAVFFITFKTSCGGVWKGIIRRTRDGIPEHLSLEAKCFMX
>Brassica_napus_C05g44340D
MGGRWRRKKKQELLVVGSEYRERRRSYWLWAKKIKSEEEIIRKRKDAETAELWRKVRETDGFDMGELRDHRDWGMHEFSG
GKDCLLVVQLYAKVGLHRYNVLEGTNLQLHEIEKYNREGTYMPARYYITLLAAEEDPSATPASLVTFQTELYERKCCTLN
LTCLIARLKGRTKSTGNMGRHFRDDRDLPEWPDDKCSSRFLYEVMESEWEENDWIGLYLQVAIVTTDRRDYTYKPNLSGL
KILNVVVETEENLPKETLLKCFPSVVVYISYDQDLGGDNGVCKRRAIFPKTLSVVSFGSMVNGVLTRVHSQRERLNETLV
AQRNEVLALLSRVEAKGKGILQQNQIIAEFEALPEETQKKIEGGAFFDLLKTTQVHSLKWVTTESFDLDGSESFGLFGSE
SFHLLVKRSFDLDGSESFGLLVKRSFDLLVISSDLDCSESFCLFGSESFDLLVKSFHLLVKKSFDVLVISFNLFGSESFV
LFGSESFDLLIKNTYISX
>Brassica_napus_C06g02610D
MVAFLSGYPRKEVDRLRRSYMKEVNKSEGFDVSGLPVPDSAPGLTEHICNDTCSPLILLYAKLGLHRYNLVQGKNLQPSS
VKKYNKSMGSVNSSYYITLVAIDPATQLLQTFQTRVNELRYGELVLECCTARPLGETHICGIKKSSDHKPVEDLLHTFPE
WPPKNPFKKSKRCYVLKKSELRENDDWIRLYLELAVAASNRDTLENHLVSNLKIVKVAIDTTSTQEGLDLFAIVYIRYKD
SCEARVGKDVDRVAVVRRFFNEGMGSFSLVGQNLGIIQKKSNKQLLRFKPWLLYTPRWRLKAYRHSGLTLSRRVPKTRSM
EFFLSQFTFRDDFTKKGKESECETVLX
>Brassica_napus_C07g12900D
MRKKIHCLHIICTISRVKDEVNPKKPFVAHFHDAAKEDGELPDWPSDDALNNGKRFYLVKESEWQANDWIPMYLELVICA
DARLVAKRDVVSKLAILEVAIETGIEDMEPPNERLKATRANVYIKCKGLANVCSPRMIFESGEHVERKAVVRRVLDEDGY
LTISGKFCGGQSTQKQPSVALHNEKKIQSSKKRPRSDX
>Brassica_napus_C07g12920D
MPHCELPLWPSAADLNDESRFYMVNRSEWEATGWILMYLVLVIYSHDKLIVTVIHEIEMSLLGKLCGGKFTGKQGSVTRR
SGX
>Brassica_napus_C07g12930D
MCGTPICVMRTFEGHDGRYPYRDLVKSYWEKLPYVFSNQIQHDDELCELVLLDLACNDPYISPSDKTFQVRIDEKSFGRL
DFTCAVARLKEEAKVEGDSAREPFMPHYHSNPEASVPFVGELPLWPSAADLNDESRFYMVNRSEWEATGWIFMHLVLVIY
SHDKLIVTKLVLMIRSRRKRDSRPKVHMFTX
>Brassica_napus_C07g12970D
MYITNYRSPIARILKRKKRRNQSEVSLPVDFDRAQRDYWCQVRQSEAFDIGNASIPSNMCGMITGLFPIDCIRERGYPYH
VLVNLYAKVGLHRYNMLKVTKKSLLKFNMLQNLILRDEMITKKPLIPHFHGDAVDDGFFKGELPDWPSDDALNDGKRFYS
VRLFKSEWQANYWISMYLELVICAHDRMIX
>Brassica_napus_A08g31060D
MANKESSELGNLPTSPMAKRSRTCVEERLPLFIALRYRELAYGFDVNYNKQLPPRLVPVPSTWSKNYVIGLYGRIGLQCY
NLQKGTNFKFKRLEKHSTVRTGYLSYYITLEATDPATGSVCSFQTQFSDAGRRRFSLGARITWFTIASRIKQIPNEPVDD
EWEEEDTPGIHEFYKVPIPKWFSDEALERDSKKYYVVPESELHDNDWLQLLMEVAFFSKADRCLDAYLPLELNSVIVETL
EDYATEPSEKLKADNAIFYISYKCCSDPSTPLAGDHRAVVRKTMDGKPGHMCLEVALTKEQEX
>Brassica_napus_A08g31070D
MLLVPVPSTWSKNYVVGLYGRIGLQCYNLQKGKNLKFKHLEKHSTELTGYFSYYITLEATDPATGSVCSFQTQFSDAGSR
ISLGTRITWFTIASRIKQIPNEPVDDEWEEDTPGINEFYKGPMPKWFSDEALERDSKKYYVTESELHDNDWLQLLMEVAF
FSKADRCLDAYLPLELNSVVVETLEDYTTEPSEKLKADNVIFYISYKCCSDPSTPLAGDHRAVVRKTMDGKPGHICLEVA
LTKEQEX
>Brassica_napus_C08g46650D
MFISPCIWFSPLRHLARWGIWSARTSGPLGHLARWGVWPVGASGPLGRLARWGVWPVGASGPLERLARWDVWSVSKCLAL
VEHLAVKGRLVRYSNTSGPKGHPRQRELGLSDELYKGRMPNFLSEAKPDDKLRFDEVQEQDIRENDWLRLYTDFALYCYW
QYNEVAFKSCLPAEINKILVETFETHRDPSLKVKSSNAIFHINFTAKSCDYISVVRRTTDGRTGHIILEISTWTNPPSSA
X
>Brassica_napus_C05g32080D
MSTLENQSVDFYSVQRDYWRQVKESEGFDVENISLPSNSGVITGLMPYDCVRFKSYPHPVMVNLYAKVGLHRYNMLKETN
FQLDSLVKFNMLQHCLSSFYITLLAHDPALHPLEKTFQVKVGDQKIHCLHIICTISRVKDEVNPKKPFVPHFHDAAKEDD
SFFKGELPDWPSDDALNDGKRFYLVKESEWQANDWIPLYLELVICADARLVAERDVVSKLEILEVAIETGIEDVEPPNER
LKATRANVYIKFKGLANVCSPRMIFEIGEHVERKAVVRRVLDKYGCLTISGKFCGGRSTQKQPSVALQNGKKIQSCKKRP
RSDX
>Brassica_napus_Cnng47830D
MYGGYPNCALVKLYAKLGLHRYNWLEGTNFQLDRLKRFNISAATAYYITLVARLPTSDLQQIFQVVVEEEHLGILDLTCR
HSRPQGKDLIDREFKEGDAFLTSTSPANIAFSDTKRFYVLNESELRCSDWISLYVELAICTSHRRIRARDLSKFEIEIVQ
VAKKSLDDKEPPSLKSKAVVIYITYKDLVKSLRIGEPCLCKAIVRRVVNETKGILSIQGDCWNDLLRSILRRDLESLGVA
X
>Brassica_napus_A08g25920D
MKTNQPGEKNPEEVMSNSAPGGSMKRKVGGRKRNPDERTVVDPEYRAPGRSYRRLEKKREARRKAQREETYRREEETIRK
AEEVFWRKVDETDGFDIEFEGAPCYFGGMSVYKGGVDCPLVARLYAKVGLHRYNMLEGTNLHLHEIEKYVVVCTIMPVSY
NITLIAEDPATSSFVTFQTNVDQRSLGQIDFTCYISRPKGIKSEIYPNQFFDAKDLPEKWPSKEAFADQSRFLYKMQKSD
WEEHDWIRLYMEISFFNRHRCLNHNMSDLKILDVVVETEENVPHETVLKSLRNVLVYIRYDQDLGADGVCKHIAIVRRTV
EPTTHCVCLLGESQLVPDSEX
>Brassica_napus_A08g26830D
MWLLLVLVFQVPRRGTNFELDSLLKFNIRSAASPYYITLVACLPSSGLQQIFQVLVEEERLGILDLTCPISRPQGTESSK
KESTPFLRPHSEPVFSTYQDRLDDWPSSIIPWPSSEIGFIDTKCFYMLNESELQCDWIFLYVELAICTSHRWFKAKDLSN
FLEITFEDVYRIDDYVLCAFGLFFLSVYFKKIKTLSKTRYHHHFQVVVEEERLGILDLTCRHSRPQVTESSKKETPFLRP
HRQRVSTSYKNRLLDWPSSEIAWPSSDIAFSDTKRFYVLNESELRCSDWISLYVELAICTSHRRIRARDLSKFELEIVQV
AIESLDDKEPPSLKSKAVVIYITYKDLVKSLRIGEPCLCKAVVRRVVNETKGILSIQGDCWNEDETGSASEIPSKKYSKK
GSRIFRRRLGVHKLWRLSNPRWHQTHKNRSLHSSRANX
>Brassica_napus_A08g27010D
MSQSCVRMEELDFFKNPNEFPPRRGGYGLAHVDCVGRRAYTNDALVKLYAKLGLHRYNWLEGTNFELDSLMQFNMRSAAS
PYYMTLVARLPSSGLQQIFQVLVEEERLGILDLTCPISRPQGTETSKKESTPFLRPHSEPVSTNYQDRLLGWTRNKSAIP
WPSAFSDTKQRFYMLNESELQCDWISLYVKLAICTSHRKTTAEELNNFELEIVQVAIESLDDKEPPSLKSKAAVIYVAYK
NLAKARTGEHYHYQAVVRRVIDQTMGTLSIQGDCWIAEAAAMASAAESLILGVAX
>Brassica_napus_Cnng06420D
MKFNMGSAASPYYMTLVARLPSSGFQQIFQLNESELQCDWISLYVELAICTSHRWFKAKDLSNFELEIVQVAIESLDDKE
PPSLNSKAAVIYIAYKDLAKARTGEPYHYQAVVRRVINQATGTLSIQGDCWISEAAATASAAESLSLGVAX
>Brassica_napus_C06g13610D
MEIGGETIVPWLTTEKGTSNYSQILRESKGFDSCSLLLPCIFTVQENICNNQYFPCRSFVRLYAKMGLHGYNLFQGKNLQ
FSGVNRYNNSLRPAASSYYITLEAKDPTIGLVQTFQTTVSEVSFGELILSCKVARPYGETNTIHIGEENKRNNQMHISLL
GRMMPKLPQHNPFQKTNRSYVLNKSELQDHDCISLYLELAIATTHRHSSRDPDLSNLEILEVAIESTQDLEPSEALGSAS
DAIFYIRYKDLSRVKSDVDCIAIVRRICHEQTGTFRLVGKTISQKNKSSRTSILLRRRLGLYNPWRLSSPRLAQGKRNRV
VVLARLRHFHKSVRQVKX
>Brassica_napus_C03g58510D _reanno
MAKRARTCETTGERLRGPVRVPRSIGLTNRGLAYGFDLYYNDDPPTLVPCTWSKNYGIGLYGRIGLQCYNLQKGTNLKFK
RLEKHSTKDTSFFSLYITLEATDPATGSVCSFQTQFGDAGRRISLGARITWLTLASTIKQIYNQPIDDVWDEDTPGINDF
YKVPMPKWFSDEARERDTKKYYVVPESELHDNDWLQLLMEVAFFSKADRCLDAYLPLELKNVVVETFEDYTTEPSEKLKA
DNAIFYISYKCCSDPSTPLAGDHRAVIRRTMDGKPGHMCLEVALTKEQE
>Brassica_napus_Anng23830D
MIKHQTKSIKIKIKMANNSNNINNICCCRRTNFELDSLMKFNMRSAASPYYITLVARLPSSGLQLLGWIKSVIPWPSSEI
GFSDTKRFYMLNESELQFDWISLYVELAICDSHRWFTTKDLSNFELEIVQVAIESLDDKEPPSIKSKAAVIYIAYKDLAK
ARTGEPYHCQAVVRRVINEATGTLSIQGDCX
>Brassica_napus_Anng24590D
MMFPGSSKINQPSTRFDEEEKQKDEYLRPLYEFRRRANESDVYVHGPITNFHQLIRSSENNQPSLSITRFDEENERNDGF
DIEGIRGSGLMPFSCQGLSTFIYPYRPLVKRYAKLGLHRYNIKKGTNFELDALIKFNMKSNGACSFLITLAARDTVAGRP
MQIFQVRVDENRYGLLDATCTTARIKGETTDGFCLPQPVYGFPGWPSDDVVFDASERFCSVEISKLRSNPWIRLYLELAV
YTKDRRISDEDLSKLEIVKVVIETTYDEPPLKAKSSDLYIVFKGLARNGLGEQLERKAIIKSVFDEQTGSLSLMGDLCKS
QDDVTFMSVEEMHYRFRQSLGAVX
>Brassica_napus_C05g49190D
MACQRGEGEDGRPQVIKFDGFDLPTDGPMSSRKHGLIHFEHARYWHPEDEAFVKVYAQLGLHRYNLLEGTNRQFLHLESY
NRGMTFGAAPYYLSLFADCPDSGRTLPFHALVSENRIGRLDISVHIARPRGSEEQPRLCRPTYTCSPLPRWPSSEMFAQR
RFYRLNEHELRNTDWVRLYLDLAHSTCDRGMTDSQLSDFYIEQVAIRSLSDADPPRLDSKSVVVYMVYKDLAKDRLGEPC
YRKAIIRRVYDESSRSLTFQGKHWSFSEEKEKKKKKKDKKRFALLKKRFGVCGAWRLGIDVYRKRGIRPSSTTRX
>Brassica_napus_Cnng57300D
EVKDSELQDNEWLNLYAEIALSSERPDMETYLPLEVKKVVVRTKEDVEPSMKLKSSNAIFYTIFKTHRGHECKAIIRQTR
DGIQGHMCLEVTCMLGKX
>Brassica_napus_Cnng57360D
MTSLWDMEEETGNEPSLFDYRGGDDSDSQADGLDPPTLYRQWGDDPNYDIRLCGRIGLQCYNLQKGTNFKFKSWEICRDQ
MTSSDDSFITLEATDPATGSVLSFQTLLSDFGPRRSLGVRLLWINLASRIEPIRNERLDDNWDKSVVHEFYKGPMPKWFS
DEALERDSRKYYVVPESELHDNDWLQLLMECFDGDLPLKLNKVVVETFEDEPRDKLKANNAIFYLSYKCCADPSSMRLAG
DHIAVIRKTMDGKPGHMSLEVALTKEQENEX
>Brassica_napus_A09g34940D
MNDVMLEEAKLWFDEPPVNPPPPPPAVDEDSSSDDEVDPVAWSKYNRQVSESGGFDVDLFFQPFGGIVPSGCSDYSLLFG
KVGLHCYNLEKGTNLQFKQVTKVNTQICSILTFYITLEATDPVHDDSLVTFQTCVTDTVLKHQARLRAFTTTCRIKPQVP
GTGELGSIWYPDDDVDACYKVDLPNWLQDDALSGEDKLQFYEVKDMELKDNQWLYLYAEFALFSHSGDDLSAYMPFEMKK
VVVQTKEDMKLKSGNAVFYLSFKPRGGPECRGVVRRTTDGKPGHMCLEARCWIDKX
>Brassica_napus_Cnng58200D
MTSGAARYYLSLFADCPDSGRTLPFHALVSENRIGRLDISVHIARPRCSEEQPRLCRPTYTCSPLPRWPSSEMFAQRRFY
TLNEHELRNTDWVRLYLDLAHSTCDRGMTDVSCILFFLHCCLFYX
>Brassica_napus_C03g62500D
MAKRVRTCEECVRRSIPLFIGLTNRQLAFGFDVNYNKQLPPRLVLVPCTWSKNYVIGLYGRIGLQCYNLQKGTNLKFKHL
EKHSTELTGYFSYYITLEATDPATGSVCSFQTQFSDAGSRISLGTRITWFTIASRIKQIPNEPVDDEWEEEDTPGIHELY
KGPIPKWFSDEARERDSKKYYVVPESELHDNDWLQLLMEVAFFSKADRRLDAYLPLELNSVVVETLEDYTTEPSEKLKAD
NAIFYISYKCCSDPSTPLAGDHRAVVRKTMDGKPGHMCLEVALTKEQEX
>Brassica_napus_Cnng59860D
MEDIELLRLEKRRRKAKLKFFGLDVPNHPDFNKEGLADGFDVNNSCYPSMLVKSTWGDDYDIALYGRLGLHCHNFQKGTN
FKFVRWEKYEVISTAYDYVYVTLDAKDPVSDSVFSFQTLLNEDSSPDRPVMWTTLACRIKCENAADARWDDKAVDDFYKE
AIPKWSSHEELARGKKNYYVVQESELQENDWLYLFTEIAFYTKTNKVLTAPPPLEIEKVVVVTKENTEEGHEKLKAHNAI
FYVSYKYNGESSEWAGDHNAVIRKTMDGKPGHMYIEVAATADX
>Brassica_napus_A01g07310D
MRCINESSDDEDPILNEEYAFREFNEFDDPVHSTDLHKFENSETGYFRDLANIYARFGLHSYNSRKCTNFQLSRVDKYIN
YGVFSYSLTFEATNPADGSCVTFQARVLRDDNVKGSYYRIMTEGCRIKPEIPGTREIIHRWEFDAEVYKDTLPEWYSDDV
LLLSNDQFYQVQDSDVLENDWLNLYAEVAMYTLKENDMSFFESWLPLEIKKVVVQTFEDAKSNEKLKAGNAIFYFSFKNL
NAPPHGLCQDHRVIIRRNTDGLPGHVCLDFKSCTGHNIFKASSVX
>Brassica_napus_A01g07080D
MEDFELLRRKKRRRKAKLKLFARFGFDVDNCSYPSRLIESTWGEDYDIALYGRLGIYCHNFQKGTNFKFVRWEKYDVIST
ADVHFYVTLDARDPASDSVFSFQTLLCEDSSSNFPVRWNTLACRIKCDDAVDERWDDKAVDDFYKDAMPKWLSDEELASD
NKKYYVVQELELQENDWLHLFTEIAFYSKTNNELTAPPPLEIEKVVVVTTEDTEEGHEKLKAQNAIFYVNYKYNGEYTKW
ARDHKAVIRKTMDGKPGHMYLEVVTAEX
>Brassica_napus_A01g07070D
MEDFELLRREKRRRKAKLKFFGLDVPNDPDFNKEGLADGFDVNNSCYPSILVKSTWGDDYDIALYGRLGLHCHNFQKGTN
FKFVRWEKFSVISTAYDYVYVTLDAKDPVSDSVFSFQTLLNEDSSPDCPVMWSTLACRIKCDGAVGERWDDTTVDDFYKG
AMPKWLSDEELASDNKKYYVVQESELQENDWLYLFTEIAFYSKTKNVLTASPPLEIEKVVVVTKEDTEEGHEKLKAQNAI
FYVCYKYNGDYSEWARDHKAVIRKTMDGKPGHMYLEVVAADX
>Brassica_napus_A01g07050D
MRDASPEYDPEYARIAAEVRAELKELGEDEQNSFSDDDDPADRGWSTYVTDAKAFFAGRRIKPKAWRFYYDRGLCARLAL
YCYNLQKGTVYDFWFISQLHEQTHRSFTKSFITFEAVNPADRTSPVTFETCVKHNDDQVTHVPNLWWETHICRVEGSEEA
DYEWDDGAVNDCYKGEMPKWLSDEDQQRCYVVKQSELHDEKNGWLLILTEFAFFTKWNGPLSPGEIEDCRPLITQHVVVE
TLDEEAEKEQSSDKVINAANAIFYISFECVEDPTIGRYRAVVRKTMDGKPGHMRLEVTCSKVX
>Brassica_napus_C02g16770D
MREGYKMEHEFMMKVRQCGGFDIEHLMKTKPGCCNLWASEITKDKPAPEDIVLYARLGIHKYNMIQGTNLQLHGIEKYNV
YRKVPYSIHYVTAVAKDPAAGGSLVTFQSKFYEEGFHVKRLTCSIARPKPGPHDDQAYSPLTKSEPEDKSALPEWPGDNA
FDGKKHYYVVKKSELRKNDWIRLYLELAFFTANMSLPNLDLSKLVITKVAVYSSDENMVVPNERLNARNAIFYIKYKYCP
NKNKAHGFKATRDRIAIVRRNLDKFSGHITLSFEGICEWRRTFLX
>Brassica_napus_Anng28380D
MYDVMLDEAKLWLDERKVESSSPPAPPVKEDSGYDYYYSSADDEMDPVEKAKYLQQVRDSDGFDVDFFYHPFAVTILTRG
QIYNSGVQQQFTCCFWDSSTKNKERLRLITKQCRIKPQVPAAGKKRYRSRTLPMAMGPDAVDEFYTGKMPNWLQDDDDAL
IGVNKLQFHVVKDSELQDNEWLNLYAEIALSSERPDMETYLPLEVKKVVVRTKEDVEPSMKLKSSNAIFYTIFKTHRGHE
CKAIIRQTMDGIQGHMCLEVTCMLGKX
>Brassica_napus_A08g13290D
MEEGMAKQETSESGKQLQERLRVPRWLRMERCGRAFGFDLDFNSDTPTLIEPEWGDDYDIGLYGRIGLQCHNLQKGTNFK
FKRWEKHSSWDAGSMDFYVTLDAVDPDIGSVFSFQTLLRDQGRRSPLGVRLLLCNIVSRFTPPRDKPLKVDYEWDEDTVP
DFYKGPLPKWFSDEALERDSKKYYVVPESELHDNDWLQLLMEVAFFSKSDRCLDAYLPLELNKVVVETLEDYTTEAREKL
KADNAIFYISYKCSTDPFSVTLSGYPHLSTTLVGDHLAVVRKTMDGKPEHISLEVSLTRKQGKEX
>Brassica_napus_A08g14180D
MTGLGDMEEEIGNGASLFNDHGRDYSDFQADGLDPPILYRSEWGDDPNYDIRLCGRIGLQCYNLQKGTNFKFKSWEICRD
QMTSSDDSFITLEATDPATGSVLSFQTLLSDFGPRRSLGVRLLWINLASRIEPIRNERLDDNWDKNKLHDFYKGPMPKWF
SDEALESNSRKYYVVPESEMHDNDWLQLLMEVAFFSKTDRGFDGDLPLELNKAVVETFEDEPLDKLKADNAIFYLSYKCC
ADPSSTDLAGDHLGIVRKTMDGKPGHMSLEVALTKEQEKRX
>Brassica_napus_Anng28840D
YLCVELPEWPGENAFDDKKHYYVVKKSELRENDWIRVYLELAFLTAHLSIRSLDLSKVVITKVAVYTSDEDMALPNEKLN
ARNAIFYIKYKYCPNENEAHGCKPTRDGVAIKTAWALX
>Brassica_napus_Anng28850D
MGDSSVKMREGFRREREGFRREREFMEKVRQCGGFDIEHLMKAKPGLCNFVASETTKDKPAPRYIVLYARLGIHKYNMIQ
GTNLELHGIEKYNVLRKIPYFIHFVTAVAKDPAAGGSLVTFQTSFYEEVYGKSLSCFIARPKPGPHEEDNAYNLWVQSDD
ESDDESEDKSELPEWPGENAFDDKKHYYVVEKSELGKNDWIRVYLELAFLVPNLSIRSLDLSKVVITKVAVYTSDEDMAL
PNEKLNARNAIFYIKYEYCPNENKDHGCKPTRDGVAIVRRKMDKISGDTTLSFQGDCNWRDTFLX
>Brassica_napus_Cnng61290D
MACQRGEGEDGRPQVIKFDGFDLPTVGPISSYRLRHFEHARYWHPEDEAFVKVYAQLGLHRYNFLEGTNYGFSLLQSYNR
GMTFGAAPYYLTLFADCPDSGRTLPFHALVSENRIGCLDISVPIARPRCSEEQPRLCRPTYTCSPLPRWPSSEMFAQRRF
YKLNEHELRNTDWVRLYLDLAHSTCDRGMTEVSFILFFLHCCLFYX
>Brassica_napus_Cnng61550D
HREWLSSKDKPVQRNIGLEPVSCNLFHFMFSDSVPRVVAGEFTRRMEELDFFKSPDEFPPRRGGYGLIHVKCGGGRAYPN
SALVKLYAKLGLHHYNWLEGTNFELDSIMKFNMRGPASPYYITLVACLPSSGLQQIFQVLVEEERLGILDLTCPISRSQV
DILHRDREFKEGVNSFLTSTFRAGVCYLPRQIAWLDQRFYMLNESELQCDWISLYVELAICDSHRWITADLSNFELEIVQ
VAIESLDDKDPPSLKSKVTVIYIAYKDLAKARTGESYHCQAVVRRVINKATGTLSIQGDCCIEEAATASAASKKRSRMLR
RRLGVHKLWRLSSPRWYQTYKNYGLRSSLTSX
>Brassica_napus_A02g18020D
MFEQSKPFELGKVIVQTRGVVGSMEKVTGDNAVFYVSFKTGFGVVCKGVIRRTRDGMPAHLSEAKCLEGCRSPSLFSX
>Brassica_napus_A02g18010D
MSDAVLKKGDSNTLSDKELDAAVLPPDQPLNELTPPSYADSNTMSVKELGASLPPPPPPPPPPTYKPSAQGFVDFYPPPY
QDPFTDWGPPPSGRISWSPVAIKLPSTSILLPGTHFERLGLPRDYDQTLEARDPARNYTCRFETNVRLATENKDCFHVVT
TRCRPLPPPPPPVEARVTGCYSSTGTPLPEPKPGKRSLYIQSPTPSNLVYRRTFHPPYTPSPTYSPTAPGGYSYSQSQDA
MHAKPLLFAKIALHCYNLEKGTHFERLGLPRDYDQTLEARDPARNYTCRFETSVRLATENKDCFHVVTTRCRPLPPPPPP
GEDGFQCGFDTLSVDELFKGNMPDWLPDDYATSTLLLQYYEMKESEVEQAKEWLHLYAELALYTKKQTDPFMFERSKPLE
LGKVVVQTRGVVDSLKEVELLDNAVFFITFKTSCGDVWKGIIRRTRDGIPEHLSLEAKCFMX
>Brassica_napus_A02g17990D
MLTLRAWDLARGCFCKFETKVWYPTQKKDCFHVITSRCRTLPPLPPEKEEKEESGFDILSLDELFKGNMPDWLPGDSKLH
YYEMKESEVEQAKEWLLLYAELAWYTKKQTDPFMFEYGKPLELRKITVQTKEVVDSMKNVKLDNAVFYISFRTRCGVVCK
GVIRRTRDGRPEHLSVEAKCFMX
>Brassica_napus_Cnng14380D
MIGCLDLAVSIARPRTHVIPKPYLRRHCEPARLDTEFNPLPDWPPEIAFSDAKRFYMVNKYELQNNGWISLYLELALVSH
VRDLTDHYLAQLEIVQVAVETVDDVKPPTLDSKNVVIYIVYRDFAAGEPCDSKAIVRRSFNEVTEGLKFVGDYWSEEKKA
LITEKRSMHLSGGEKTEKRCKKKKRLGVHHRLWRLSDPRCHQAYKSRASARRRQX
>Brassica_napus_Cnng14400D
MYGGYPNCALVKLYAKLGLHRYNWLEGTNFQLDRLKRFNMGSAATAYYITLVARLPTSDLQQIFQVVVEEERLGILDLTC
RHSRPQVTESSKKETPFLRSHRQRLNESELRCSDWISLYFSCLSGIIGDNIINMRLLLLQRDLSKCELEIVQVAIKSLDD
KEPPSLKSKAVVIYITYKDLVKSLRIGEPCLCKAFVRRVVNETKEYX
>Brassica_napus_Cnng14410D
MYNWIRLVIFLTETYEEDEWRSWIFSSPPMSFHQDVLGLHRYNWLEGTNFELDSIMKFNMRGAASPYYITLVARLPSSGL
QQIFQVLVEEERLGILDLTCSISRSQVDILHRDREFKEGVNSFLTSTFRAGVCYLPRQIAWLDQLIESELQCDWISLYVE
LAICDSHRWITADLSNFELQIVQVAIESLDDKDPPSLKSKAAVIYIAYKDLAKAKTGEPYHCQAVVRRVINKATGTLSIQ
GDCWIEEAATASAASKKRSRMLRRRLGAHKLWRLSSPRWYQTYKNCGLRSSLTNX
>Brassica_napus_C02g41950D
MVFIARPQANSPSPLRKEAVWPQLGITNDAYYDKGFPFWPTDFDDTERFYLLKDPELQGNDWIRLYLELALCSNDRNIPE
RHVSQLQIVRVAVETIEYVVVSNVGEDGEHVERTVIVRRFVDLSTGYFTLKGGFGFSLRLHPTTRPCPAIPIADYWKSX
>Brassica_napus_A08g27550D
MSQSGLRTEELDRFNYPEGFARRRGSYALAHFECEGKLGKMYGGYPNSALVKLFAKLGLHRYNWLEGTNFQFGRLKRFNM
GSAATAYFITLVARLPTSHLEQIFQVVVEEERLGILDLTCRHSRPHEGTESSKKEMPSLRPHRQPVPTSYKGRLFDWPSS
DFAWPSSFSDTKRFYLLNESELQCDWISLYVELAICTSHRKIKARDLTKFHLEIVQVAIESLDDKEPPSLMSRAALLYVT
YKDVVKSLRTGEPCLSKAAVRRVFNESKGRLSIQGDCWVEAETGLAFSEIPSKKSSKKGSLKLKRRLGVHKLWRLSSPRW
YQTYKNRGDLDNX
>Brassica_napus_A09g28770D
MVAFLSGYSRKEVDRRRSSYMKEVNKSEGFDVSGLPVPDFAPGLIEFICNDTCSPLILLYAKLGLHRYNLVQGKNLQLSS
VKKYNQSMGSAASSYYITLVAIDPATQLPQTFQTRVNELRYGELVLDCCIAKPLGETHICEIKKSSDHKPVEDLLHTFPE
WPPKNPFKKSNRCYVLKKSELRENDDWIRLYLELAVATTNRNTLENHLLSNLKIVKVAIDTTSNQEGLDLFAIVYIRYKD
SCEARVGKDVDRVAVVRRFFNEGMGSFSLVGQNLGIIQKKSNKQLLRFKPWLLYTPRWRLKAYRHSGLTLSRRVPKTRSI
EFFLSQFTFRDDFTKKRKRIRVRHCPLRASPTHLYICLX
>Brassica_napus_A09g28780D
MVAFLSGYPRKENKSEGFDVSGLPVPDSAPGLTEHICNDTCSPLILLYAKLGLHRYNLVQGKNLQLSSVKKYNKSMASVN
SSYYITLVAIHPATQLLQTFQTRVNELRYGELVLECCTARPLGETHICGIKKISDHKPVEDLLHTFPEWPPKNPFKKSKR
CYVLKKSELRENDDWIRLYLELAVAASNRDTLENHLVSNLKIVKVAAQGIQTQWPYLVSSCAQDEIHRVFLEPIHVQRX
>Brassica_napus_C04g55180D
MSKRESKDSTAEPLHQRFYPLNREEALASQVTRRRKTNVDGGTKKAMEVDTGWLHLYAKFALKKLCLPVEMRKIIVRTRE
DVESKKKVKAYNAIFYISFKTRCGRDFNAIIRRTTDRLPGHFSLEVKCLIX
>Brassica_napus_C04g55200D
MTEDELTGSAKLQYYEMEVDTGWLHLYAKFALYSKRSQLEEIVSLLPVEMRKIIVRTREDVESKKKVKAYNKEDNGX
>Brassica_napus_Cnng66270D
MNDVMLEEAKLWLDEPPQRKRKLETPVNPPPPPPAVDEDSSDDEEVDPVAWSKYNRQVSESGGFDVDLFFQPFGGIVPSG
CSDYSLLFGKVGLHCYNLEKGTNLQFKQVTKVNTQICSILTFYITLEATDPVHDDSLVTFQTCVTDTVLKHQARLRAFTT
TCRIKPQVPGTGELGSIWYPDDDVEACYKVDLPNWLQDDALTGEDKLQFYEVKDWELKDNQWLYLYAEFALFSHSGDDLS
AYMPFEMKKVVVQTKEDMKLKSGNAVFFLSFKPRGGPECRGVVRRTTDGKPGHMCLEARCWIDKX
>Brassica_napus_Cnng67390D
MFPRSSKINQQSTRFDEEDEYLRPLYEFRRRANESDVYVHGPITNFRQLIRSSENNQPSLSITRFDEENERNDGFDIEGI
RGSGLMPFSYQGLSTFTYPYRPLVKRYAKLGLHRYNIKEGTNFELDALIKFNMRSVGACSFLITLAARDTVAGRPMQIFQ
VRVDENRYGLLDATCTTARIKGESTDGFCLPQPVYGFPGWPSDDGVFDASERFCSVEISKLRSNPWIRLYLELTVYTKDR
RISDASIYLSKLEIVKVVIETIYDEPPLKAKSSVLYIVFKGLARSGFGEQLERKAIIKSVFDEQTGSLSLMGDLCKSQDD
VTFMSVEEMHYRFRQSLGAVX
>Brassica_napus_C08g26160D
MNDVMLEEAKLWLDEPQQRKRKLETPVNPPPPPPVVDEDSSDEEEVDPVAWSKYNRQVSESGGFDVDLFFQPFGGIVPSG
CSDYSLLFGKVGLHCYNLEKGTNLQFKQVTKVNTQICSILAFYITLEATDPVHDDSLVTFQTCVTDTVLKHQARLRAFTT
TCRIKPQVPGTGELGSIWYPDKHVDACYRVDLPNWLQDDALSGEDKLQFYEVKDMELKDNQWLHLYAEFALFSHSGDDLS
AYMPFEMIKVVVQTKEDMKLKSGNAVFFLSFKPRGGPECRGVVRRTTDGKPGHMCLEARCWIDKX
>Brassica_napus_C03g68220D
MEDDASLMDDLMFSRRGDYSNDALRVVYDADSDGSDIEFRSESGDDYIIELYSRVGVQCHNLQKGTNFKFKSWEMFRIHV
SSSDQLYITLEATDPATGSVFSFQTVLFDYRRRSSLGVRTFWLNLTSRIEPLRNERMDNVWDEDTVHELYKGPMPKWFSH
DALALDSKKYYVVPESELHDNDWLQLLMEVAFFSKADRCLDAYLPLELNSVVVETFEDKPRDKLMAINAIYYLSYKCCVD
PCSTPLAGNHLAIIRKTMDGKPGHMSLEVALTTTEDDDX
>Brassica_napus_C01g08860D
MTSSSPKPNLCAKCQAEITDIGPPPRKRRIELTAAADDKSDDESTAAAPDDESSHSEFDDPVRSTDLHKFENSETGFFRD
LANIYARFGLHSYNSRKGTNFQLSRVDKYINYGVFSYSLTFEATDPADGSCFTFQARVLRDDNVKGSYYRIMTEGCRIKP
QIPGTREKIHRWEFDPEVYKDTLPDWYPDDALLLPSNDQFHQVQDSDILENDWLKLYADLAMYTLKEADMSLFESWLPLE
ISKVVVQTFEYVKSKEKLKAGNAIFYFSFKNLNAPPHGLCQDHRVIIRRTTDGLPGHACLDFKSCTGHNIFKASSVX
>Brassica_napus_C01g08900D
MRCINESSDDEDPILNEEYAFRESNEFDDPVHSTDLHKFENSETGYFRDLANIYARFGLHSYNSRKGTNFQLSRVDKYIN
YGVFSYSLTFEATDPADGSCFTFQARVLRTCASMNRDDNVKGSYYRIMPEGCRIKSEIPEKKIHRWEFDPEVYKDTLPDW
YSDDALLLPSNDQFYQVQDSNILENDWLKLYADLAMYTLKEAYMSLFESWLPLEINKVVVQTFEYVKSKEKLKAGNAIFY
FSFKNLNAPPHGLCQDHRVIIRRTTDGLPGHACLDFKSCTGHNIFTLQENMX
>Brassica_napus_C01g08910D
MTSSSPKSNLCQACQAVITDTGPPPRKRRIELTAAAPEPDKDGLAPTADDESSDEEDSTLSREYTRQLRESDGFDVDVTN
PVESFSMHKMKKNETGYFRDLTDIYARLGLHCYNSHKGTNFQLSRVDKFVNYGIFHYYITLEATDPAVDGSCFTFQASLF
RDNPVNEAGFRMMTEGCRIKPETPGTGEVISQWGYNDGIDEVYKGSLPNWYSYDALMPLNDQFYHVQDSDILENDWLNLY
AEVAMYALQENDSMSLFESWLPLEINKVVVQTFEDVKSKEKLKAANAIFYFSFKNLNAPPHGLCQDHRVIIRRTTDGLPG
HICLDINSCTGRNIFKTLPQYRX
>Brassica_napus_C01g08970D
MTSSSPKSNLCQACQAVITDTGPLPRKRRIELTAAAPEPDKDALAPTADDEYSDDEFDVPIHRRDLYKMEENETGYFRDL
ADIYARLGLHFYNFRKGTNFQFSRVDKFINYGIFNYYITMEATDPADGTGEIIHRWEFDEEVYKNSLPDWYSDDALLPSS
DQFYQVQDSDMLENDWLNLYAEVAMYALQENDSMSLFESWLPLEIKKVVVQTFEEVKSKEKLKAANAIFYFSFKNLNAPT
HGLCQDHRVIVRRSTDGLPGHICLDINSCTGRNIFKX
>Brassica_napus_A04g22440D
MHFCKLYGKKLQLKRVVKVNAEIASLYNSYSTSEVIDPVDNSLHTFQTMVTDAGKEKKASLILLTKICRIKPQIPGSLGD
ATVFWDFNAIDDFYKTDMPDWPFNDGVDNPHLYQVKESELVDNEWIYLYAEAALFSEWRSEMSDYTPFKMKKVMVRGGPV
X
>Brassica_napus_C01g08550D
MGKGRMLQYDTAVDDCYKDGMPKWLSDEELASDDKKNYVVQESEWQKNDWLHLFTEIAFYSKTNNELTAPPPLEIEKVVV
VTKEDTEEGHEKLKAHNAIFYVSYKYNGESSEWARDHKAVIRKTMDRKPGHIYLEVVAAEX
>Brassica_napus_C01g08540D
MWSTLACRIKCDDRVDDHWDDTAVDDFYKGAMPKWLSDEELARDNKKYYVVRIRSSGNDWLHLFTEIAFFSKTNNVKWAR
DHKAIIRKTMDGKPGHMYLEVVAEDX
>Brassica_napus_C01g08530D
MHFLGFGGKMRFLGCFPVLAGNCVFLVLAGKCVKQSELRDEKNGWLTLLTEFAFFTKWNGPLSPGEIEDCRPLITQHVVV
ETLDEEGEKEPSDKLNAANAVFYITFECVEDPTIGRYRAVVRKTMDGKPGHMRLEVTCSKVX
>Brassica_napus_C01g08510D
MEDFELLRREKRRRKAKLKFFGLDVVPNVPDFNKEGLADGFDVNNSCYPSRLVKSTWGDDYDIALYGRLGLHCHNFQKGT
NFKFVRWEKYSVISTAYDYVYVTLDAKDPVSDSVFSFQTLLNEDSSPDRPVMWTTLACRIKCENAADDHWDDKAVDDFYK
DGIPKWSSDEELSRGKKNYYVVQESELQENDWLYLFTEIAFYSKTNNVLTAPPPLEIEKVVVVTKEDTEEGHEKLKAHNA
IFYVSYKYNGESSEWAGDHSAVIRKTRDGKPGHMYIEVAATADX
>Brassica_napus_C01g08500D
MVTSFSFVFIFPYLFNPLCEYSIMYYDPEYARIAAEELGEDEQNSFSDDDPADRGWSTYVTDANGTACDFRFISQLHEQT
HLYFTKSFVTFEAVNPADRSPLTFETCVKHNDDQVTHVPNLWWETHICRVEGSEEADYEWNDGAVHDYYKGEMPKWLSDD
RQQRCYVVEQSELHDEKNGWLPLLTEFAFFTKWNGPLSPGEIEDCRPLITQHVVVETLDEKEPSDKLNAANAVFYISFEC
VEDPTIGRYRAVIRKTMDGKPGHMSLEVTCWRFATSTLRX
>Brassica_napus_C01g08480D
MGDSSPEEYDPDYARFAAEIRALLKENGEDKKPFSSSYDPADGGWSTYVTDANAFFAGRRIKPQAWRVHYDRGLCARLAL
YCYNLQNGTAYDFQVIIQIHEQNRLSFTKSFITFDAVNPSDPTSPLTFETCVKHVDDQVTFVPKLWWETHICRVEGSDEA
DYEWDEGAVNDYYKDEMPEWLSDDRQQRCYVVEQSELHDKKNGWLPLLTEFAFFTKWNGPLSPGEIEDCRPLITQHVVVE
THGEGEKEPRDKLIAANAIFYITFDCVEDPTKGRYRAVVRKTMDGKPGHMRLERVSVPANSRKENQKKKRSCESSVACVR
NGTLSLSLDLRVSITIIX
>Brassica_napus_C01g08470D
MEDIELLRLEKRRRKAKLKFFGLDVPNHPDFNQEGLADGFDVNNSCYPSMLVKSTWGDDYDIALYGRLGLHCHNFHKGTN
FKFGRWEKYSVISTAYDYVYVTLDAKDPVSGSVFSFQTLLNEDSSPDRPVMWTTLACRIKCENAADARWDDKAVDDFYKD
AIPKWSSDEELARGKKNYYVVQESELQENDWLYLFTEIAFYSKTNNVLTAPPPLEIEKVVVVTKEDTEEGHEKLKAHNAI
FYVSYKYNGESSEWAGDHNAVIRKTMDGKPGHMYIEVAATADX
>Brassica_napus_C01g07050D
MEIGKMYDVMLDEAKLCLDELKGTNLQFRAVEKVNAEAVSFVNYYITLEAVDPDNNHSLVAFQTCVWDSATENKERLRLI
TKQCRIKPPQVTFFSFVTTRGSLWRWDPNAVDKFYTGVMPSWLQDDDALTGPNKLQFHARVKDSELQDNEWLNLYAEIAL
SSERPDMETYLPLKVKKVVVRTKEDVEPSMKLKSSNAIFYMTFKTHRGHECKAIIRQTRDGIQGHMCLEVTCILGKX
>Brassica_napus_A03g42120D
MPLLALRNFYVKRNLELKDSELEDNDWSLYLKLAVATTNKSFDVSRLSLANLKILKVATESNQGLGDYNAVFYIEYEDSC
EARVGKDVHRAAIVRRILDKQSEVVRLLGHNQSINKSAAMEAGSSSAQDX
>Brassica_napus_C02g05470D
MSLPNLDLSKLVITKVAVYSSDENIVVPNERLNARNAIFYIKYKYCPNKNKAHGFKATRDRIAIVRRNLDKFSGDITLSF
DGICEWRRTFLX
>Brassica_napus_C02g05450D
MGDSSAKMLEGFRKEREFMEKVRQCGGFDVEHLMKAKPGRCNFMALEITKDKPAPRYIVLYARLGIHKYNMIQGTNLELH
GIEKYNVFHKIPYSIHFVTAVAKDPAAGGSLVTFQTSFYEEVYGVKRLSCFIARPKPGPHEEDNAYNLWVQSDDESDDES
EDKSELPEWPGENAFDDKKHYYVVKKSELRENDWIRVYLELAFLVPNSSIRSLDLSKLVITKVAVYTSDEDMALPNEKLN
ARNAIFYIKYEYCPNENEAHGCKPTRDGVAIVRRNMDKISGDITLSFQGDCNWRDIFLX
>Brassica_napus_C08g07190D
MSQSGLRTEELDRFNYPEGFPRRRGSYALAHFECEGKLGKMYGGYPNCALVKLFAKLGLHRYNWLEGTNFQFGRLKRFNM
GSAATAYFITLVARLPTSHLEQIFQVVVEEERLGILDLTCRHSRPHEGTESSKKEMPSLRPHRQPVPTSYKDRLFDWPSS
DFAWPSSFSDTKRFYLLNESELQCDWISLYVELAICTSHRKIKARDLTKFHLEIVQVAIESLDDKSLDDKEPPSLMSRAA
LLYVTYKDVVKSLRTGX
>Brassica_napus_C07g41610D
MFSSYNNVKENMKLGLHCYNLEKGTSLKLAAINKYNDELMFTRCLYYYITLEAIDTSSNSLCNFQTCVFKDFLPEQASFV
AQTEISRLKVPSGPRLTFTGPERRWKEDGVDDYYKGKMPKWFTKDEMAAISNKGQFYELQESDLQGHEWLHMYAEFAFHY
KWMAHESDLRPFLPLEIKKVTIQTKEESLPCMKLKANNAIFYIIFKGNGDPSGAPVEYQAVVRKTMDGSPGHICLEVDCL
AYKSSX
>Brassica_napus_C08g29660D
MADVVMRKEDSDTLSVKELGAFLPPPPPPPPPTYKPSAQGFVDFYPPPYQPPNVWGPPPPGPSTWSPVVIKLPSTPQDEL
KRELLDAILLPEPVDEEPGKRAVYLQSPTPSNMEYRRTFYHRYTPCPTYSPTAPGGYSYSQSQDAMHAKPLLFAKIGLHC
YNLEKGTHFERLGLPRDYDQTLEARDPARNYTCRFETNVRLATENKDCFHVVTTRCRPLPPPPPPGEDGFQCGFDTLSVD
ELFKGNMPDWLPDDYATSTLLLLQYYEDMSPSLLFNSFFLLLTLVIYSQMKESEVEQAKEWLHLYAELALYTKKQTDPFM
FERSKPLELGKVVVQTRGVVDSLKEVELLDNAVFFITFKTSCGRVWKGIIRRTRDGIPEHLSLEAKCFMX
>Brassica_nigra_002610
MTEIAILLPNIGDEQPQRKRKLESSGSSGAAQIQSFSKVDYGRNPWDDDEADPVIEKEYYRQFLESDGFDVDYFYLPYGG
ELVPHIVEDKYDYPYDIALFSRLGLHCYNLEKGTSLKLAAINKYNDELRFTRCLYYHITLEAIDTSNNSLCNFQTCVFND
FLPEQASFVAQTEISRLKVPSGPRPPTYDGPERRWKEDGVDDSYKGKMPKWLTKDEMAAISTKGQFYELQESDLQGNEWL
HMYAEFAFHYKWMAHESDLRPFLPLEIKKVIIQTKEESQPCMKLKANNAIFYIVFKGNGDPSGAPVEYQAVVRKSMDGIP
GHICLEVDCLAYKSCX
>Brassica_nigra_002611
MTEIAILLPNIRDEQPQQRKRKLESSRSSGGAAAPIQSFPKVDYNPWDDDEDDPVIEKEYHRQFVESDGFDVDHFYLPYG
GGLVPHIVEDKYDYPYDVGLFSRLGLHCYNLEKGTSLKLVAINKYNDKLRFTRCLCYHITLEAIDTSSNSLCNFQTCVFN
DFLPEQSSFLAQTEISRLKVPSGPRPPTYDGPERRWKEDGVDDSYKGKMPKWLTKDEMAAISTNGQFYELQESDLQGNEW
LHMYAEFAFHYKWMTHENDLRPFLPLEIKKVIIQTKEESQPCMKLKANNVIFYIIFKGNGDPSGAPVEYRAVVRKTMDGI
PGHICLEVDCLAYKSCX
>Brassica_nigra_013520
MEPWTLQADQDERLLYKDALFEWPSVDAFNDRKRFYMVNKSHLSTLKILKVWIEAINDDDEPPNARLKAKSTVCYITFRL
ASSGIREHIERRAIVRRVISERTGNHX
>Brassica_nigra_015147
MMILCQEDYPIDGVIGGSDSESVGSDIGFRSDSRVDYDIELYNRIGIQCHNLHKGTNFKFKSRKMYRALMFSYVYFDITL
EATDPATGSILSFQTLFGDAGRRSSLGVRMLWHNLGSIIKPIRNAELQDDEWDDSTVHDFYKGPMPKWFSDEAMERDSKK
YYVMPESELHDNDWLQLLVEVAFFSNADRRLDAYLPLELNSVVVETLEDEPREKLKANNAIYYLSYKCCADPCSTPLAGD
HLAILPLELEKIVVETLEEYTTEPREKLKADNSIFYISYKYCSDPLIRLGGPYFLAGDHVAIVKKTLGGKPGYMGLEVAL
TKEQX
>Brassica_nigra_039727
MTTEENVPEEEYVSAEEYARVRDDYWRVVRESEGFDLEDVSIPPYLCGTPFIVMRPYDGNGGYGDVDLVKGYCAVGLQRY
NMMQGTNYKLSSLIKFNVTVNCVSSYYLTLFAQDPDVSPSVKTFQVRIDEKSFGRLDLTCSVARLKETKSEGDSAKEPFM
PHYHGGPEASFPFVGDLPPWPSDADLSDGKRFYMVNGSELEANDWISTYLVLVIFSHDSLIVTRDRDYRSKLKIINVVIE
TSADDSLPSKDRLNTKSAHVYITFKGLAKPHAPRQIFEVGDHLERRAIVRRVICESTGEMSLLGKLCGGQKKGSVTRQSG
EEAQSSKKVRTRRSX
>Brassica_nigra_039728
MSTLENPSVGSYDVHRDYWRQVKESEGFDVENVSLPPNAGVVISGLMPYDCVRYSYPYPVLVNLYAKVGLHRYNMFKETN
FQLDSLVKFNMLPNFLSSFRITLLAHDPAFGPLEKTFQVKVDEEKVNCLHIACTISRLKDEVIPKKPFVPPFHDAAREDG
FFKDELLADSFFKGELPDWPPDDALNDGKRFYLVKESEWQANDWISIYLELVICADGRLTEKVTSANFYMHVFSQLEILE
VAIETGIEDVEPPNERLKATSANVYIKFKGLANVLTRRMIFESGEHVERKAVVRRVLDKHGDLTISGKFCGGQSTQKQPS
MALQNGKKIQSCKKRPRSDX
>Brassica_nigra_039729
MSTSEIPSVDFDSAQRDYWRQVRQSEGFDIENVSIPSNMCGMITGLSAFDCVRYSRYPYAVLVNLYAKVGLHRYNMLKGT
NFQLDSLVKFNMLQNFVSSYYMTLLAHEPAPDPLAKTFQVRVDEQKANILDFECSVARIKDEYEVITKKPFVHHFHGGAL
ADGIFKGELPDWPSDDALNDGKRFYLVKESEWQANDWISMYLELVISAHDRGARKNAKLX
>Brassica_nigra_039789
MSNSLSPLLPAAHAGSISSPSPRLGPHTPPIILQVPQINRRKVSKEGRSNDSGDRSLPNLNKVVITNDTCLSDEEGFLSN
LEFEKAAIETTEDSPLSANSATIYITFKGLYIDPDYETYVEPKAIIKRVLDERTRTGLLSLRGSLCFEGGKTPPFDEPIL
SRX
>Brassica_nigra_044701
MSQSGLRREELDRFNYPEGFPRRRGGYALAHFECEGKLGKMYGGYPNCALVKLYAKLGLHRYNWLEGTNFSLKRLKRFNM
GSAATAYFITLVARLPTSDLEQIFQVVVEEERLGILDLTCPHSRPHEGIESSKKEMPSLRPHREPVSTTYKHRLFDWPSS
DFAWPSSFSDTKRFYVLTESELQCDWIYLYVELAICTSHRKIKARDLSKFELEIVQVAIESLDDKEPPSLKSKAAVIYIT
YKDLVKSLRTGKPCLSKAVVRRVVNEAKGKLSIQGDCWIEDETSLASSEVPSKKSSMKGSLLLRRRLGVHKLWRLSSPRW
YQTYKNRGLRSCX
>Brassica_nigra_044749
MSHPQSGHRTEELNFFENPDEFPPRCGGYGLVHVECGGGRAYPNCALAKLYAKLGLHRYNWLEGTDFELDSLMKFNMGSA
ASPYYITLVARLPSSGLQQIFQVLVEEERVGILDLTCPISRPQGTESSKKESTPFLRPHSEPVSTTYQDRLVGWPTSIIP
WPSSEIAFTNTKRFYMLNESELQCDWISLYVELAICTSHRKIKAKDLSDFELEIVQVAIESLDDKEPPSLKSKAAVIYIA
YKDLAKARTGEPYHYQAVVRRVINQATGTLSIQGDCWIAEATVLAACKKRSLMLRRRLGVHKLWMLSNPRWYQTYKNRGL
RSSLTSX
>Brassica_nigra_044750
MSCLTKESDGFDYPGGIPVTYSHHRLRHFDCEGKYPHYPYPQLVKLYAKLGVHRYNLLEGKNLKFCNLKSFNMGIYFCAS
PYYITLDARSSSGLPKFPFQVLINERRLGCLDLAVSIARPRVSPKPFLRGHCDTEFSPLPHWPPEIALSDTKRFYMVNES
ELQNNGWISLYLELALVSHVRDLTDHYLAQLEIVQADQTGEPCDSKAIVRRVFKEASGDLKFVGKYWSEEKKALSTETVS
VVDITEKRSMHLSGGEKTEKRSEKKKRLGVHHRLWRSSDPRCHQAYKSRASARRPQX
>Brassica_nigra_044798
MRKPGEKNPDELMVIRNSAPRRWWREGGGGKCNPDELTVVDSDEYRAPRRSNRHWEKKQKAHHRKAQREEIARKEEETLR
KAEEAFWRKVDETDGFDIEIEGAPCYFGGMSVYKGGVDCPLVVRLYAKVGLHRYNMLEGTNFHLHEIDKYNLVCIPMPVS
YYITLLAEDPATSSLVVFQTKIDQRSLAEMDFTCYISRPKGIVSGIYPKQFFDGEDLPDKWPSEEAFADKRRFLYKVQES
DWEEHDWIRLYMEIAFFNRDRWLNHNLSDLKILNVVVETEENLPYETVLKSFRNVLVYIRYDQDLGADGVRKHIAIVRRT
VEPTTHCVCLLGESLLVPDSX
>Brassica_nigra_016749
MYYITVEAVDPLNDSSPVTFQTSVWDAATKSNESSRFITKVCRIKGTEKETSRWDHDAVDEFYKDDIYWLEDEDDALTGS
DKLQYYEVKESDMRDNEWLHLYAQVVMFSKWETDLSAYLPVKMKRVVVRTRDDVESSMKLRSKNATFYMSFTARGGLECR
GIVRRTTDGRPQHMSFQVNCWMDNX
>Brassica_nigra_016815
MYDVMLDEANLRKRKLEPPVVYSPPPSPEEEGRSSDEDMDPVEREKYRLQAVESCGFDVDFFNHIFNGIVPSGCTPSDTL
FAKTGLHCYNLEKGKKYQLKSVVKVNVEIASLFNSYSTSEVIDPVDNSLHTFQTLVTDAGKEKKASLILLTKICRIKPQV
PGLGDATVFWDFNAIDDFYKTDMPDWPFNDGLDNPHLYEVKESELLDNEWLYLYAEAALFSEWHCEMSDYTPFEMKKVMV
QTKEDDVESSMKLKSSNAIFYMIFKVRGGGGPVCRGIVRKTSDGRTGHMRLEARCWIDNSNX
>Brassica_nigra_029226
MGTTFQRKKVSSLELVKVAIETDDETPLQAKSSVLYIAFRGLAIHGTDESVERKAVIKSLFNELTGSLALX
>Brassica_nigra_012094
MRYSGGGETTGVLAVHGGGGGSTKRALPNWPSDAEIQRLYTEKFSSLELLKVAIETDDETPLQAKSSVLYIAFRGLATID
GTDESVEQKVVIKSLFNELTGSLALQGRRLLAMSVEEEYFKFVSLSYEYFKFVX
>Brassica_nigra_043637
MIRKSGGGFAEMMATRKLVEKHGVFDMKGSVYGYGKTKCTKDHPCPRLVTLCAKMGLHRYNLLKGTKFQLKHVEKYIVTT
GSAAPSYYMTSVAIDDTAGGGGSSSLQTFQTQVSQESYGKFILTCDIARIRGETKDDKESMIIDIDLPEWPTENPFEKYC
LVKSELQDNDDWIRLYLELAIAINEPRHGVFNLEIVKVATDVDEWINAKNASFYIRYSDLSKAEDSDCIAIVRRSFDKDT
GCFILAGQSHQSSELIPKKRKIVGEDKLSAENKRINTGLGNQISSTLATSEDDEAANQKIVNX
>Brassica_nigra_043638
MAATKKLVEKHGGTKFQLKDVKKYIVTTGSAAPSYYMTSVAIDDTAGGGISSSLQTFQTQVSQESRGQFILTCDIARIRG
ETRNDKESMIIDIDLPEWPAENPFEKYCLVKSELQDNDDWIRLYLELAVAINEPRHGVFNLEIVKVATDVDEWINAKNAT
FYIRYSDLSKAEDSDCIAIVRRSFDEDTGCFILTGKRHQSSELISKKRKNVGEDKLSAENKKINTGLGNQISPPATHEDD
EAASX
>Brassica_nigra_005667
MSDVVMKEEDSDTLSVKELDVVLPRYQPINGYKSPLDFILPPYQEFPGSSNYAGVSEPTPQEPIPIKEAEAELENLHLPS
SEEEDFDAVLPMDLMRSPLISPISKPVLDFSVYDQFSPLLEVTYSPTSPGGHLFLPYNSLTDALYAEPLLCAKIGIHCYN
LEKGTNFERSRSAVPDVAEHTGLLTLRARDLARGLFCKFETKVWYPSENKGCFHVITSRCRPLPPPTPEEEEKKESGFDT
LSVDELFKGHMPDWLPDDSKLQCYEMKESEVEQAKGWLQLYAELAWYTKKQTDPYMFEYGKPFELLKIVVQTKDVVDSME
NLKLDYAVFYITFRTRCGVACKGVIRRTRDGRPVHLSLEAKCFVX
>Brassica_nigra_005668
MSDVVIKKEGSHTLSVKEPDAAPVLSPDQPVPVSGSKSPSYFDYLPPSQVEYRRFFHPPCTPCQVTYTPTLPGGHWVLSY
EHPNDALHAETLLCAKIGLHCYNLKKVKFVTPRLPHTHTHTHTYIYIGLLIVKVAEHTGVLTLEACDPARDCYCKFETKV
WYPTENKDCFHVITSRCRPLPPPTPEEEEKEESGFDTLSVDEVFKGNMPDMLPDDSKLQYYEMKESEVEQAKEWLHLYAE
LAWYTKMKTGPCELKGKKEQNFMFEYGKPIELRKIIVQTKEGVDSMKNFKLDNAVFYISFRTSCGVVCKGIIRRTRDGRP
ENLSLEAKCFTX
>Brassica_nigra_005669
MSDGVLKKGDSNTLSNKELDAAVLPPDQPINELTPPSYVDSNTLSVRELDAFLPPPYKQPSAQGHGDFFYPPPYPYPRSV
FELSHRPGPTTSVDHVGSWSPVIVHLPPTPQDELERNLKKFFDDVLPGLVADVSRQDKPEVPPVDVDELESPDMFDCLHP
SQIEYRRTFVPPFTPCPPYSPPAPGGYNYSRSQDTFHAQPLLFAKIALHCYNLEKGTHFERLGLPRSYDQTLEARDPVRN
YTCKFETNVRLATENKDCFHVITTRCRTLPPPPSEEEKKDKSGFDTLSVDELFRGNMPDWLPDDSKLQYYEMKESEVEHA
KQWLHLYAEIALYTKKQTDPFKFEHSKPLELGMVFVQTRGVVDSKEEVMKLDNAVFFISFKTSCGDFCKGIIRRTRDGNP
EHLSLEAKCFMX
>Brassica_nigra_012515
MEDENWRISVDDEITALDANGTWTVEELPPGKVALGCKWGFKLKFRADGTLERRKSRLVVLGNNQTEGVDYDETRMADVV
MRKEDSDTLSVKELGAFLQPPPPYKLSGHGYFPPPSQYAPTDFNLSHRPGPTTSVDHVGRWSPVVILLPSTTPPDELKRQ
CMKLVDEVLKGSVDDDVPRSDKPAMSSPDIFDCLPPSQIEYRRTFVPPFTSCPPYSPPAPGGYNYSRSQDTFHAQPLLFA
KIALHCYNLEKGTHFERLGLPRSYDQTLEARDPVRNYTCKFETNVRLATENKDCFHVITTRCRPLPPPPPPPPGEGGFQC
GFDTLSVDELFKGNMPDWLPDTYATSTQLMQYYEMKESEVEQAKEWLHLYAELTLYTKMQTDPLMFERSKPLELGKVVVQ
TRDSLKDVKLLDNAVFFITFKTSGGDVCNGIIRRTRDGIPEHLSLEAKCFIX
>Brassica_nigra_012563
MTCLILQGTHFERLGLPRSYDQTLEARDPVRNYTCKFETNVRLATENKDCFHVITTRCRPLPPPPPPPPGEGGFQCGFDT
LSVDELFKGNMPDWLPDAYATSTQLMQYYEMKESEVEQAKEWLHLYAELTLYTKMQTDPLMFERSKPLELGKVVVQTRDS
MKDVKLLDNAVFFITFKTSGGDVCNGIIRRTRDGIPEHLSLEAKCFIX
>Brassica_nigra_012564
MADVVMRKEDSDTLSVKELGAFLQPPPPYKLSGHGYYPPPSQYAPTDFNLSHRPGPTTSVDHVGRWSPVVILLPSTTPPD
ELKRQCMKLVDEVLKGSVDDDVPRSDKPAMSSPDIFDCLPPSQIEYRRTFVPPFTSCPPYSPPAPGGYNYSRSQDTFHAQ
PLLFAKIALHCYNLEKGTHFERLGLPRSYDQTLEARDPVRNYTCKFETNVRLATENKDCFHVITTRCRTLPPPPSEEEKK
DKSGFDTLSVDELFRGNMPDWLPDDSKLQYYEMKESEVEQAKEWLHLYAEIALYTKKQTDPFKFEHSKPLELGKVFVQTR
GVVDSKEEVMKLDNAVFFISFKTSCGDFCKGVIRRTRDGNPEHLSLEAKCFHVMX
>Brassica_nigra_018476
MRLINESSDDEDPILNEEHAGKLREYDEFDVPVPSANLHKFEKNETGYFRDLADIYARFGLHSYNSRKGTNFQLSRVDKY
VSYEVFNYSLTLEATDPADGSCITFQARVFKDSPVKGAYYRIMTEGCRIKPEIPGTKEIIHRWEFDVEVYKDILPDWYSD
DALLSSNDQFYQVQDSDILGYDWLKLYADLAMYALKENDLSLFESWLSLEIKKVVVQTSEDVKSNEKLKAGNAIFYFSFK
NLNAPPHGLCQDHRVIIRRSTDGLPGHVCLDFKSCTGRNIFKASSVX
>Brassica_nigra_018481
MGDSSPEYDPEYARMAAEVRAELKELAEDESYFFSDDDPGGPRTLQMSTGLCARLALYCYYLQKGTAYDFRYITQLHEQT
HRSFTKSFVTFEAVNPADRSPITFETCVKHIDDQVTFVPNLWWETQICRVEGSDEADYEWNDGAVNDYYKGEMPKWLSDN
PSAALLCGILFCVTSSSRLNNQSFMTEKNGWLALLTEFAFFTKWNGPLSPAEIEDCRPLITQRVVVETHGEGEKEPSDKL
NAANAIFYISFECVEDPTIGHYRAVVRKTMDGKPGHMRLEVTCSKVX
>Brassica_nigra_018482
MEDFELLRREKRRRKAKLKLFGLDVPPNVPDFSREGLADGFDVNNSCYPSRVIKSTWGDYYNIALYGRLGLHCHNFHKGT
NFKFVRWEKYDVVSTAYVYFYVTLEAKDPVSGSVFSFQTLLNEDYSPHCPVMWTTLACRLKCNDVVDDDWDDSAVDAFYK
EPISKWLSDEELARDNKNYYVVQESELQENDWLHLFTEIAFYSKTNHIMTIPPPLEIEKVVVVTKEDTEEGHEKLKAQNA
IFYVSYKYNGESSEWARDHKAIIRKTMDGKPGHMYLEVAETADETEEX
>Brassica_nigra_018593
MYDVMLDEAKLCLDEHERKVVESSSSPPAPPVKEDSGYDYEYDSAEDEMDPVEEAKYHQQVRDSDGFDVDFCYHPFGGIM
PCGCNDSDIPLAKLGLHCYNIDNGTNLQFRSVEKVNAEAVSFVNYYITLEAVDPDNNHSPVAFQTCVWDSSTKNKERLRL
ITKQCRIKPQVPAAGNRERSLWLWNPDAVDKFYTGRMPNWLQDDDDDALTGPNKLQFHEVRNSELQDNEWLNLYAEIALF
SERPDMETYLPLEVKNVVVRTKEDVEPSMKLKSSNAIFYMTFKTHKGSECKAIIRQTRDGIQGHMCLEVTCMLGKX
>Brassica_nigra_018675
MGDSSPEYDPDYARFAAEVRAELKEYAKDEYIFSSSSSSYDPADQGWSTYVTDANAFFAGRRIKPKAWRVHYDRGLCARL
ALYCYNLQNGTDYDFRFICQLQEQNRVSSFTKSFITFEAVNPADRSPLFFETCVKHIDDQVTFVPKLWWETHICRVEGSE
EADYEWNDEAVNDYYKSELPKWLSDDHQQQCYVVEQSELHDKKNGWLALLTEFAFFTKWNGPLSPAEIEDCRPLITQRVV
VETHGEGEKEPSDKLNAANAIFYISFECVEDPTIGHYRAVVRKTMDGKPGHMRLEDRYTVPTISEDFYDYMKSIEKTEPE
IMSTLLPILRTKPDSGIQIVNTKFTNYATWRKDQIKRDVRTLDKQYSVLQYDEDHDTVWAVIAAKLFSVVRHRRDRIFTN
YSAQYILDFAPLPPGKARRKHQRTCCKPRTVAAGLRYGLKNNLPREQDWKYAGCRDIRKPRGLSLYPMAGDVIQSKDLRI
VSTALQKTPVAARLHIFEPDVDRVGNGIYRGPKYFDSKYEGQRDVLLYATEIVNGELVGVVNFPYKKLGELHVSLDVMLV
QTPREDDIDEPNEELENPTYLLTNLCFLLQPX
>Brassica_nigra_018716
MVNPNPVSEDEPPQRKQKLETPLCSSAKSLPAPEDDDDLLSELDELASDEEEEYQRQVDESDGFDVDYFPHPHGGLVPNK
MKNEYSPFYTYLYSKLGLHCYNLHKGTNLELTRIHKYITNQGYYPFAYYITLDAVDTLNNNTPCTFQTCLVEYPTPEWGY
FSVKTELSRLKVPNGPRAATSDDDVCIERQWRDEAIDDFYKGKMPNWLTKDELAAATDKGQYYELQESDLLGNEWLLLYA
EFAFHVWWRGHGGLPSFLPLKIKKVIVQTLESGEDPPHLKLKSYNAIFYMSFRASNGDPSSITVDYHAMIRKTMDGKPGH
IGLEAKETVRKMYVSEIVIRQNGNEPPRRVRIRRRAPPPKPAEQLDPDYVDPAEEEEYDRQVRESDGFDVDHCPLAYGGI
FPYILTDKYNYPYDTSLLGRLGLHCYNLQKGTNLELVAINKVNYEMDGASLNYITLEAIDTCNNFPYSFQTLVSKDIVPE
EASLELQESDLQENQWIHLYAEFAFHFRWLGYGNGLMSYLPLEFKKVIIQSKEESPRMKLKANNSIFYMSFKGNGDPSGM
NVEYQAIIRRTMDGMPGHIRLEVDCLSYVSNX
>Brassica_nigra_001490
MMSGIEGNNEYLRQLNEFRRQANGSDVFDIEDISGTGLIPFNCEGLSNFTYPYRPLVNRYAKLGLHRYNMKEGTNFELHD
LIKFNMKSIGACSFLITLAAPQLPVVPCKFFRFGFLKTDMDFWMRLALLLELKVDISKLRSNSWIRLYLELTVYTNDRMI
SDEDLSKLEIMKVAIETTNDEPPLEAKSSVLYIAFKGLAKNGSVGNEPRAYELKTNLATLKQDAYSVQDYFWRLKLLWDD
LDDFESVPVCCCCGCQSSCASFKKQIEVRDRERKYQFLMGLDGARFGTTRSNILCMTPPPSLDSAFSMMSGPPNRGGRNF
FTCTYCGRIGNEEKTCYQLHGFPSDSGRGRGGRGRGSNNGRGGGRANGLHGNVEQPANGIIGEQTPTEESELQSSTPVII
NHNNNNGSRDQPKNSSEIIELRDDGETLDPKVEHVHQGPFSLTHLKAWNDAGYINKDFKVWMMGQGLESAVLLTDVTSSS
FX
>Brassica_nigra_022401
MADALRALLDSGKLSEEECLAILRGLQEKEEEKQKEKEVDGWTSSDEEEEVDEEYCRQVRESLGFDIDAHVRIPERGISP
CELGKRQPPCDIALYGRLGVHCFNFEKGRKLQFMRIPKYNIGRSIWISYYITVEVKDLVDDSAHILQSSVTDSFSQNGEH
LRVFTQICRLKPEKPGEGECAFSLLDEKAVDEFYKGRMPNFLSEAKPAHRLRFYEVQEQDICQNDWLRLYTDFALYCYWR
YNEDTFKSCLPAEINKILVETFETHTDPSLKLKSSNAIFHINLTAKSRNYISVVRRTTDGKTGHIILQISTWTNPPSSPX

>Brassica_nigra_022402
MNGEHLRVLTEICRLKPEKPGEEGDLAQINEEAVDELYKSRMPNLLSEAKPDDRLRFYEEQDICQNDWLRLYTDFALYCY
WRYNEDAFKSCLPAEINKILVETFETHTDPSLKLKSSNAIFHINFTAKSCDYISVVRRTKDGRTGHIILEISTWTNPPSS
PX
>Brassica_nigra_006744
MSSRFDIGNSQEYALGQMNYWNQVKESGGFDVEHISVPQGTCGLMPYDCENERIRYPNRVLVNLYARLGLHRYNLSEGTN
LEFHHLKKFNRTMNYISSYRITLVASDPATTSLVNFQVGVSEQAYGRLNLMVFVARPQADRPHGNEVVRPLGFTNDPFKP
DACDDNGFPFWPTDFDDTKRFHLSHVSQLQIVRVAKETFEDVDVINANFYITFKGLPVARVGEDGEHVERKVIIRRYVDP
STGYLILMGGFGFSVGEDTSERHMTRRRTLEEAYAAFDAEQSLRPTTSPCPAIHISDYWKNLGAQX
>Brassica_nigra_034268
MSTNEPEHENRDVEETGGNEDGDTPMVRLEEIAVTTGEEYDVRDPIGTDLQGDSSRRDPPRRFDGFDLPTVGPISSYGLR
HFEHARYWYPSNKALVKVYAQLGLHRYNLLEGTNYQFSCLQSYNMGRNAGAAPYYLTLFAADPSSGGVLPFHALVRENRI
GRLDISVNIARPRGSNEEQPRLCRPTYTCSPLPRWPSSEMFAQRRFYMLNEHELRNTDWVRIYLDLAHSTCDRRFTESQL
SDFNIEQVAIRSLSGAEPPRLDSKSVVVYMVYKDLAKDRLGEPCYRKAIIRRVYDESSGSLTFQGKHWSFSEEKEKKKKK
KEKKRFELVKKRFGACGAWRLGLDFYRKRGIRSSSRTRX
>Brassica_nigra_034392
MMMMIDSQGDSSVTDRPFDGFGDLPMSDTQLMHFDYDYNVPRNRNRALVYRYAELGIHRYNLLEGTDWELFSLKSFNKGM
NPCAAPYFLTMEAFDPASCQLRPFQALVCEQALGVLDISVDIARPQGLEEPPPLCEPSCELGLPLPPWPSSEMITDTHHF
YMLEEHELRNTPWVRLYLDLVHCTWSRGMSESQLSDFHILQVTIGSLDDAEPPRINSTNAVVYIVYRDLVKFRCGKPSEL
RAIIRRVYEVIEYPWX
>Brassica_nigra_006185
MEGVMSSMDLAREALKRKRELETSVDSPPPACTEHQETDPVKGGKGYNVYGSMNRTYDDVGVFNVPLTPTTILMGKAGLH
SYNSHEGRSLQFKSVTRARARFPPMNYYVTMEAIDPHSSSPVTIEACVCHASSNNANLTLITTSCCIQGSKEDSSSWDED
GVDLLYRGVMPKWLDDGTEKHLKYYEVKESELQENEWLHIYAHVAAYSEWSNRVVDYFPLKIEKVMVQTMEHVEPNVNTF
KSSSGIFYISFKTCGGLNCRGIIRQTMDGRPQHVCLEAVCEIDKX
>Brassica_nigra_029919
MYDVMLEEAKLWHDEPPQRKRKLETPVNPPPPPPPTCPAIYEDSSDEEVDPVALSKYQQQVSESGGFDVDLFFQPFGGIV
PSGCTDHSIIFGKVGLHCYNLEKGTNLQFKEVTKVNTQISSILTFFITLEATDPAHDDSPVTFQTCLTDTVIMHQARLRT
FTTTCRIKPQVPGTGEMGSYWYPDKHVDPCYRVDLPNWPQDDALTGVDKLQFYEVKDWELKDNQWLYLYAEFALFSYRND
DLSAYMPFEMKKVVVQTKEDMKLKSGNAVFYLSFETRCGRVCRGVVRRTTDGKPGHMCLEARCWVDKX
>Brassica_nigra_046619
MGRGRKAKMGRRQTVKIERRQRRRERKEKIARKFMIGPKEIKEKHALLATKYYETLIESEGFDVTAAPFRFSAVRKHYCD
DGCPDLVILYARMGLHRYNFLQCRIARLLGETNKTITGVFKHLDKDSKVLEFPQENPFVVEDGTNRFRLLKDSELQDNDW
IRLYLELAVATTNKKIGRYTHSLTSLKILKVAMESSQGLCDFDAVFYIRYEDSCEARVGKDVHRVAIVRRILDKQSELLN
LFGHNQSINKSASIETCSSSAQDX
>Brassica_rapa_A03004945
MTGLKDSELEDNDWSLYLKLAVATTNKSFDVSRLSLANLKILKVATESNQGLGDYNAVFYIEYEDSCEARVGKDVHRAAI
VRRILDKQSEVVRLLGHNQSINKSAAMEAGSSSAQDX
>Brassica_rapa_A09002980
MNDATDPVHDDSLVTFQTCVTDTVLKHQARLRAFTTTCRIKPQVPGTGELGSIWYPDDDVDACYKVDLPNWLQDDALSGE
DKLQFYEVKDMELKDNQWLYLYAEFALFSHSGDDLSAYMPFEMKKVVVQTKEDMKLKSGNAVFYLSFKPRGGPECRGVVR
RTTDGRHGHMCLEARCWIDKX
>Brassica_rapa_A07001354
MSTLENLLVDSYSVQRDYWRQVNESENYPHPVMVNLYAKVGLHRYNMFKETNFQLDSLVKFNMLQHCLSSFYITLLAHDP
ALHPLEKTFQVKVGEQKIHCLHIITISRVKDEVNPKKPFVPHFHDAAKEDGLFKGELLADSFFKVELPDWPSNDALNDGK
RFYLVKESEWQANDWIPLYLELVICADARLVAKRDVVSKLEILEVAIETGIEDVEPPNERLKATRAYVYIKFKGLANVCS
PRMIFEIGEHVERKAVVRRVLDKYGCLTILGKFCGGRSTKNQPSAALQNGKKIQSCKKQPRSDX
>Brassica_rapa_A07001355
MMTTEDNVPDEYARVRDDYWRVVRESGGFDLKNVSIPSYMCGTPICAMRTFEGHDGCYPYRDLVKGYCIVRLQRYNMKHG
INYKMSSLIKFNMTTNSVSSYYLTLLARDPDVSDSAKESFMPHYHGDPEASVPFVGELPLWPSAADVNRSEWKATGWIFM
YLVLVIYSHDKFIVTRDKDYQSKLKIVNMAIETSADDSEPSKERLKGKSAHVYITFKGLDEPQAPRQSSEFGEHVERRDI
VRRVIFESTX
>Brassica_rapa_A07001358
MHEEEENMLTLESPSEVYCRAYRDYWRKVNESDGFDLENISTPPYYMFKGLLPFDCVSCGYPYPVMVNLYAKVGLHRYNM
LKGTNFQLDSLVKFNMLPNCVSSFYISLLAHDPALDPLEKTFQVRVDEQNANCLDFTCSIARLKDEVITKNPMIPHFHGA
AVADGFFKGELPDWPSDDSLNDEKRFYLLKESEWQANDWISMYLELRDVLSQLEILEVAIETGIEEVEPPNERLEAKSAN
VYIKFKGMANVRYFRMIFEIGEHVERKAVVRRVLDEDSGYMTLMGKFCGGQGTKKRPRSDSX
>Brassica_rapa_A07001498
MSDAGAGTSRGGIHEALALWRHGAKRQSPRFFSPHAFSNQGLEFVKVAIETDEETPLKAKSSVLYIAFKGLAFDGTDESV
EQRAIIKSVFNDLTGCLALKGKLCKGEDYVAPMSAX
>Brassica_rapa_A10001069
MMFPGSSKINQPSTRFDEEEKQKDEYLRPLYELRRRANESDGPITNFHQLIRSSENNQPSLSITRSDEENERNDGFDIEG
IRGSGLMPFSCQGLSTFTYPYRPLVKRYAKLGLHRYNIKEGTNFELDALIKFNMKSNGACSFLITLAARDTVAGRPMQIF
QVRVDENRYGRLDATCTTARIKGETTDGFCLPQPVYGFPGWPSDDGVFDASERFCSVEISKLRSNPWIRLYLELTVYTKD
RRISDEDLSKLEIVKVVIETTYDEPPLKAKSSVLYIVFKGLARNGFGEQLERKAIIKSVFDEQTGSLSLMGDLCKSQDDV
TFMSVEEMHYRFRQSLGAVX
>Brassica_rapa_A05002923
MSQSGLRTEDLERFNFPEGFPPRRGSYALAHFECEGKLGKMYGGYPNCALVKLYAKLGLHRYNWLEGTNFQLDRLKRFNM
GSAATAYYITLVARLPTSDLQQIFQVVVEEERLGILDLTCRHSRPQVTESSNKETPFLRPHRQRVSISYKNRLLDWPSSE
IAWPSSDIAFSDTKRFYVLNESELRCSDWISLX
>Brassica_rapa_A02003926
MFSGIPVQDSQHFIIGPMNYWDQGFDIEHITAPQNTCGLMPYDCENERIRYPNRVLVNLYARLGLHRYNLFEGTNLEFHH
LKKFNTSMTLISSYRITLVAYDPATNSLVTFLVGVSEQIYGRLNLMVFIARPQANSPSPLFKEAVWPQLGITNDAYYDKG
SPFWPTDFDDTERFYLLKDPEIQGNDWIRLYLELALCSNDRNIPEWHVSQLQIVRVAVETIQYVVVSNVNFYITFKGLPV
AQVGEDGEHVERRVIVRRFMDLSTGYFTLKGGFGFSVGEVASEGPMTRLRNMEEIRADLRLHPTTRPCPAIPIADWWKSX

>Brassica_rapa_A01000867
MTSKSNLCQAVITDTGPPPRKRKIELTAAAPEPDKDGLAPTADDESSDEEDSTLSREYTRQLRESDGFDVDVTIPVESFS
MHKMKKNETGYFRDLTDIYARLGLHCYNSPKVIIYLFIYFGLALFVTWGTNFQLSRVDKFVNYGIFHYYITLEATDPAVD
GSCFTFQASLFRDNPVNEAGFRMMTEGCRIKPETPGTGEVISQWGYNDGIDEVYKGGLPDWYSDDALMPPNDQFYQVQDS
DILENDWLNLYAEVAMYALQENDSMSLFESWLPLEINKVVVQTFEDVKSKEKLKARNAIFYFSFKNLNAPPHGLCQDHRV
IIRRSTDGLPGHICLDINSCTGRNIFKX
>Brassica_rapa_A01000866
MTSSSSVVARRRDLLVKMRCINESSDDEDPILNEEYAFREHNEFDDPVHSTDLHKFENSETGYFRDLADIYARFGLHSYN
SRMGTNFQLSRVDKYINYGVFSYSLTFEATNPADGSCVTFQARVLRDDNVKGSYYRIMTEGCRITPEIPGTREIIHRWEF
DAEVYKDTLPEWYSDDVLLLSNDQFYQVQDSDVLENDWLNLYAEVAMYTLKENDMSLFESWLPLEIKKVVVQTFEDVKSN
EKLKAGNAIFYFSFKNLNAPPHGLCQDHRVIIRRSTDGLPGHVCLDFKSCTGHNIFKASSVX
>Brassica_rapa_A01000841
MEDFELLRREKIRRKAKLKLFGLDVPNHPDFNKEGLASVIGFDVDNCSYPSRLIKSTWGDDYDIALYGRLGLHCHNFQKG
TNFKFVRWEKYDVISTAYDYVYVTLDAKDPVSDSVFSFQTLLNEDSSPDCPVMWSTLACRIKCDDRVDDHWDDTAVDDFY
KDAMPKWLSDEELARDNKNYYVVQESELQENDWLHLFTEIAFYSKTNNELTAPPPLEIEKVVVVTTEDTEEGHEKLKAQN
AIFYVSYKYNGESSEWACDHKTVIRKTMDGKQGHMYLEVVTAEX
>Brassica_rapa_A01000840
MGDSSPEYDPEYARIAAEVRAELKELGEDELNSFSDDDPADRGWSTYVTDANAFFAGRRIKPKAWRFYYDRGLCARLALY
CYNLQKGTASDFRFISQLHEQTHLYFTKSFITFEAVNPADRSPLTFETCVKHNDDQVTHVPNLWWETHICRVEGSEEADY
EWNDGAVHDYYKGEMPKWLSDDRQQRCYVVEQSELHDEKNGWLPLLTEFAFFTKWNGPLSPGEIEDCRPLITQHVVVETL
DEEGEKETSDKLNAANAIFYVTFECVEDPTKGRYRAVVRKTMDGKPGHMRLEVTCWSVX
>Brassica_rapa_A01000838
MGDSSPEEYDPDYARFAAEIRALLKENGEDKQPFSSSYDPADGGWSTYVTDANAFFAGRRIKPKAWRVHYDRGLCARLAL
YCYNLQNGTAYDFQVIIQIHEQNRLSFTKSFITFDAVNPSDRTSPLTFETCVKHVDDQVTFVPKLWWETHICRVEGSDEA
DYEWDDGAVNDYYKDEMPEWLSDDRQRRCYVVKQSELHDKKNGWLHLLTEFAFFTKWNGPLSPGEIEDCRPLITQHVVVE
TLDEDAEKESSDKLNAANAVFYISFECVEDPTIGRYRAVVRKTMDGKPGHMRLEVTCSKVX
>Brassica_rapa_A01000837
MEDIELLRLEKRRRKAKLKLFGLDVVPNRPDFNKEGLADGFDVDNCSYPSRLIKSTWGDDYDIALYGRLGLYCHNFQKGT
NFKFVRWEKYDVISTADVHFYVTLDARDPASDSVFSFQTLLCEDSSTNFPVRWSTLACRIKCDDAVDERWDDKAVDDFYK
DALMPKWLSDEELASDNKKYYVVQESELQENDWLYLFTEIAFYSKTNNVLTAPPPLEIEKVVVVTKEDTEEGHEKLKAQN
AIYYVSYKYNGESLEWARDHKAVIRKTMDRKPGHMYLEVVGAEX
>Brassica_rapa_A01000698
MYDVMLDEAKLCLDELKVESSSAPPVKEEDSGYDDYYYDSADDEMDPVEEAKYLQQVRDSDGFDVDFCYHPFGGIMPCGC
NDSDTPLAKLGLHCYNIDKGTNLQFRAVKKVNAEAVSFVNYYITLEAVDPDNNHSLVAFQTCVWDSATENKERLRLITKQ
CRIKPPQVPAAGIREARGSLWRWDPDAVDKFYTGVMPSWLQDDALTGPNKLQFHEVKDSELQDNEWLNLYAEIALSSERP
DMETYLPLKVKKVVVRTKEDVEPSMKLKSSNAIFYMTFKTHRGHECKAIIRQTRDGIQGHMCLEVTCMLGKX
>Brassica_rapa_A01000657
MQDKASMPAADEFYTGKMPNWLQDDDDALIGVNKLQFHVVKDSELQDNEWLNLYAEIALSSERPDMETYLPLEVKKVVVR
TKEDVEPSMKLKSSNAIFYTIFKTHRGHECKAIIRQTMDGIQGHMCLEVTCMLGKX
>Brassica_rapa_A09003564
MVAFLSGYPRKEVDRLRRSYMKEVNKSEGFDVSGLPVPDSAPGLTEHICNDTCSPLILLYAKLGLHRYNLVQGKNLQLSS
VKKYNKSMASVNSSYYITLVAIHPATQLLQTFQTRVNELRYGELVLECCTARPLGETHICGIKKISDYNKPVEDLLHTFP
EWPPKNPFKKSKRCYVLKKSELRENDDWIRLYLELAVAASNRDTLENHLVSNLKIVKVAIDTTSTQEGLDLFAIVYIRYK
DSCEARVGKDVDRVAVVRRFFNEGMGPFSLVGQNLGGGSRHTDTVALPCLVVCPRRDPSSFSX
>Brassica_rapa_A09003563
MVAFLSGYSRKEVDRRRSSYLEEVNKSEGFDVSGLPVPDFAPGLIEFICNDTCSPLILLYAKLGLHRYNLVQGKNLQLSS
VKKYNQSMGSAASAYYITLVAIDPATQLPQTFQTRVNELRYGELVLDCCIARPLGETHICEIKKSSDHKPVEDLFHTFPE
WPPKNPFKKSNRCYVLKKSELRGNDDWIRLYLKLAVAASNRDTLENHLVSNLKIVKVAIDTTSTQEGLDLFAIVYIRYKD
SCEARVGKDVDRVAVVRRFFNEGMGSFSLVGQNLGGGSRHTDTVALPCLVVCPRRDPSSFSX
>Brassica_rapa_A08002083
MMNGRRRTHLEYMSSTKFQYPNGFLMKPWNVTVTESELHDNDWLQLLMEVAFFSKADRRLDAYLPLELNSVVVETFEDYT
TEPVRSSKLITQSSTLATSVALILQRLWPVITVPX
>Brassica_rapa_A08002077
MMNGRRRTHLEYMSSTKFQYPNGFLMKPWNVTVTESELHDNDWLQLLMEVAFFSKADRRLDAYLPLELNSVVVETLEDYT
TEPSEKLKADNAIFYISYKCCSDPSTPLAGDHRAVVRKTMDGKPGHMCLEVALTKEQEX
>Brassica_rapa_A08002073
MANRAGTCVEERLPLFIALRYRELAYGTNLKFKRLEKHSTVRTGYLSYYITLEATDPATGSVCSFQTQFSDAGRRRMSLG
ARITWFTIASRIKQIHDEWEEEDTPGIHEFYKVPIPKWFSDEALERDSKKYYVVPESELHDNDWLQLLMEVAFFSKADRC
LDAYLPLELNSVVVETLEDYTTEPSEKLKADNAIFYISYKCCSDPSTPLAGDHRAVVRKTMDGKPGHMCLEVALTKAQX
>Brassica_rapa_A08001962
MTGLGDMEEEIGNGASLFNDHGRDDSDFQADGLDPPILYRSEWGDDPNYDIRLCGRIGLQCYNLQKGTNFKFKSWEICRD
QMTSSDDSFITLEATDPATGSVLSFQTLLSDFGPRRSLGVRLLWINLASRIEPIRNERLDDNWDKNKLHDFYKGPMPKWF
SDEALESNSRKYYVVPESEMHDNDWLQLLMEVAFFSKTDRGFDGDLPLELNKAVVETFEDEPLDKLKADNAIFYLSYKCC
ADPSSTDLAGDHLGIVRKTMDGKPGHMSLEVALTKEQEKRX
>Brassica_rapa_A08001951
MGVRLFLRNIVSRFTPPWDKHLDVDHDWDESTVHQFYKGPLPKWYSDQALERDSKKYYVVPESELHDNDWLQLLMEVAFF
YKADRCLDAYLPLELNKVVVETLEDYTTEAREKLKADNEIFYITYX
>Brassica_rapa_A06001241 _reanno
AYGFDLYYNDGPPTLVPSTWSKNYGIGLYGRIGLQCYNLQKGTNLKFKRLEKHSTKDTSFFSLYITLEATDPATGSVCSF
QTQFGDAGRRLSLGARITWFALASRIKQIYNQPIDDVWDEDTPGINEFYKVPMPKWFSDEALEKYYVVPESELHDNDWLQ
LLMEVAFFSKADRCLDAYLPLELNSVVVETLEDYTTAPSEKLKADNAIFYISYKCCSDPSTPLAGDHRAVVRKTMDGKPG
HMCLEVALTKEQEX
>Brassica_rapa_A08003740
MEELDFFKSPDEFPPRRGGYGLIHVECSGGRAYPNSALGTNFELDSLLKFNIRSAASPYYITLVACLPSSGLQQIFQVLV
EEERLGILDLTCPISRPQGTESSRKESTSFLRPHSEPVFSTYQDRLDDWPSSIIPWPSSEIGFIDTKCFYMLNESELQCD
WIFLYVELAICTSHRWFKAKDLSNFLEIVQVAIESLDDKEPPSLKSKAVVIYIAYKDLAKARTGEPYHCQAVVRRVINEA
TGILSIQGDCWIEEAAMASVPSKKRSRMLRRRLGVHKLWRLSSPRWYQMYKNHGLQSSPQVDCLFSNLRHLKMCIGWX
>Brassica_rapa_A08003741
MSQSGLRTEDLERFNFPEGFPPRRGSYALAHFECEGKLGKMYGGYPNCALVKLYAKLGLHRYNWLEGTNFQLDRLKRFNM
GSAATAYYITLVARLPTSDLQQIFQVVVEEERLGILDLTCRHSRPQVTESSNKETPFLRPHRQRVSISYKNRLLDWPSSE
IAWPSSDIAFSDTKRFYVLNESELRCSDWISLYVELAICTSHRRIRARDLSKFELEIVQVAIESLDDKEPPSLKSKAVVI
YITYKDLVKSLRIGEPCLCKAVVRRVVNETKGILSIQGDCWNEDETGSASEIPSKKLLDWPSSEIAWPSSDIAFSDTKRF
YVLNESELRCSDWISLYVELAICTSHRRIRARDLSKFELEIVQVAIESLDDKEPPSLKSKAVVIYITYKDLVKSLRIGEP
CLCKAVVRRVVNETKGILSIQGDCWNEDETGSASEIPSKKRRLGVHKLWRLSNPRWHQTHKNRSLHSSPASX
>Brassica_rapa_A08003827 _reanno
MKTNQPGEKNPEEVMSNSAPGGSMKRKVGGRKRNPDERTVVDPEYRAPGRSYRRLEKKREARRKAQREETYRREEETIRK
AEEVFWRKVDETDGFDIEFEGAPCYFGGMSVYKGGVDCPLVARLYAKVGLHRYNMLEGTNLHLHEIEKYVVVCTIMPVSY
NITLIAEDPATSSFVTFQTNVDQRSLGQIDFTCYISRPKGIKSEIYPNQFFDAKDLPEKWPSKEAFADQSRFLYKMQKSD
WEEHDWIRLYMEISFFNRHRCLNHNMSDLKILDVVVETEENVPHETVLKSLRNVLVYIRYDQDLGADGVCKHIAIVRRTV
EPTTHCVCLLGESQLVPDSEX
>Brassica_rapa_A08003513 _reanno
HPNSALVKLFAKLGLHRYNWLEGTNFQFGRLKRFNMGSAATAYFITLVARLPTSHLEQIFQVVVEEERLGILDLTCRHSR
PHEGTESLKKEMPSLRPHRQPVPTSYKGRLFDWPSSDFAWPSSFSDTKRFYLLNESELQCDWISLYVELAICTSHRKIKA
RDLTKFHLEIVQVAIESLDDKEPPSLMSRAALLYVTYKDVVKSLRTGEPCLSKAAVRRVFNESKGRLSIQGDCWVEAETG
LAFSEIPSKKSSKKGSLKLKRRLGVHKLWRLSSPRWYQTYKNRGLRQLITNSVX
>Brassica_rapa_A08003514
MGSVFLLVLRKFSVVRFNYPEGFARRRGSCALAHFECEGKLGKMYGGYPNSALVKLFAKLGLHRYNWLEGTNFQFGRLKR
FNMGSAATAYFITLVARLPTSHLEQIFQVVVEEERLGILDLTCRHSRPHEGTESLKKEMPSLRPHRQPVPTSYKGRLFDW
PSSDFAWPSSFSDTKRFYLLNESELQCDWISLYVELAICTSHRKIKARDLTKFHLEIVQVAIESLDDKEPPSLMSRAALL
YVTYKDVVKSLRTGEPCLSKAAVRRVFNESKGRLSIQGDCWVEAETGLAFSEIPSKKSSKKGSLKLKRRLGVHKLWRLSS
PRWYQTYKNRGLRQLITNSVX
>Brassica_rapa_A02002587
MFEQSKPFELGKVIVQTRGVVGSMEKVTGDNAVFYVSFKTGFGVVCKGVIRRTRDGMPAHLSEAKCLEGCRSPSLFSX
>Brassica_rapa_A02002588
MSDAVLKKGDSNTLSDKELDAAVLPPDQPLNELTPPSYADSNTMSVKELGASLPPPPPPPPPPTYKPSAQGFVDFYPPPY
QDPFTDWGPPPSGRISWSPVAIKLPSTSILLPEPKPGKRSLYMQSPTPSDLVYGRTYYHTYTPSPTYSPTAPGGYSYSQS
QDAMHAKPLLFAKIALHCYADAMHAKPLLFAKIALHCYNLEKGTHFERLGLPRDYDQTLEARDPARNYTCRFETNVRLAT
ENKDCFHVVTTRCRPLPPPPPPGEDGFQCGFDTLSVDELFKGNMPDWLPDDYATSTLLLQYYEMKESEVEQAKEWLHLYA
ELALYTKKQTDPFMFERSKPLELGKVVVQTRGVVDSLKEVELLDNAVFFITFKTSCGDVWKGIIRRTSDGIPEHLSLEAK
CFMX
>Brassica_rapa_A02002590
MLSHPAAEPCPHFLQEEKEESGFDILSLDELFKGNMPDWLPGDSKLHYYEMKESEVEQAKEWLLLYAELAWYTKKQTDPF
MFEYGKPLELRKITVQTKEVVDSMKNVKLDNAVFYISFRTRCGVVCKGVIRRTRDGRPEHLSVEAKCFMX
>Brassica_rapa_A02002596
MADVVMRTEDSDTLSVKELGASLPPPPPPPPPPTYKPSAQGFVDFYPPPYQDPLTDWGPPPSGRSTWSAVVIELPSTPQD
ELKKELLDAILLPVTPSPEPKPGKRSLYIQSPTPSNLVYRRTFHPPYTPSPTYSPTAPGGYSYSQSQDAMHAKPLLFAKI
ALHCYNLEKGTHFERLGLPRDYDQTLEARDPARNYTCRFETNVRLATENKDCFHVVTTRCRPLPPPPPPGEDGFQCGFDT
LSVDELFKGNMPDWLPDDYATSTLLLQYYEMKESEVEQAKEWLHLYAELALYTKKQTDPFMFERSKPLELGKVVVQTRGV
VDSLKEVELLDNAVFFITFKTSCGDVWKGIIRRTRDGIPEHLSLEAKCFMX
>Brassica_rapa_A02000592
MGDSSVKMREGFRREREGFRREREFMGKVRQCGGFDIEHLMKAKPGLCNFVASETTKDKPAPRYIVLYARLGIHKYNMIQ
GTNLELHGIEKYNVLRKIPYFIHFVTAVAKDPAAGGSLVTFQTSFYEEVYGKSLSCFIARPKPGPHEEDNAYNLWVQSDN
ESDDETEDKSELPEWPGENAFDDKKHYYVVEKSELGNDWIRVYLELAFLTAHLSIRSLDLSKVVITKVAVYTSDEDMALP
NEKLNARNAIFYIKYKYCPNENEDHGCKPTRDGVAIVRRKMDKISGYTTLSFQGDCNWRDTFLX
>Brassica_rapa_A02000594
MGDSSVKMLEGFRREREFMEKVRQCGGFDIEHLMKAKPGLCNFVASETTKDKPAPRYIVLYARLGIHKYNMIQGTNLELH
GIEKYNVFHKVPYSIYFVTAVAKDPAAGGSLVTFQTSFYEEVFGVKSLSCFIARPKPGPHEEDNAYNLWVQSDDEFEDKS
ELPEWPGENAFDDKKHYYVVKKSELRENDWIRVYLELAFLTAHLSIRSLDLSKVVITKVAVYTSDEDMALPNEKLNARNA
IFYIKYKYCPNENEAHGCKPTRDGVAIVRRNMDKISGDITLSAVWLWGX
>Brassica_rapa_A08001758
MEEGMAKQETSESGSLPTTSPKAKLVRTCEKSVEEQLQERLRVPRWLRMERCGRAFGFDLDFNSDTPTLIEPEWGDDYDI
GLYVDPDIGSVFSFQTLLRDQGRRSPLGVRLLLCNIVSRFTPPRDKPLKVDYEWDEDTVPDFYKGPLPKWFSDEALERDS
KKYYVVPESELHDNDWLQLLMEVAFFSKSDRCLDAYLPLELNKVVVETLEDYTTEAREKLKADNAIFYISYKCSTDPFSV
TLSGYPHLSTTLVGDHLAVVRKTMDGKPEHISLEVSLTRKQEKEX
>Brassica_rapa_A08001759
MRRISLGRLPRMKNQNMGEIQANPGMNAHGSVKLMPLDTSGNAELQDDEWDESKVHEFYKRPMPKWFSDEAFTLDSKKYY
VVPESKLHDNDLLQLLMECLDAYLPLEVKNVVVETFEDEPRDKLMANNAIFYLSYKCCADACSTPLAGDHLSIGFDLDYN
YDPPTLVRSTWGKNYDIGLYGRIGLQCRNLHKGTNLKFKRLEKHSIKLTGYVNFYITLEATDPATGSLCSFQTLFIDFGS
CLSLGARITWVTFASRIKQIPNEPVDDEWEEEDTPGINEFYKGPLPKWFSDEALERDTKKYYVVPESGCITMTGFNFSWK
SPSSPKQNVHCLDAYLPLELKNVVVETFEDYTTEPSEKLKADNAIFYISYKCCSDPFLRLGGPHFLTGDHRAIVRKIMDG
KPGHMRLEVALTREQENKX
>Brassica_rapa_A08002710
MAKRARTRETTGERLRRPLPRSIDLRNHDLAYGFDMYYNDEPLKLVPSTWSKNYGIGLYGRIGLQCYNLQQGTNLKFKRL
EKHSSKDTSLFSLYITLEATDPATGSVCSFQTQFGDAGRRLSLGARITWFTLASRIKQIYNQPIDDVWDEDTPGINEFYK
VPMPKWFSDEALERDSKKYYVVPESELHDNDWLQLLMEVAFFSKSDRCLDAYLPLELKNVVVETFEDYTTEPSEKLKADN
AIFYISYKCCSDPSTPLAGDHRAVVRKTMDGKPGHMCLEVALTKEQEX
>Brassica_rapa_A04003060
MVTDAGKEKKASLILLTKICRIKPQIPGLGDATVFWDFNAIDDFYKTDMPDWPFNDGVDNPHLYQVKESELVDNEWIYLY
AEAALFSEWRSEMSDYTPFKMKKVMVQTKEDDVEESSTKLKSSNAIFYMIFKVRGGPVX
>Brassica_rapa_A01004443
MFISYYNLEAFDRESRATQKLVEKYSIFDLKGSRIELCVNRCTKDHPCPRLVRLYAKMGLHRYNLLQGREFKLKGVQKYI
KTLGSPAATYYITVYAIDQAGGSSRQTFQIQVSEETCGKFMLTCDIARIRGESKSDKETMLLDIRLPEWPPENPFERYCL
AKEELKSNDWICLYLELTLATTEDRYGDSKFKLDIVNVATDLVPPGLNAKNATFYIRYNDLSKTALGEVSDHIAIVSRRF
DEDTGCFVLVGQSHQSSKVLPENLPIIIRLX
>Camelina_sativa_06g041590.1
MDPDLSDLKIVNVAIDTSQDLSEGLNAKNATVYISYKDSCEARVGKDVDRIAIVRRTFCERTRQFTLRGRHQSLEIIPKK
RADQGEDDSCEAGVGEDADRVRSSSSEHTRRLSPMCQQNLSSDKKCKYQRVIRPRLSVLKKWRFLSPRRHKACKNHGVGL
ARPLHKTRSIX
>Camelina_sativa_18g030460.1
MEVLRVSEFGRLEISKAASERKKEKKLRAWSKKYSHLAYGFDYGGSDFRLRKPDVGDFDYHLTLYCRLALYCYNFEKGTN
FKFVRWVKYNSLWSASVDFYLTLEAMDPSACNSVLSSFQAVYSNAGCTVDDIYTWRILACRPSCNKGVNEDWDRYEDAID
PLYTRPLPKWFSDEALATDNKKYYVVPESELHDYDWLHLFMEIAFFKAIYPLSHLKLQSFSARLAICFLLHLPVX
>Camelina_sativa_00753s030.1
MSSAVLTFKNPEEGEALTFKNPKEGGRDLKFPRRIHHWGLVPNGYTYSKDGDPSRRVLVRLYARLGLHHYNFLMGKDVQP
DSVMKYTISTYSAACAYSIYFKVKDPAAAETTKPPIFEAEVNELGYGEFILVSYSSGPYPAESKKHLEGLRNNVMGDKLL
SYFEPDELLPEENPFQMTQADFIWWKNQRNHIRHGVGALKIHKVAMEITRDLEPFHKGLGAYDATFYIKYTDDCMDRASD
DGYRVAIVRRIVDVHTGIFRIVGLTQSFQTIPASNGIAAMEASPQDX
>Camelina_sativa_01g002050.1
MLDGVDVFYRECMPTFLSGPPEEAADDQRFYEVQDEDIRKNDWLRLYTHFALLKVCEAGSHPFLPKEMELKKILVETRVT
TQEDDDDDDDDDEPPSPILKSMNAIFHISFRANCRDYRCIIRRTTDGLPGHMRLEVHTCX
>Camelina_sativa_05g007090.1
MSSFALLKLQETSRPPTYKRLEGESFYTIPVPTVDGDYSLSRQLVLQSRLFRPDAIESFKLGKNLLDDEPSDVETCISRS
TYEPPSPDYCPSPSFNWPNSPPSYCPSSPVYCPSSPVNWPSPPDYAPILDNNESPYTSFPYDEPVKSYYRQDDGLFGKVG
LHCYNLQNRTNLEYFCLDDKEYPPLVKFYARDPTREFSIYEFSICEFFTRVVESAKDGYSLSFITTQCTLLPEKEGFPIC
DHFDKLAVDAFFTGDMPNSLPEVTTTSDNLQFYELKESELEEEKEWLLLYLELSLRTNSFPFSSLGESSFDLKKVIVLTR
ADVFSKKKTKSENAIFYITFTSCGPQDGIPIIRNAIIRRTMDGIPGHMSLEVKSLVX
>Camelina_sativa_12g004650.1
MVVLKDGYPYRVDPITGKPYSVQLSTFQPEPFTIPDSPVPSGQPLESLRYPIYEKITPEDLLGKVGLHCYNLQKGTNFQY
VIGAGIIRKDTGILPSLVRNSTGDTSLTKFESRVVYNEVEEKRCSTMITTLCRFKPPPEEEKVERDLCAAFDRLAVDDFF
KDDIPDWVPDGATASDNLQYYEMKESDVEEHKQWLHLYAELALFTTLDRFLDALRWAQPFELRKIIVQTREDVEPKKKAK
AENAVFYIAFKTRGGGVHYNAIIRRTMDGTPDHMSLELYVHRLIQSKTDGKLVEWNFHGSLSSCEYSDSGMTDALLNSKV
DMVIISEYKELLLQAQLENQKQVSTPSLLDERPGEQWISMKRNFGEKEDIKIEATMFDGSVRLQNLQALNLNRFFTSLSL
STSLRLAGVHRLPMVEQSLSTVTX
>Camelina_sativa_05g007110.1
MSSFALLKLQETSRPPTYKELYDALKPYHQRLEGESFYTIPVPTFGGNYSLWKQMLIQDDWLRGDAIESFKLGKNMLDGP
SNEETCFSRSTYEPPSPPYHPSSDYCPSSPSYSPSSPVYCPNSPPAYCPSPVYCPSPDFEIPLTSFPEDKPVKSYYRVGD
DLFGKVGLHCYNLQNRTNLEYFCLDDKEYPPLVKFYARDPTREFSIYEFSICEFLTRVFESTKDGCCLSFITTQCTLLPE
KEGFPICDHFDKLAVDAFFTGDMPNSLPEVTTTSDNLQFYELKESEVEEEKDWLLLYLELSLRTNSFPPIMTSLLDVVLQ
RLSLWERPFDLQKVIVLTKDDVESKKKAKEENAIFYITLKSCALQDGNPIISNAIIRRTMDGMPGHMSLEVKCLVX
>Camelina_sativa_12g045460.1
MDDYIKERLMFWTRFRQSDGFDVEHLMDTKPIIISIEKFNRRYSVVYSGYYITLVAKDPASGGSLVTFQTRVLEEGFDIK
QLTCPIARLKCGSRDNSKEKRSVDDCYQLRLPDEWPSENVFNDKKRYYVMKKSEVRKYDWVRLYMELAFFNANMKLKHLN
LSKLVIMKVAVETEENVETPSERLKARNAVFYIRYRYHPNKGLAHKVHHGHKPPRDRVAIVKRTIDKNTGELTLQFDGRL
SKTLLX
>Camelina_sativa_03g027720.1
METAEETAEEKYFRLQRAYWLQVAETEGFDLEHVVVPPSMIGRINGLIAYDCERYVDHYPHRMLVKHYANVGLHRYNMLK
RTNFHLGSLKKFNMLQNFVSSYYMTLLAHDPRSCPSGKDFQVRVDERTYGSLDLTVSVARPKDELVTTKMPFIPHFHGGA
SAAGIFIGDLPDWPSDDDLKDQNRFYLVKEADLQYNNWILMYLELVICX
>Camelina_sativa_03g027750.1
MDGIMITAGLLAFDCKGCYPRILTKLYAKLGLHRYNLLEVRVDEGKFGTLDIACSVARPKGEETTKKPFIPHFHGGASAA
GIFKGELPDWPSDDALKDQKRFYLVKESEWQANDWISVYLELVVYVNDRLISKMHQMTEVLSQLEIVKVAIETATGDVEP
PNERLKAKSANVYIMFKGLAEPRAFRRVFEIGVDIERKAILEESX
>Camelina_sativa_03g029300.1
MADQLRRLLESGKLTDEQCLSFLRGLVFDKENPNRFDNRKSLVQLLDLRNSTEEVWGPMLRHFHEEEDVDYLRQRDDSQG
FDFDPDVRIPRIYGISPFYFGVEEQPPTEMALYGRLGVHWFNFENNRNLEFIRIPKLNTDHPFATTYYITVDVKDVDAAA
DHSLTLQTMVRRPFIDEFILYMEHCRIKLTPVERDATGFNFYHSFVPDKFYQGPMPAFLSEPPEDADDNDAMRFYEVPDM
DIDKYDWLLLYAEFALFHVCEKAGSHSFLPEEIEMKNVLVETLETHTEPSLKLKSMNAIFHISFRVNSFDYITVVRRTID
RVPGHMFLEVDCPKEPX
>Camelina_sativa_08g048530.1
MEVSCKSLYQYSRVGPNENKDSDVNVVGDGANGEEDMSLELTLGLKTLAYRIKCKEALSDYWDDTSIDDFYKRLVLKWYS
DHEFSIDLKRFYEVQESDLLEKDWLQLFSKIAFLSKANHQLVAPPSLDIKKVVIETKEKYTTEAHEKLKAENAIFYISYK
YTGDESSILQQGAWX
>Camelina_sativa_03g030340.1
MMAVPEDKETMVVVPEERERPNGGKIIGLMNPKRGPIRVGLEIICNEYSEPCPRLVTLYARLGLHRYNLLQGKNLQLSSV
MKYNRSTHSSAYPYDITLEAMNDVALLPFQTTVYETSYGKFAGKPRDSAAAARIKTSSSWIPCLSGPPEDPFEHSDRYYV
LNESELQDDIDCVRLYLELAVATTNRGTSMDHDLSNLQIVQVAKDNTPQDVDPVFNGKNVAIFYIRYKDSCEARVGKDVD
RVAIVRRAFYEKRGCFALVGKTLSLGIIPTKGX
>Camelina_sativa_03g031090.1
MSFVPSYYFTLLAHDPAAIPPFQQTFQVKVDVMELHILDLAVSIARPKKVVVQNQDEAAVTPKEPFVPHFHRSVVSVSDG
VVDGAIVFQGRLPDWPSDHALNDDRNRFYVLKESEWQTTYWISLYLELLICATDRGMFGILQSGLPKLQILKVVIETEEE
DQNPPVERLNARRAHVYITFKGLAKSPRIDDHEIGGHVERKAIIRRVNLFX
>Camelina_sativa_12g044370.1
MELAFLHANVYLTNPNLSKLVIMKAVVETEENLKPASERLKARNAVFYIRYRYYPNKGRAPNKSHGHKPPRDRVAIVKKT
MDKGRLTLQFDVRFAKSLLX
>Camelina_sativa_10g027220.1
MSEEDDYEKQEEDDYEKKEEEEAEKRRRFWARVGESEGFDVEHLMKTKPEWCMLDYNNSNFYGEVFLYAKLGILEYNILQ
GENSDFSHPDLLSYIEKCNTETNYAFSVYSITLVAKDPAAGGSLVTFQTKLKKSELRIYDWIRLYMELAFLHAYEYLTNP
NLSKLVIMKAVVETEENLKPPSERLNARNAVFYIWYRYYPNKGRAPNKSHGHKPPRDRVAIVKKTMEKGRLTLQFDVRFA
KSLLX
>Camelina_sativa_15g027380.1
MTPPLQRDRREFLGEQRDYWRSVAETDGFDVEDLVVPRNGGLWFHNCQHPRFRLTFCVPKFYAMVGIHRYNMLKGTNFQY
LDLLKYNDTMNCVRSYFITSVARDPSAQLQKTFQLRVDEKSYGKLDLTVTIARPKDEEKVTTTKKRFMPHFYDEAAADAF
YQGALPDWPSVDDFNNQKRFYLVNESELLANDWIRLYLELAVCVDDESTIEGGSFQVAYSESGNRNQGRRCAAAKCKTQV
QKCNCLHNVX
>Camelina_sativa_15g001360.1
MADTLQRMLVSGELTKEELFSFLRGLDSDDKVVGGCTSDKILEDDYPKSNNTLPPLLFCYDDHLRRRYDEEVEEEEWQPL
DERYDGVDAFYKGPMPTFLSGPPEEAADDQRFYVVPYEVIDQNDWLLLYAHFALFKVCEAESHSFLPEEMHLKKILMQTQ
VKPQDDDDDDDDDDEPMQTQVKPQDDDDEPMSSPILKSMNAIFHISFSVNCRDYTTVVRRTTDGLPGHMRLEVEVEPAKK
HGDX
>Camelina_sativa_19g056390.1
MKIGKKKFLMKMKKVKVLMEEKVKEEVVVRNFRDVPIQRKFDDYQIFCGMPLIYRANPYQSFKAFILQLYAKLGLHRYNI
LQGKDLKVSTIYKYIMSTGCAACQYRITFDVKDPRETSDSPLQTFEIQVNEKKYNSLLLTCTMAGPLDIKLLSDFLPDLP
PVNPFQDDTSDRFYVLKKSEVKKNDWIRLYLELAVATANRTHSRFGMANLKILRVAMETPREHVLPISEGLGAYDAIFYI
RYTDSCKARAGDDVDRVAVVRRILDDHTEIFRLVGRTHSIRLLGNGESQKTVVHGSEDIEIPQDNQTX
>Camelina_sativa_19g022980.1
MLEGTNFKLEAVTKFNKLQNFVSPYYITLLAQDLVSGSHQTFQVLVDEKGVGRLDMIVEIARPKGVTTKEPPIPCDSFSV
GDKLPEWPSPDSFNDTKRFYLVKESELQNNDWIYLYLELVLCAIDRVGISDSDLSKLRIVKAVIETKEDMMPPNERLKAK
TAVVYITFKGMTNAQVAGEHDERKAMVRRIFNEDTGRLSLRGHLIAENPYVNIDPVTFFNSHAHTEAVRRALELPLPPYI
RX
>Camelina_sativa_10g049980.1
MSLRIESNEAMDSDSRQRSKRLKKCDGFGTVVLGYGRELLREVCDDRWSPCCGLVRLYARMGLHRYNLLKGTKLQFRLVK
KYHRTTGTNTDDDASIADYFYLRGSVPKCPPEDLFQNSNRFCVVKGSELQQNDWIRLYLELAVATTHTNKGRNHDLSNLK
ILKVAIETTEDLDPPSEGSLNALNALVYIRYEDSCDSRVGKDVDRIAIVKRTYSHGSFVLEGRNMAFKSEVAHGLQNLRI
X
>Camelina_sativa_14g036190.1
MSRTTVCEEYSITPEEYSRNVREYWRVAAESDGFDIDEYRGPIPVKGMVSYHCGPEGISHAYELLLEGYALLGLHRYNIL
QKFITTMSLASSYYFTLLAHDPAAIPPFQQTFQVKVDEMEYLSLDVAVSIARPKKVVGQNQDEAALTPKEPFIPHFHRSV
VSVSDGVLVFQGRLPDWPSDDALNDDRNRFYVILQSGLPKLQILKVVIETEEEDQNPPDERLSARRAHVYITFKGLAKSP
PLADHEIGDHVERKAIIRRVIDAHSGCLTLQGSFWSDKDAEHRSKRLRTGGPKRCX
>Camelina_sativa_04g061730.1
MSCLLAEKEGFPICDHFDKLAVDAFFKCDMPNSLPEVTTSDNLQFYELKESEVEDEKDWLLLYLELSLRTNSFPFSCESS
FDLKKVIVQTRADVFSKKKTKSENAIFYITFTSCASQDSNPIIRNAIIRRKMDGIPGHMSLEVKSLVX
>Camelina_sativa_01g001360.1
MDLYGRLGVHWFNFEHNRNLKFIRIPKLNTGHPYSISYYITIEVEDVDAAAGSSPSSLTQQTLVSRLFFPHLDFMIERCR
IKPTTAKAEQPYSIFGHFIYDGVDAFYRDCMPTFLSGPPEETADDQRFYEVQDEDIRKNDWLLLYARFALFKIQQSRLHI
RSKENYGWDTRTYAPRSRSRTRQEIRRLIASLLQEMIKVSWWSSRCALLQSLTRENTSSYALCRFSYPLLADLEMKDFLA
SDESESDNDEDDSNQGINRKKVEKRKDKYRALIESEDVDSHKDVEEENDQDMEGEGSGGGEVVAEEGNQMINDPRFSSAH
TDPRFSSMPRRQSKIAIDSRFKPMFSDKRFTTANAPVDKRGKRRKAGKGNDLLCDFYRLDEEDNDDKKKKKKKMADDDX
>Camelina_sativa_15g027340.1
ITKKRFIPHFHSEAAADAFYQGALPDWPSVVDFNDQKRFYLVNESDLLANDWIRLYLELAVCVRLRTPSERDLSKLQILK
VAIETKEEDVQPPNARLEAKCAILYITFRGLAEAPIGDEVGEHVERKAIVRRVLDERSEYLTLRGGFSIGEKALNTEQPV
SGVEALDDDEQSSEKRPRLHX
>Camelina_sativa_17g029000.1
MIPPESSDRESDGFDFPNGNTNTRHLRLRHFECGGKYPSYPFRSLVKLYARLGLHRYNLLEGKNLQLDSLESFNMSITGG
PSSYYLSLVARVPDSGLQQPFQVFVQERSFGFLDLGCPIARPLVTTKEPFLRPHSDPPPPDGMFFSKKLPRWPSSFTDAN
RFHLVKESELQDNDWIRLYLELALVFLDRSLTHDHHSHHLSQLEIVQAAIETTQDDSEKTTVVYITYNDLAMAQVGEPLQ
RRATVRRIINETTGNFRLRGVYWIGDKDSVHIRRPSKRLKLRLGVHRLWRLSNPRCHQLYKTRRLPNVX
>Camelina_sativa_14g020050.1
MVRRPLIPEFKLFMERCRIKPTTVERDTELNYFHGFVLDKFYRGPMPAFSSEPPAFGDDAMRFYEVPKTDIDKIDWLLLY
AEFSLYAGSHSFLPKDIEMKKVLVETLETHADTSQKLKSMNAIFHISFRANSCDYITVVRRTIDGVEGHMFLEVGCRKKT
X
>Camelina_sativa_05g012530.1
MDPINNSIHTFQTLVTDAGYNNKARLILVTKICRIKPQVPGMGDATVFWDLDAIDDFYKGEMPDWPPNDDKLQFYEVNEL
ELRDNEWLHLYAEVALFSEWADDLSAYMPFEMKKVVVQTREDVESSMKLMSRNAIFYMSFNIRGGRECRGIVRRTSDGRT
GHMCLEARCWIDKX
>Camelina_sativa_06g044530.1
MTSSSSWIEEADAFVRGGMEYWRQVGESEGFDVEGISAPQGTLVLKVVKCEGSMFQHEYRVDLYAKLGLHRYNILKGTNF
HLDHLIKYNKLMNALSSYYITLVASDPASGSVLTFQVKVDQNWLHRLNLIVSVARPKGTMEPLPLQDDLKADRVLHDLHD
DDGLSAWPSEDAFNDTNRFHIMEESELLDTDWIRLYVELLLCSKDRLLRDSDLSKLKIVKVAVEASNEDVEPPSERLNAA
KSATFYIPFRLAIWGIREHVERRAIVRRLISERTGNLILLDALAPFKKERRHDETLLQPSLGYSRPNGRLSRSLSPFDIL
PFERFKRSRSEWQDPSENX
>Camelina_sativa_19g058510.1 _reanno
VFKARMDEVAILVPKFGDELPQRKRKLESSTYAAPAPAPIRNFHKVEYDSCDDDDDDDYIASMVEKEYNRQFLQSDGFDV
DRFDLRYGGIYPYILRDAYDYPYDMGLLGRLGLHCFNLQKGTNLRLIGINKYNDDMIGRFLRYYITLEATDTSNSLCNFQ
TCVCKDYSPQESSFMVQTEISRLKVPAGPRTTFIGPQRRWKDDAVDDSYKGKMPTWLTEQDLASNKGHSYELQESDWQGI
DWLHMYAEFAFYSKSSSYTTDLRPFLPLDIKKIIVQTLENREASPHMIDKATNAIFYISFKGNGDPTGTPMEYQAI
>Camelina_sativa_06g046630.1
MIQGTNLQFSYIEKYNYRPSRVYTAYYLTLVAKDPDAGNSLLTFQTRVVDEDFDIKKLSCSIAGPKTEAQGNPLRRQNLD
PEPVDDFYKGRLPEWPLSENAFYDKKRFHLLKKSELRKYDWIRLYMELAFLFSNLWRPKNPKLSNLVIVMVAIETKDNVE
PSSERLKAKNANFYIKYKYYPSKARPPKVRPAHRIAIVRRTFNKNTGHLTLQFDGQYAKTFLKNGSGPX
>Camelina_sativa_03g025980.1 _reanno
IYGQINANDFGTGFDFPNGNTNTRHLRLRHFECGGKYPSYPFRSLVKLYARLGLHRYNLLEGKNLQLDSLQSFNVSVTGG
PSSYYLSLVARVPDSGLQQAFQVLVHERSFGFLDLGCPIARPLVTTKEPFLRPHSDPRPPDGMFFSEKLPRWPSSFTDAN
RFHLVKESELQDNDWIRLYLKLSLVFLDRSLTHDHHSHHLSQLEIVQAAIETTQDDSKKTTVVYITYNDLTMARVGEPLQ
RRAIVRRTISETTGNLRLRGVYWIGDKDSVHIRRPSKRLKLRLGVHRLWRLSNPRCHQLYKTRLPNVX
>Camelina_sativa_06g050260.1
MSCLLAEKEGFPICDHFDKLAVDAFFTGDMPNSLPEDTTTSDNLQFYELKESELEEEKDWLLLYLELSLRTNSFPFSSLG
ESSFDLKKVIVQTRADVFSKKKTKSENAIFYITFTSCARKDGNPIIRNAIIRRTMDGIQGHMSLEVKCLVX
>Camelina_sativa_18g030470.1
MEAVVEVGAACEFGKLEIARTSTARRRRKKSKTGLKRNGQLAYVCKSSSLMAPQRYDYDCTLYARLGLYCYNFEKVQEAD
LHENDWLHLFTEMAFFSIARADSPPLEINKVVVETKEDYITEAREKLHAKNAIFYISYKYKGDPSIGFTGDHRAIIRKTT
DGEPEHMSFEFASEQQAKX
>Camelina_sativa_19g011220.1
MDFTVISRFGAEHHEMLCREVNDYWRRLDESDRFDVEGIEAPLGAIPLIAYDCQRRCPVLVKRYASAGLHRYNMLEGTNF
KLGAVTKYNKLQNFVSPYYITLLAQDSVSGSHQTFQVLVDEQRVGRLDIIVEIARPRGMTTKEPHIPSFSVADELPQWPD
SFSDTNRFYLMKQSEFLNNDWIYLYLELVLCKIERVGISDSDLSKLKIVKAVIETKEDMLPPDEILNAKTAVVYITFKGM
AKAQVAGEHDERKAIVRRILNEDTGRLSLMGHLIGENPYIDIDPVTFFNSPAHTDAVRRAPELLLPPYMLPAAAVYGSRI
CCRRICVNFQIWVKLSSYILCVFWIFQICVSHETX
>Camelina_sativa_02g057410.1
MLKVPGNSPPSSPIEKESFSSDVEHVKVKGYRGIKAIGCTPANESISKFGLHCFNSHKRNDENLRLITTYCRPTGSGESG
SQWDPNGVDVLYTGLMPKWLDDDALTGSDKLHFYEVDHLPLEIKKVVVQTKEDIESTLKLKSSNAIFYLSFKTRGGAEYR
SIIRQTRDGRPQHMCLEVKNVEMNKX
>Camelina_sativa_19g003130.1
MADTLQRMLESGELTKEKLFSFMRGLDSDDKVVGGCTSEKKVIEEKAVKRIDNRKSLKQLLDMRFLSAEESYNLLRQIEE
EEGEEEEEVDERYHDQILDSQFFDIDRDVRVPRLIGVLQFYFGDKEEEQPPPEMVLYGQLAVHWFNFEHNRNLKFIRLPK
LNTQHPFSVSYYITVEVEDEDEDVDAAADSSPSSLTLQTMVKRPFGAFLEAMMEVMIEVCRIKPTTTANQLDFQHFMIGW
VDASYRECMPTFLSESPEEAADDQRFYEVPDEDIRKNDWLRLYAHFALFKVCEAGSHAFPPKEMELKKILVQTRVTTTQY
DHDDDDDDDDDDDDDDDDVEPPSPILNPIDAKSMNAIFHISFKANCRDYTSVVRRTVDGFSGHMHLEVNTTEIDCFSPX
>Camelina_sativa_01g044230.1
GLAPNGYTYSKDGDPSRRVLVSLYARLGIHHYNFLMGKDVQPDSVMKYTISTYSAACAYSIYFKGKDPAAAETTKPPIFE
AEVDEIDYGQFILVSYRSGPYPAESKKHLEGLPNTVMGDKLLSYFEPDELLSGENPFQDDTGRFHLLEKSEVLKNEWIRL
YLELAVATTNRNHIRHGVGALKIHKVAMEITRDLEPFHKGLGAYDATFYIKYTDDCKDRARAGDDGYRVAIVRRIVDVHT
GIFRIIGLTQIFPTIPASNGIAAMEASPQDX
>Camelina_sativa_12g039200.1
MGNGMWKQEARDTTEEPPLINEKLEDERPQESTYIKPHVWNLRREDDDYYNKQRADDYYKQQRADFELYGPNPRIDLFGR
VGLHCYNLQKGTNLKSLKVLNCDSWITSLVTHYIILEAMDPIGNSSCEFETQVRYAVENIDCLSAITTRCKLKPKTPEEE
DKYYEWNKDLVDNFFRGDMPEWMREDALTGRDKLQYYEMKDSELEENEWLHLYAELALFSKWQTKLNEMESAKPFEMKKV
VVRTKENVESWKKVKAENAIFYISFKTRCGLDFNCIIRKTTDGKPDHFSLEVKCLMX
>Camelina_sativa_03g027710.1
MTTENSYTAHVEYWRQAEESEGFDIENISLPSSMDGIMITAGLLACDCKGWYPRLLTKLYAKLGLHRYNLLEGTNFQFDS
LVKFNMLQNCLSSYYMTLLAHDSVACPLGKTFQVRVDEGKFGSLDLACSVARPKGEETTKMPFIPHFHGGASAAGIFKGE
LPDWPSDDALKDQKRFYFESEWQANDWISVYLELVIYVNDRLISEMHRMTEVLSQLEIVKVAIETATGDVEPPNERLKAK
SANVYIVFKGLAEPRAFRRVFEIGVDIERKAIVRRVIDEHTGYLSLVGKLCGGQSTKKRSRSPX
>Camelina_sativa_04g024540.1
MRFRGQQTCIRDKHVNSGHLLRPLNVETEETTVRQTLTVETGPTEGEHTQFNQRMVHQRMGRKLQYMRIPKYNLGYYSLR
MPYYITVEVNDLSDNNSPHTFQTLVTASPLPRNGENLRVSTIFCRIKPQIPGNSLYLLKRLYANFVSKAVADDDDDDDRL
RFYEVLEQDICDNDWLLLYTEFALFSFWRYNDEDGLESCLPVEIKKIVVETCETHTEPRLKLKSSNAIFHINFSAKSRLY
KSVVRRTMDGISGHMLLEVNSWVDQPSSAX
>Camelina_sativa_15g027370.1
MATPLQRDRRVFLGEQRDYWRSVAETDGFDIDDLEVPSTGGLWSHNCQHPRFRLIDCVPKLYAAVGFHRYNMLKGTNFQY
HQLLKYNETMGCVQSLYLTLVAIDPSTKLQKTFQVRVDEKSFGKLDLTCSVARIKDEEEEEVTTHKRFIPHFHGEAAADD
FYQGALPDWPSVVDLNNQKRFYLVNESDLLANDWIRLYLELAVSVKFGSIRERDLSKLHILKVAIESKEEDIQPPNGRLQ
AKSVVVYITFKGLAKAPIGDEIGEHVERNAIVRRVLDERSGYLTLLGGFSIGEKALNTDQPVGGEEALDNEQSSEKRPRL
DLTX
>Camelina_sativa_15g027330.1
MRDINNVNGIYRPDIKTASAARFRQTASLTRMRKNLTSPLEDDRKKVFSGPRGYWRQVAESDGFDIDDLEVPSTGGLWSH
NCQHPRFRLIDCVPKLYAAVGFHRYNMLKVITNIYSSLLPFPPNLFLLLIWFLQFILVIYITTIQFYFPGDKLLVPSFYQ
IAENLSGSGKLDLTCSIARIKDEEEEEEVTATQKRFIPHFHGEAAADDFYQGALPDWPSVVDLNNQKRFYLVNESDLLAN
DWIRLYLELAVSVKFGSIRERDLSKLHILKVAVESKEEDIQPPNGRLQAKSVVVYITFKGLAKAPIGDEIGEHVERNAIV
RRVLDERSGYLTLLGGFSIGENALNTDQPGFDMDGVVVPRGTTGLWSVNCKHRRFRLRACLPKIYAMVGLHRYNMLKVX
>Camelina_sativa_17g028990.1 _reanno
GFDYPNDNTRHLRLRRFEWGDNHPKFPFGSVVKLYAKLGLHRYNLLEGKNLQLDSLKSFTVSITGGPSSYYVSLVARVPD
GGLQQAFQVLVQERSLGFLDLGCPIARPLVTEPFLRPHKAQPPDGLFFSDELPDWPSEIAFNDRKRFHLVKESELRDNDW
IRLYLELALVFHDRTLTERYLSQLEIVQVWIETTQDVEQPNSKKTTIFYITYKDLAKARLGEPVDRRAIVRRIINEATAN
FRLRGRYWFAEKAPDTEKDYVLLPVGEKALDKKQRSKRLKRCLGVLRLWRLSNPRCHQVYKTRRLR
>Camelina_sativa_17g035800.1
MIVQVARDTTPQDVDLVFNGKNVAIFYIRYKDSCEARVGKDVDRVAIVRRAFYEKRKCFALVGKTLSLGIIPTKGX
>Camelina_sativa_05g014900.1
MSVAGVHRLTLSLPPKCYLRNFISNGKHTPSLLPHRYSVFHHSHRLVTSSSQKASNKSDAEAEAESSYGEGEMLDKNGTS
RSNPFVSEELLKKLKRYGLSGILSYGLLNTVYYSTAFLLVWFYVAPAPGKMGYLAAAERFLKVMAMVWAGSQVTKLIRIG
GAVALAPIVDRGLSWFTVKCKFESQGKVSFWRIGWDMSWSGFDAICRCDTALGIAQYINLVNLYAKMGLHRYNLFQGTNY
QLIIVKKYHYKLIIAATCYYITLVAMDPSTSLLHTFHIRIGERKIAGFVLLCNIVRIRGETNKDEIISYDLPGSMPEWPT
EDPFDKRKRFYVLNKSEVQDNDWIRLYLELAVAKYRSTDMDPDLSDLKIVNVAIDTSEDLSEGLNAKNATVYISYKDSCE
DRVRKDVDRIAVVRSTFCERTGHFTLMGRHQSSELIPKKGADQSSEMIPKKCKYQSENDSCEAGVGEDADCITRRFNEVG
EDADRITSSFNEHTX
>Camelina_sativa_19g027110.1
MSEGGGKYDMTTSQLEDDRKEFMDYWRTAAKSDVRLVYPRSMLWWGFIVTICSSTVKKYNKSMNLVRSFFINSVAIDPSS
QLQKTFQLRLDEKSLGNLGLNVTIARHKDEEKVITKKRFIPHFQGEVAADAFYKVNESDLLANDWIRLYLELAVCVRHRT
PSEGLAEAPIGDEVGEHVERKAIVRGVINERSKYLTLRGGFSIGEKALNTDETVTLPX
>Camelina_sativa_19g027100.1
MESKKNKRRGRSCLKVAIETKEEDIQPPNWRLQAKSAIFYITFKGLAEAPIGDDFGEHVERKAIFRRVIDERSGYLTLLG
GFSIGENALNTDQPVSGEEEALDNQQSSEKRPRLDX
>Camelina_sativa_10g044560.1
MDAVNPADNYSPLSLKTWVKHDEHAKTEHLSWETFFCDVEDWQEADHEWDNEAIDDLYKVELPKWLPDENLQHCYVVKDS
KLMDRENWWLHLFTEFAFYTKWSKLLALDAIAECLPLETQKVVVETRGEAETEPREKLKAANAILYISFECGNDPITGNV
ANYRAIVRKTMDGKQGHMRLEVRCWSIX
>Camelina_sativa_18g020930.1
MSHGTNLQLHHLKKFNKTMNCQASYYITLAACDPASIDPASLVTLQVGVAEGSTGSLNLSCFIAKPQGTPTDLLRSSGMV
DDDKVQLPCWPSDFNDFQRFYEFKESELQSNDWIRLYLELALCANDRRIEESELSQLQIIKVVMETLDEPLQASAANVYV
YITFKGFALARVGEIGEHVVRKVIVRRAFNDRTGCLTAHGGLGLDRYNMSHGTNLQLHHLKKFNKTMNCQASYYITLAAC
DPASIDPASLVTLQVGVAEGSTGSLNLSCFIAKPQGTPTDLLRSSGMVDDDKVQLPCWPSDFNDFQRFYEFKESELQSND
WIRLYLELALCANDRRIEESELSQLQIIKVVMETLDEPLQASAANVYVYITFKGFALARVGKIGEHVVRKVIVRRAFNDR
TGCLTAHGALIPPPLRSVFSRKVSCLDX
>Camelina_sativa_17g031060.1
METAEETAEEKYFRLQRAYWLQVAETEGFDLEHVVVPPSMIGRINGLIAYDCERYVDHYPHRMLVKHYANVGLHRYNMLK
RTNFHLGSLKKFNMLQNFVSSYYMTLLAHDLRSCPSGKDFQVRVDERTYGSLDLTVSVARPKDELVTTKMPFIPHFHGGA
SASGIFIGDLPDWPSDDDLKDQNRFYLVKEADMQYNNWILMYLELVICAADRSINRYSRLSGLNIVEVVIETTDVLPPKR
RLKAKCANVYISFTGISELHAPQQVFPSGVNLKRQAIVRRVMDDTGYFTLVGKLCGGEKKEX
>Camelina_sativa_18g026320.1
MLKVPVNSPPSSPIEKESFSSDVEHVKGYRGIKAIGCTPADELIAKVGLHCFNSHKGTNLQFLTVTQLFLRTVSHVSYTM
TLDAFDPANHSIHSIDTGVWDASHRNGENLRLITTYCIPTGSDESCPQWDPNGVDVLYTGLMPKWLDDDALTGSDKLHFY
EVCCLAMNFFLTYFLLFDHLLNTQNTEHLVPLMFKMFQTQVNDSDLQENAWLHLYAQVAAYSRWNVYMVDHLPLEIKKVV
VQTKEDIESSLKLKSSNAIFYLSFKTRGGAEYRSIIRQTRDGRPQHMCLEVKNVEMDKX
>Camelina_sativa_06g044620.1
MYDVMLDEANLWHHEHEQGFDVDFCNHTYNGIMPGGCSPYDKLFAKAGLHCYNLEKGKKLEFKSLVKVNSEIGSLYNSYS
TSEVMDPINNSIHTFQTLVPGMGDATCFWDLDAIYDFYKGDMPDWPPNDDKLQFYEVNELELRDNEWLHLYAEVALFSEW
ADDLSSYMPFEMKKVVVQTTGDVESSMKLKSSNAIFYMSFKIRGGRECSGIVRRTSDGKTGHMCLEARCWIDKX
>Camelina_sativa_18g037410.1
MSLASDATVPTVSTVTVSYSELKQSNIDLSERIVQGFGPNGLGILSVKDVPGYPALRKNLLQLAPRLAGLPEEVKRELED
AHSRYNFGWSHGKEKLESGKLDVLKGSYYANPLQDVPTSNPYEIQRYPSYCGSNIWPRNSLSELEGGNSVILALLSGVVS
LCNRVFSFHDMTAFKALGSLMFEVGLMGLEEMEVMRVSEFGRLEISKAATERKKEKKLRAWSKKYSHLAYGFDYGGSDFR
LRKPDVGDYDYHLTLYARLALYCYNFEKGTNFKFVRWVKYNSMCTACVDFYLTFEAMDPACDSVFSSFQTVFSNAGYAGR
ILACRPTCTGLTVSRDHFLKGNKRVNEYWDRNEDAIDQFYTGEMPKWLSDEAFSSDNKKYYVVIKIYVQRVQESELHDND
WLHLFIEIIFFKAIYPVLVASPPLEINKVVVETKEDYMTEAREKLHAENAIFYIGYKYRGVSSSGIAVDHKTIIRKTMDG
EPEHMSLEIAYEQEAEX
>Camelina_sativa_01g041990.1
MMGRFCLYYITLEATDTSNSLCDFQTCVCQDYSPKDASFMVQTEISRLKVPAGPRTTFIGPQRRWKDDAVDDSYKGKMPT
WLTDQDLASNKGHFYELQELDWQGIEWLHMYAEFAFYSKSTSYTTDLKPFLPLDIKKIIVQTLENREASPHMIDKATNAI
FYISFKGNGDPTGTPMEYQAIVRRTMDGMPGHICLEFDCLAYKSSX
>Camelina_sativa_12g017820.1
MVTNEPPPPRKHKVVEIIPDVGLKLLVVAGFEAEVVGCPWDPEAVHDFYQCGLNWLPDDALVQSSDKQHPHFYELQNSEI
REYDWLNMYADYAFYTLWENGLTKLKLATPLEIKKVVVQTHEAMEPKELLKAGNAVFYINFRDCGLTEEHRAVVRRTTDG
HPEHLCLEVKCPVGDLIX
>Camelina_sativa_15g079940.1
MPLIYRANPYHSFKAFILQLYAKLGLHRYNILQGKDLKVSTIYKYIMSTGCAACQYRITFDVKDPRETSDSPLQTFEIQV
NEKKYNRLLLTCTMAGPLGEPMNGNRWGGSVSDIKLLSDFLPDLPPVNPFQDDTSDRFYVLKKSEVKKNDWIRLYLELAV
ATTNRTHSKFGMANLKILRVAMETPREHVLPITEGLGAYDAIFYIRYTDSCKARAGDDVDRVAVVRRILDDHTEVFRLVG
RTHSIRLLGNGESQKTAVHGSEDIEIPQDNQTX
>Camelina_sativa_02g037710.1
MIMRSVKGSELPYTRWISLYLELAVLKCDSKISDDVLSNLEIVQVAIETTEEAPLQAKNSILYINFKALATDGIGQHVER
KAIIKSFVSEPSGFLYLKGHLCKEEEEDLSHTATINRLREISRRNRELYLRSRTTVX
>Camelina_sativa_14g042430.1
MGAESDQEEKLYEEEEEKRYQAEVAYWEEVWKCNNGFEIDHLKIPKRFGFVGVAPISFKEYNYDDELPLLILYAKIGVHK
FNMSKGTNLQFDSLDILNELPEPGHRTYHITLLVKETSRQFQTSLVHLGHRKKSVTWFTARFKPKHPRPGRLHYGPRPDC
YRRELPEWPPENDFSDKKRFYLVEESELLKYAWIRLYMEFAFVEENEAIAVANPDLSKLVILMVAVEPMGNAQPPNEDVL
MARDATFYIRYTYPYMGHRSQRSPRHRIAIIRRTIKKDTLSLLFMSSFAKKSSSGVTTLPIIRFAEEAKAWDCGRMIRVY
AKNLDGFADFEEFKNLRLX
>Camelina_sativa_15g084200.1
MAWSGVERKPKSHQSIHPALAYRKGRRRLSVRFPGPIRGYGNSEELRQYEEGKEEVLDEDEEGKGLDGGEGKGGGLDGGE
GKEGLVVRNFRDVPIQRKFDDYQIFRGRPSIYRANPYHSFKAFILQLYAKLGLHRYNILQDPRETPLQNFEIQVNEKKYN
SLLLTCTMAGPLGEPMNGNRWGGSVSDIKLLSDFLPDLPPVNPFQDDTSDRFYVLKKSEVKKNDWIRLYLELAVATANRT
HSRFGVANLKILRVAMETPREHVLPITEGLGAYDAIFYIRYTDSCKARAGDDVDRVAVVRRILDDHTEVFRLVGRTHSIR
LLGNGESQKTDVHGSEDIEIPQDNQTX
>Camelina_sativa_03g029290.1
MDIVKYDWLLLYAEFALFHVCENAGSHSFLPEQIEMKKVLVETLETHAEPSLKLKSMNAIFHISFRANSCDYTSVVRRTI
DWVPGHMSLEVDCRKETX
>Camelina_sativa_12g046900.1
MEPPSERLRTRNAFFYIKYKYQPSKGRDRKAHGRMAIVRRTRRNKGYLTLEFQGPAX
>Camelina_sativa_11g100900.1
MEVLRVSEFGKLEISRAATERKKEKKLRAWSKKYSHLAYGFDYGGSAFRIRKPDVGDYDYHLTLYCRFALYCYNFQKSCC
WIYVEDLGLQTHIGLTVSRDHFLKGNKRVNEYWDRYEDAVDQFYTGEMPKWLSDDEAFSSDNKKYYVVQESELHDNDWLH
LFIEIAFYNAIYPLLEASPPLEINKVVVETKEDYMTEAREKLHAENAIFYISYKYRGVSSSGVAVDYKTIVRKTMDGEPE
HMSFEIAYEQEAKX
>Camelina_sativa_05g017070.1
MSCDFICVWGTGPGRLHYGPGPDCYRRKLPDWPPENDFSDKKRFYLVEESELLKYDWIRLYMEFAFVEENEGIATANPDL
SKLVILMVAVEPMGNAETPKEDILMARDATFYIRYTYPYMGQGKKHKPKSPRHRIAIVRRTMKKGTLSLLFMSSFAKTSS
GVTTX
>Camelina_sativa_04g050340.1
MGAESDEEDKRYEAEEEKRYQAEVAYWEEVWKSNNGFEIDHLKIPKRFGFVGVAPISFREYNYDDELPLLILYAKIGVHK
FNMSKGTNLQFDSLDILNELPEPGYRTYHITFLVKDPGRPSCRQFQTSVVHLGHRKKSVTWFTARFKPKHPRPGRLHYGP
RPDCYRRELPEWPPENDFSDKKRFYLVEESELLKYDWIRLYMEFAFVEKNESIANPDLSKLVILMVAVEPMGNAEPPKDI
LMARDATFYIRYTYPHMGQRQPMSPRHHIAIVRRTMKIHTLSLLFMSSFAKTSSVVRPDPSDNVVLPIX
>Camelina_sativa_06g041580.1
MLFNVTRRSNATIVEQMRKPIPTISPFEAKGSLVHRLLTLKAVICNDRSPCCNLVKLYAKMGLHRYNLFQGTNYQLILVK
KYHYRLILAASTYYITLVAMDPSTSLLHTFQTKIDEGQIAGFVLKCNIARIRVKLYAKMGLHRYNLFQGTNYQLILVKKY
HYRLILAASTYYITLVAMDPSTSLLHTFQTKIDEGQIAGFVLKCNIARIRAETNKDERAYSCYFPGSMPEWPTEDPFDNR
KRFYVLNKSEVQDNDWIRLYLELAVAKYRSINMDPDLSDLKIVNVAIDTSQDLSEGLNAKNATVYISYKDSCEARVGKDV
DRIAIVRRTFCERTRQFTLRGRHQSLEIIPKKRADQGEDDSCEAGVGEDADRVRSSFNEHTRRLSPMGQQHQSSVIIPKK
GADQGEDDSCEAGVGEDEHLTPNTX
>Camelina_sativa_12g017740.1
MKEPGFSTARERPFKGFDVEIRNPNSLIYVYKCANNEEYRRDNIVGICARIGLHWYNFHKGSNLKLMHVDKYTSKFCALM
TYHITAEAIDPANDSRFTFQTRVTSSTCTGDETKRWDDEAIDDLYKCNLPEWFYEVQESDIREHINWLNLYTEIAYFSLW
EGDLRRESFVPLQINKVILQTRQALESKDKLKAVNAIFYISFRDVDPLHGPPQDHRAIVRRTVYGIPGHFCLEFKCRLED
LX
>Camelina_sativa_15g002120.1
MADTLRRMLDSGKLTDEQCLSMLRVLDSDDKVVGRCTCQKVIEEKAFKRIDNRKPLKQLLEMRNLSDEEYDNHLREIDED
QGESEEVDERYFRQMIESQLFDIDPDVRVPRLIGLSHFYFGDKEEEQPPPEMDLYGQLAVHWFNFENNRNLKFLRIPKLN
TEHPFPLYYYITVEVKDEVEDVDVDAAADSSPSSLTLQTMVTRPFGASASLEAMMEVTIEGCRIKPTTTGAYQPYQPDFH
HFMFSRVDALRRGCMPTFLSGPPEEAADDQRFYEVPDEDIRKNDWLRLYAHFALFKVCEAGSHAFPPKEMELKKVLVQTR
VTTTQYDDDDDDDEPPSPIFNPIDAKSKNAIFHISFEANCRDYTSVVRRTVDGVSGHMQLEVNTTETDCFSSSTDDQSX
>Camelina_sativa_15g001430.1
MADILWRMLESGKLTDEQCLYMLRILEDDYPKPKQLSHTLSSFVVVRIYQKVIEEKAVKRIDNRKSLKQLLDMRNLSDEE
SYNLLRQIEEDQSEPEEIDERYSRQIVDSQFFDIDPDVPVPRLMGLSQFYFGDKEEEQPPPEMVLYGQLAVHWFNFEHNR
NLQFIRIPKLNTQHPFSVSYYITVEVKDEDEDVDATVEVEDVDAAADSSPSSLTLQTMVNRPFGAFLETMMEVMIEGCRI
KPTTTSYQLDFQHFMVDWVDASYRECMPTFLSEPPEEAADDQRFYEVPDEDIRKNDWLLLYAQFALFQVCEAGSHAFPPK
ELELKKILVQTRVTTTQYDDDDDVDVEPPSPILNPIDAKSMNAIFHISFKANCRDYTSVVRRTVDGFSGHMRLEVNTTEI
DCFSPX
>Camelina_sativa_02g061940.1
MEAVVEVRAACEFGKLEIARTSTARRRRKKSKTGLKRNGQLAYGFDIGFELDGLVTAPQRYDYDCTLYARLGLYCYNFEK
GTNLRFVGWEKFNSMCTAYYDVYLTSHAMDPASNSVFPFQTLLSTTHRSFAKDYVIDTWQILACRPACNKPVNEHWDRDT
LYKRPVPTWLSDEALASDNKKYYVVQEADLHENDWLHLFTEIAFLAIAKAELEASPPLEINKLVVETKEDYITEAREKLH
AKNAIFYISYKYRGEGDPSIGFTGDHRAIIRKTMDGEPEHMCFEIASERQAKX
>Camelina_sativa_12g039190.1
MGNGMWKQEARDTTEEPPLINEKLEDERPQESTYIKPHVWNLRREDTDYYKQQRDDFALYGPNQHVDLFSRVGLHCYNLQ
KGTNLKILKVHKCDLWITSLITYFITFEAMDPIGNSSCEFETQVRYAVENIDCLSAITTRCKLKPKTPEEGDKYLEWNKD
LVDNFFTGDMPEWMREDALTGRDKLQYYEMKDSELEENEWLHLYAELALFSKWQSKLNEMESAKPFEMKKIVVRTKENVE
SWKKVKAENAIFYISFKTRCGRDFNCIIRKTTDGKPGHFSLEVKCLMX
>Camelina_sativa_14g035410.1
MDLAVSIARPKKVVVQNQDEAAVTPKEPFIPHFHGSAVSVSDGVIVFQGRLPDWPSDHALNDDRNRFYVLKESEWQTTDW
ISLYLELLICATDRGMFGMILQTGLPKLQILKVVIEIEEEDQKPPDERLNARRAHVYITFKGLAKSPWIADHEIGDHVER
KAIIRRVIDAHSGCLTLKGSFWSDKDAEHRSKRLRTGDPKRCX
>Camelina_sativa_11g014620.1
MSEFDDDVVILSLVGQEISPEATQKYLRQVQESDGFDVGYFRNARTRINPVRMKDESGYTHDIELYARLGLHCYNLQKMK
DSIIRRSLPLKIKKVIVHTQESGEESPQLKLKANNAIFYMSFKRSFDHHSGKYPVEYQAIVRKTMDRKPGHIRLEVQSWA
GTDLFLLX
>Camelina_sativa_11g081690.1
MTSPFPLESPTAESVRGQMDSWCRGQMDYRDQVREAGFFDLEKISVSQGTTGLMPFYCDLNYPHPVLVKRYARLGIDRYN
MSHGTNLQLHHLKKFNKTMNCQASYYITLAACDPANIDPASLVTLQVGVAEGSSTARCSLNLSCFIAKPQGTPTDLLRSS
GMVDDKVQLPCWPSDFSDTQRFYEFKESELQSNDWIRLYLELALCANDRRIEESELSQLQIIKVVMETLDEPLQASAANV
YVYITFKGFALARVGEIGEHVVRKVIVRRAFNDRTGCLTAHGGYGFSIGEVAEEHHVSRPRHYTEPGALIPDQDPSSX
>Camelina_sativa_18g026630.1
MPKWLDDDALTGSDKLHFYEVNDSDLQQNAWLHLYAQVAAYSRWIYHMVDHLPLEIKKVVVQTKEDIESSLKLKSGNAIF
YLSFKTREGAEYKSIIRQTRDGRPQHMCLEVKHVEIDKX
>Camelina_sativa_06g049590.1
KSFALLKLQETGRPPSYKELYDALTPYHHRLEGESFYMILVPTVRGNYFVSRQLLLQSRLLRPDAIESFKLGKNMLWDGP
SDEEETCISRSTYEPPSPDYCPSPSFNWPNSPPSPDYYPSPSYCPSSPPVYCPPSPVYCPPSPVYSPNFEIPLTSFPYDE
PYKSYYRQDEGLFGKVGLHCYNLQNRTNLEYFCLDHEEYPTLVKFYVRDPTREFSICEFLTRVVKSAKDGCCVSFITTQC
TLLPEKEGFPICDHFDKLAVDAFFTGDMPNSLPEDTTTSDNLQFYELKESELEEEKDWLLLYLELSLRTNSFPFSSLGES
SFDLKKVIVQTRADVFSKKKTKSENAIFYITFTSCARKDGNPIIRNAIIRRTMDGIQGHMSLEVKCLFSSLGESSFDLKK
VIVQTRADVFSKKQTKSENAIFYITFTSCAQDGKYPIIRNAIIRRTMDGIPGHMSLEVKCLVX
>Camelina_sativa_11g088140.1
MLKVPGNSPPIEKESFSSDVEDVKGYCGIKAIGCTPADELIGKVGLHCYNSHKGTNLQFLTVTQLFLRAVSHVSYTMTLD
AFDPANHSIHSIDTGVWDASHRNGENLRLITTYCIPTGSDESCPQWDPNGVDVLYTGLMPKWLDDDALTGSHKLHFYEVN
RSDLQENAWFHLYAQVAAYSKWNIYMVDHLPLETKKVVVQTKEDIESSLKLKSSNAIFYLSFKTRGGAEYKSIIRQTRDG
RPQHMCLEVKNVEMDKX
>Camelina_sativa_20g032940.1
MKPKSGEDTILVLARRQCVSVDRLSNSEIFDLKSDRYGYMLTFCDEQSPCPPVVFLYAKMSLHRYNFVKGTQFELIGVQK
YVKTSSSAAASYYITLDATDPATGSLQTFQNIVSEISFGRFMLSCNIARIKGEPRDGRGFLRRPDIRGLGGPRDGKEFLR
RPDMSLPKCPSENPFETYYLVKESELQENSWIRLYLELAVAKTDRHCKAKGAGLSDLEIVDVAIDAANDEEGLYANNALF
YIRYRDLYKATLGEPLDRIAIVRRSFDKPTGGFRLVGHAMSSDVIPNHRKIANEEDTGCSSFKGQSTELPTQISSPLGAS
EDHEAANQLAGYDX
>Camelina_sativa_01g001380.1
MADILLRMLESGELTDEQCLSMLRVLNSGGCTSEKKVIEEKAVKRIDNRKPLKQLLEMRNLSDEECGNLLREMDEDQSES
EEVDERYFRQMIDSQFFDIDPDVRVPRAIGLSHFYFGEEQEPPPEMDLYGQLAVHWFNFENNRNLKFKPTTTAYKPRFQH
FMFNRVDAFYRGCMPTFLSGPPEEAADDQRFYEVQDEDIRKNDWLRLYTQFALFPVCEAGSHAFPPKELELKKILVQTRV
TTTQYDDDDDDDDDDVDDEPPSPILNSIDAKSKNAIFHISFRANCRDYTSVVRRTVDGVSGHMQLEVNTTETDCFSSSTD
DQSX
>Camelina_sativa_12g017800.1
MILESVVKKEALESQDKQLKAVNAIFYISLEMWILFMVHLRITDHGPPQDHRAIVRRTVDGIPGHVCLEFKCRLEDLX
>Camelina_sativa_17g021520.1
DVSPAASTLVEKVLSSCARKLQPCIIEALKSTGTSLDIYSPVVSSICQSESAITQGHSDVNYSPLVPGLEEEAEVVGGGT
SKITCVYRRVKKKNAPWETNDEEPVILETGNPGRVDNRKPLVQLLDFRSSSEQWGPVLRHLYEEEAEEEDVDYLRQRDDS
QGFDFDPDVRIPLIHGISPFYFTEEEQPPTEMVLYGRLGVHWFNFENNRNLEFIRIPKLNTEHPFSTTYYITVDVKDVDA
AAADHSLTLQTMVRRPLIPGFKLFMERCRIKPTTVERDTALNYFHSFVLDKFYRGPMPAFSSEPPASGDDAMRFYEVPKT
DIDKIDWLLLYAEFSLYAGSHSFLPKDIEMKKVLVETLETHADTSQKLKSMNAIFHISFRANSCDYITVVRRTIDGVEGH
MFLEVGCRKKNLRLLLSTSSFKRGSKLVVKPGGALCYNGSSSLSYGSLSMIFVFCALSCQSESAITQGHSDVKAKEMRQM
KRYQKNKX
>Camelina_sativa_15g020950.1
MDWTVISRFGAEHQETLCRAVEDYCCRLEESDGTNFKLEAVTKFNKSPNFLSPYYITLLAQDSVSGSHLTFQVLVAEQSV
GRLDMVVEIARPKGVTTKEPPIPCDSFSVGDKLPEWPDSFSDTKRFYVVKESELQNNDWIYLYLELVLCVDRVGISDSDL
SKLRIVKAVIETKEDMLLPDEILNAKTAVVYITFKGMAKAQVAGEHDERKAIVRRILITGLLSLTGRLIGENPYIDDFDP
VTFFNSPAHTDAVRRALELLPPYMRX
>Camelina_sativa_10g013660.1
MSEFDDVVILSLIGQEITPEETQKYLRQVQESDGFDIGYFRNARTRINPVPMKDESGYTHDIELYARLGLHCYNLQKGTN
LRFLDIPKYNTEGTRFFSGYYITSEAHITTTLYALFKLPTGPRATPIEHERRWEDEVIDDFYKGEMPKWLTKDELAATKD
KGQYYELQESDLLENEWLHLYAEFALYLNWRGFPMKESIIRRSLPLKIKKVIVHTQESGEESPQLKLKANNAIFYMSFKR
NFDHQSGNYPVEYQAIVRKTMDRKPGHIRLEVQSWAGTDLFLLX
>Camelina_sativa_15g079550.1
MNEVAILVPKFGDELPQRKRKSESLSYAAPIRNFHKVEYDSCDDEDDEDDYIASMVEKEYNRQFLESDGFDVDRFNLRYG
GLYPYILRDAYDYPYDMGLLGRVGLHCFNLEKGTNLRLIGINKHNDDMLGRLCLYYITLEATDTSNSLCNFQTCVCQDYS
PKESSFMVQTEISRLKVPAGPRTTLIGPQRRWKDDAVDDSYKGKMPTWLTDQDLASNKGQFYELQESDWQGIEWLHMYAE
FAFYSKSITYTTDLRPFLPLEIKKIFVQTLENREASPHMIDKATNAIFYISFKGNGDPTGTPMEYQAIVRRTMDGMPGHI
CLEFDCLAYKSSX
>Camelina_sativa_17g034680.1
MWITFPKEMIVRVSISILTFVFHVFTGSHHFIFGEEEEPPAEMALYGRLGVHWFNFENNRNLEFIRIPKLNTDHPFATTY
YITVDVKDVDAAADHSLTLQTMLRRPLFIDEFILYMEHCRIKPTPPPEDAADDDAMRFYEVPDMDIDKYDWLLLYAEFAL
FHVCEKAGSHSFLPKEIEMKKVLVETLETHVEPSLKLKSMNAIFHISFRTNSYDPTFVVRRTTDRVPGHMFLEVDCRKET
GRCFSRQVEDQX
>Camelina_sativa_04g061520.1
MPCLWLLRLWKIQGRMGILSGTGKKRITAILLIDSVGDSYYYESLIVEARSKQQGNFAEAVDQIVDCEYGDLLGKVGLHC
YNLQNRTNLEFFCTDEAYVAGILYATDPTREYSTFKFITREVQSKGGLSFITTQCTLLPEKKDFPICAVDDFCKSDMPNS
IPEDTTRYEPLSILTESEVKEDKDWLRLYLELACRTKSRWFPRSPMWERPLELRKIIVQINQSRCGVX
>Camelina_sativa_11g088410.1
MVDHLPLEIKKVVVQTKEDIESSLKLKSGNAIFYLSFKTREGAEYKSIIRQTRDGRPQHMCLEVKHVEMDKX
>Camelina_sativa_12g017830.1
MATNEPPSPRKRKIAETTTPDVGKSVDETSRTYYVLEEGRYVPVKKESDVAPPAPAPAPDSDEDVDPVLEAEYNRQIRES
DGFDLNVYIPNGSLLPYKCHDHHDLEDDIGICARVGLHCFNLHKSLINFVQGSNFRLLRLEKYNVWFTGFVTYFITADVI
DPSSNLPFVFQTCVKLTWTCNNEDYKIETELCRLKPDTHGSEAEVVGCPWDPEAVHDFYQCGLYWLWCNLLFFSHSNLLI
LSLSQLQNSEIREYDWLNMYADYAFYTLWENGLTKLKFATPLEIKKVIVQTHEAMEPKEMLKAGNAVFYINFRDCGLTEE
HRAVVRRTTDGHPEHLCLEVKCPDX
>Camelina_sativa_11g088360.1
MVQVPDVKHARPLEGYRGIKAIGCTPANESIAKFGLHCFNSHKGTNLQFLTVTQLLPRAVSHVKYIMTLDAFDPANGSIH
SIDTCVWHSSQRNDENLRLITTYCRPTGSGESGSQWDPNGVDVFYTGVMPKWLDDDALTGSDKLHFYEVNDSDLQQNAWL
HLYAQVAAYSRWIYHMVDHLPLEIKKVVVQTKEDIESSLKLKSGNAIFYLSFKTREGAEYKSIIRQTRDGRPQHMCLEVK
HVEMDKX
>Camelina_sativa_12g039240.1
MKDSELEESEWLHLYAELALFSKWRQTKLNEMESAKPFEMKKVVVRTKENVESWKKVKAENAIFYISFKTRCGRDFNCII
RKTTDGKPDHFSLEVKCLMX
>Camelina_sativa_10g012930.1
MAEEEWSAAVINNPQSGSGWTEESDDDDVDPVLDQEFYRQLRDSDGFDVEICNPNSSIRMYKCANNEEDRRDDIVGICAR
VGLHWYNLHKGSNLKLMHVKKYTSKFCALMTYHITAEAFDPANDSRFTFQTRVTSATCRYDEDMKILTEVCRIKPKIQGT
GDETKRWDDEAIDDFYKGDLPKLVPDDALMSSTEHDQFYELQESDIREHINWLNLYTEIAYFSLWEGDMRSVSCVPLQIN
KVIVHTREALESKDKLKAGNAIFYISFRDVDPLHGPPQDHRAIVRRTVDGIPGHFCLEFKCWLEDLX
>Camelina_sativa_01g018760.1
MDWTVISRFGAEHHETLCRAVKDYWRRLDESDRFDIEGIKALPGAIPMIPYDCQRDLLDPLVKRYASAGLHRYMLEGTNF
KLEAVTKFNKLQNFVSPYYITLLAQDSVSGSHQTFQVLVDEKGVGRLDMVVEIARPKGVTTKEPIISSISVGDEFPQWPD
SFSDSKRFYVVKESELQNNDWIYLYLELKPIKEDMLPPNERLNAKTAVVYITFKGMAKAQVAGEHDERKAIVRRIFNEDT
GRLSLTGRLIGENPYIDINPVTFFQLSRAYRRCASCSAAAVYALTLIVX
>Camelina_sativa_19g027080.1
GFDIDDLEVPSTGGLWSHNCQHPRFRLIDCVPKLYATVGFHRYNMLNVITNIYSMTTHKRFIPHFHGEAAADDFYQGALP
DWPSVVDLNNQKRFYLVNESDLLANDWIRLYLELAVCVKLGRLERFVFLWHNNHVPX
>Camelina_sativa_08g043970.1
MEITRNLEPFNMGLDAYDAIFYIRYNDFCKARVGEDVNRVAIVRRIVDVHTDVFRIVGQTLSSQTIKLSNATEASSX
>Camelina_sativa_01g044330.1
MKYTMSTYSAASAYRIYFKAEDPAAAETTKPPIFEAEVDEIDYGQFILVSYRSGPYPAESKKHLEHYRNNVLGGKLLSYF
EPDELLPGENPFQDDTGRFHLLEKSEVLKNEWIRLYLELAVATTNRHHIRHGVGALKIHKVAMEIQRDLEPFHIGLGAYD
ATFYIKYTDDCKDRARAGDDGYRVAIVRRIVDVHTGIFRIIGLTQSFQTIPASNGIAAIESSPQDX
>Camelina_sativa_15g001420.1
MADILRRMLESGTLTDEQCLSMLAGLDSDKVVGGGCTSEKVIEEKAVKRIDNRKPLTQLLEMRNLSDEESYNLSRQMDED
QGEESEEVDERYFRQIVDSQFFDIDPDVRIPSKQGISAFYFGEKEEQQEPPPEIDLYGRLAVHWFNFEHNRNLKFIRIPK
LNTQHPFSVSFYITVEVEDVDAAAAGASSPSSLTLQTRVRRPFGDFLKAMMEVMIELCRIKPTTTANQRRSRQFMLDWVD
AFYKECMPTFLSGPPEKAADDQRFYEVPDEDIAKNDWLHLYTQCALFQVCEAGSHAFLPKEMKLKKILVQTRVTTQDDDD
VEPPSLILKSMNAIFHISFKANCRDYTSVVRRTVDGFSGHMHLEVNTTEIDCFSPSRDDESX
>Camelina_sativa_22991s010.1
MEITRNLEPFNMGLDAYDAIFYIRYNDFCKARVGEDINRVAIVRRIVDVHTDVF
>Camelina_sativa_04g024520.1
MADVLRQLLDSGKLSDEECHLILRGLGKQIDELNLSKKKQDEEEEAFELNLSKNEQDEEVVEEEDEEEEEEDFEVHFIKH
EEGFDVYFSKKKEEEEEEKVDGWTSEEEEAPDEEYCRQVDESLGFDIDGNVRIPASGLSPVFLGDDRKPRSEVSLYGRLG
VHCFNFEQGRKLQYVRIPKYNIQLPYAMSYHITVEVKDLADDDDSPHTFQTLATRFFSKYGEDLRVSTVFCRIKPDTPVA
EEHISLLDNHAVDKFYKGCMPNFVSEAGADDDDDKLRFYEVQEQDICDNDWLCLYTEFALFCFWRYNEDGFESCLPVEIK
KIVVETCETHTEPRLKLKSSNAIFHINFSAKSRHYKSVVRRTMDGISGHMVLEVNSWVNDQPSSAX
>Camelina_sativa_17g037600.1
MDKEAEEKMSRTTVCEEYSITQEEYSRHVREYWRVAAESDGFDIDEYRCPVVLRGLVPFHCGPKGIRHTYKLMLERYVLL
GLHRYNILQGTNFKLDAVQKCISTMSFVSSYYFTLLAHDPAAIPPFQQTFQVKVDEMELHTAVTPKEPFIPHFHGSAVSV
SDGVIVFQAAVTPKEPFVPHFDHRSAVSVSVSDGVVDGVIVFQGRLPDWPSDHALNDDRNRFYVLKESEWQTTDWISLYL
ELLICATDRGMFGMILQTGLPKLHILKVVIETEEEDQKPPDERLNAKRAHVYITFKGLAKSPPLADHEIGDHVERKAIIR
RVIDAHSGCLTLQGSFWSDKDAEHRSKRLRTGGPKRRX
>Camelina_sativa_02g054790.1
MSLRIESNDAMDSDSRQRPKRLKKCDGFGTVVLGYGRELLREVCDDRWSPCCGLVRLYARMGLHRYNLLKGTNLQFRHVK
KYQRTTGSTACSNYYITLVAKDPATRKLLYFHTKIDEECYCKFILTCDIARPRGTNNTDDDALIAEFYLIGSVPKCPPED
LFQNSNRFYVVKGSELQQNDWIRLYLELAVATTHTNKGRNHDLSNLKILKVAIEATEDLDPPNEGSLNALNALVYIRYED
SCESRVGKDVDRIAIVKRSYSHGSFVLEGQNMAFKSEVAHGLQNLRIX
>Camelina_sativa_10g027230.1
MSVDDCYQLGLPDEWPSENVFNDKKRYYVMKKSELRKYGWVRLYMELAFFNANMKLKHLNLSKLVIMKVAVGTEENVETP
SERLKARNAVFYIRYRYHPNKGLAPKAHGHKPPRDRVAIVKRTIDKNTGSLTLQFDGRLSKTLLX
>Camelina_sativa_17g034650.1
MADKLRRVLESGKLTDEQCLSILRGLDLDEEEAEVVGGGTPKSRQPEISAAVVGLAEFKSTTMGPYLHEEEEEQEDVDYI
RQRNDSQCFDFYPDVRIPRTTGISPFYFGEEEEPPTEMVLYGRLGVHWFNFENNRNLGFIRIPKLNTEHPFSVTYYITVD
VKDVDDSADHSLTLQTMVRRPLIDKFYLYMERCRIKPTTVERDTTSFNFFHSFVPDRFYQGPIPAFLSEPSEDAHDNDAM
RFYEVPDMDIDKYDWLLLYAEFALLHVCEKAGSHSFLPEEIEMKNVLVETLETHTEPSLKLKSMNAIFHISFRANSCDYI
TVVRRTIDWVPGHMFLEVDCRKEIX
>Camelina_sativa_13g024840.1
MMMLARRQYLSVDLLRNSEIFDLKSGRYGYMLKFCDQESPCPPVVLLYAKMSLHRYNFVKGTKFELIGVQKYVQTTGSAA
ASYYITLDAIDHATATGSLQTFQNVVSEISFGRFMLSCNIARIKGEPRDGEGLLRRPPYIRGEPRDGKGFLTMPDMTLPT
CPPENPFQTYYLLKESELQENSWIRLYLELAVAKTDRHCKAKGAGLSNLEIVDVAIDAANNEEGLYANNALFYIRYRDLY
KANLGEPLDRIAIVRRSFDKPTGCFCLVGQSLSSDVIPNNRMIANEEDTGCSSFMGQIQSPQNFLLNSLHLX
>Camelina_sativa_18g020850.1
MSVGWVITGAKSMNPRVSTSRISLHHQVTNFELHHLIKFNFRFSGASSFLMTLAAVDPVANSLVQTFQVQVDEANCGFLD
VICSISRIRGDTTSERFSPLYDNARSPNWPSHNFIDSQRFYVVQGSELPYPHWIYLYLELAILKYDRTISDDVFSNLEIV
QVAIETTEEAPLQAKNSILYITFKGLATGGIGQHVERKAIIKSFFSEPSGFLSLKGHLCKEEEEDLSHTATINRLREISR
RNRELYLRSRTTVX
>Camelina_sativa_10g004400.1
MSSVFECPRPYGISVSGIMFNKEGDPYRVNPITGKPYFVDPSLLPPGELRKLLGLPPSDDDDYVDDVDYTLPPIIEPFTI
PDFPVPSGPPLESLRYPIYEKITPRHLLGKVGLHCYNLQKGTNFQYLCGSGSIHKDTGIFTSLLRNSNSQLESRVLYNEV
EEKRCSTMITTLCRLKPPEEEEEVERDLCAAFDRLAVDDFFKGDISDWVPDGATDNLQYYEMKESDVEEHKQWLHLYAEL
AFFTTLDRFLDELRWAQPFELRKIIVQTREYVEPKKKAKAENAIFYISFKTRGGGENYNAIIRRTMDGTPDHMSLEVKCF
KMX
>Camelina_sativa_17g031040.1
MTTENSYTAHVEYWRQAEESEGFDIENISLPSSMDGIVITARLLAFDCKGFYPRLLTKLYAKLGLHRYNMLEGTNFQFDS
LVKFNMLQNIVSSYYMTLLAHDSVACPLGKTFQVRVDEGQFGTLDIACSVARPKGEETTKMPFIPHFHGGASAAGIFKGE
LPDWPSDDALKDQKRFYLVKKSEWQANDWISLYLELVVYVNDRLMTRMHQMTEILSQLEIVKVAIETATGDVEPPNERLK
AKSVNVYIMFKGLAEPRAPQRVFEIGVDIERKAIVRRVMDEDGYLSLVGKLCGGQSTKKRSRSPX
>Camelina_sativa_10g013670.1
MKYEAIGDFYKGRMPNWLTEDDQMAASSNKGQFYELQESDLQGLEWLHMYAEFALYSKWFAYGX
>Camelina_sativa_02g072510.1
MDTTLLHHHSIRGGSDFRIRKPDVGDYNYHITLYCRFALYCYNFEKGTNFKFVRWVKYNALCSACVDFYITLEAMDPAAC
NSVLSSFQAVYSNAGCTMDDIYTWRILACRPSCNKPVNEYWDRNEDAIDQFYTGEMPKWLSDDEAFSSDNKKYYVVQEAE
LLENEWLHLFIEIAFFKAIYPVLLASPPLEIKKVVVETKEDYMTEAREKLHAENAIFYISYKYKGVSSCGIAVDHRAIIR
KTMDGEPEHMCLEIAFSAPQRYDYDCTLYARLGLYCYNFEKGTNLKFVRWEKYNFIYTSYYDVYLTLHAMDPACSSVFPF
QTLFSDAGSIAKDTYVINMWRIRPTCX
>Camelina_sativa_14g032520.1
MVLYGRLGVHWFNFENNRNLEFIRIPKLNTEHPFSESYYITVDVKDVDAAAADHSLTLQTMVRRPLIDELILYMAHCRIK
PTPVERDTTRFKYFNSFVPDKFYQGPMPDFLSEPPEDADHDDAMRFYEVPDMDIDKYDWLLLYAEFALFRVCEKAGSHSF
LPEEIEMKNVLVETLETHTEPSLKLKSMNAIFHISFRANSFDYTSVVRRTTILVPEHMFLEVDCRKEPX
>Camelina_sativa_17g031110.1
MTTENSYTAHVEYWRQAEESEGFDIENISLPSSMDGIVITARLLAFDCKGFYPRLLTKLYAKLGLHRYNMLEGTNFQFDS
LVKFNMLQNIVSSYYMTLLAHDSVACPLGKTFQVRVDEGQFGTLDIACSVARPKGEETTKMPFIPHFHGGASAAGIFKGE
LPDWPSDDALKDQKRFYLESEWQANDWISLYLELVIYVNDRLITGMHRMTEVLSQLEIVKVAIETATGDVEPPNESLKAK
SANVYIVFKGLAEPRAFRRVFEIGVDIERKAIVRRVIDEHTGYLSLVGKLCGGQSTKKRSRSPX
>Camelina_sativa_14g038290.1
MATAEEFFSLQRDYWDQVAENDGFDLESVSVPSSMIGRITGLIPYDCVGQLYPYPILVNLYAKAGLHRYNMLQGTNFKLA
SLIKFNMLQNCVSSFYMTLLAHDPADSSLEKTFQVQVDEQKYGTLDMGVSIARPKGEVTSEKPFIPHSYGGAFADDDIFK
GELPDWPSDGDLKDETRFYVVKESEWRATDWIFMYLELAVCANDRSITDMRQKTEVMSQLEIVKVAIETANGDVEPPIER
LKAKSANVYITFKGLEEPRAPRRLFEVGVDLERKAIVRRVIDEHTGDLKLVGKLCGGQYHKRPWLARQKREETQSCEKRA
RLGX
>Camelina_sativa_05g012630.1
MNALSSYYITLVASDPASGSVLTFQVKVDENWLHRLNLTVSVARPKGTMEPLPLQDDLRADRVLHDLHDDDGLSAWPSED
AFNDTNRFHIMEESELLDTDWIRLYVELLLCSKDRLLRDSDLSKLKIVKVAVEASNEDVEPQSERLNAAKSATFYITFRL
GIWGIREHVERRAIVRRLIRX
>Camelina_sativa_01g042570.1 _reanno
QLKKSEVKKNDWIRLYLELAVATANRTHSRFGVANLKILRVAMETPREHVLPITEGLGAYDAIFYIRYTDSCKARAGDDV
DRVAVVRRILDDHTEVFRLVGRTHSIRLLGIGESQKTAVHGSEDIEIPQDIQTX
>Camelina_sativa_11g013950.1
MFLLKKDPTSHHQHQHQNQIQMRMLIRFWKQSMIVKFKNPMYGFDLNVCIPNGSLFLINFMIIMRVSLAFVLGSDFIVSI
FTSLSLINFVQGSNFGLLRVEKYNVMFTGLTTYFITADVIDPSSNSSFVFQTCVTQTSWRNNEDFKIEAELCRLKPDTHG
SKAEVEGCPWDSEAIHDFYKGGLNWLQDDALVQSSDKQHPHLYELQDTDIREYDWLNMYADYAFYTLWENGWKKLKFATP
LEIKKVVVQTHEAMEPKEMLKAGNVVFYINFRDCGLTEEHRAVARRTTDGHPAHLCLEVKFPVGDLSTCSIDX
>Camelina_sativa_05g017080.1
GKNLQFDSLDILNEFPEPGHRTYHITLLVKENSRQFQTSLVHLGHHKKKKSVTWFTARFKPKHPRPGRLHYGPGPDCYRR
KLPDWPPENDFSDKKRFYLVEESELLKYDWIRLYMEFAFVEENEGIATANPDLSKLVILMVAVEPMGNAETPKEDILMAR
DATFYIRYTYPYMGQGKKHKPKSPRHRIAIVRRTMKKGTLSLLFMSSFAKTSSGVTTX
>Camelina_sativa_06g017380.1
MMKTVECISSNTKKALTCISPKRKKKKKKKSTDGHLRKRKNRTKNTVAKSTNLWVSILMAMFVSQHMDSHQSFLVMIVNQ
GRKLQYVRIPKYNIQLPYAMSYHITVEVKDLADDDDSPDHTFQTLATRFFSKYGEDLRVSTVFCRIKPDTPAEEHISLLD
NHAVDKFYKGCMPNFVSEAGADDDDDKLRFYEVQEHWMYDWLLLYTEFALFCFWRDNEDGGFESCLPVEIKKIVVETCET
HTEPRLKLKSSNAIFHINFSAKSRLYKSVVRRTMDGISGHMVLEINRWVNDQPSSTX
>Camelina_sativa_05g017090.1
MLEGKNLQFDSLDILNEFPEPGHRTYHITLLVKENSRQFQTSLVHLGHHKKKKSVTWFTARFKPKHPRPGRLHYGPGPDC
YRRKLPDWPPENDFSDKKRFYLVEESELLKYDWIRLYMEFAFVEENEGIATANPDLSKLVILMVAVEPMGNAETPKEDIL
MARDATFYIRYTYPYMGQGKKHKPKSPRHRIAIVRRTMKKGTLSLLFMSSFAKTSSGVTTX
>Camelina_sativa_11g081650.1
MTLAAVDPVANSLVQTFQVQVDEANCGFLDVICSISRIRGDTTSERFSSSYDNARLPDWPSHNFIDSQRFYLVQGSELPY
PHWIYLYLELAVLKYDIRISDDFFWSNLEIVQVAIETTEEAPLQAKNSILYITFKGLATGGIGQHVERKAIIKSFFSEPS
GFLSLKGHLCKEEEEDLSHTATINRLREISRRNRELYLRSRTTVX
>Camelina_sativa_04g052540.1
MSVAGVYRLTLSLPPICYLHTFSIPVNGNHTPSLLPHRYSVFHHSRRLVTSFCHKASNKSDAEAEPSYGEGEMLDKNGTS
RSNPFVSEELLKKLKRYGLSGILSYGLLNTVYYSTAFLLVWFYVAPAPGKMGYLAAAERFLKVMAMVWAGSQVTKLIRIG
GAVALAPIVDRGLSWFTVKCKFESQGKVSFWRIGWDMSWSGFDAICRCDTALGIAQYINLVNLYAKMGLHRYNLFQGTNY
QFILVKKYHYRLIIAATCYYITLVAMDPSTSLLHTFHIRIGERKIAGFVLLCNIVRIRGETNKDEIISCDWPGSMPEWPT
EDPFDKRKRFYVLNKSEVQDNDWIRLYLELAVAKYRSTNMDPDLSDLKIVNVAIDTSQDLSEGLNAKNATVYISYKDSCE
ARVGKDVDRIAVVRSTFCERTGHFTLMGRHQSSELVPKKGADQSSEMIPKKCKYQSENDSCEAGVGEDADCITRRFNEVG
EDADRITSSFNEHTX
>Cardamine_hirsuta_028040.1
TTFYQCDTWADFSRGQKDYWRQVGKSEGFDIEGVSGPVGVVGLLIYDCQRDRYPDPTMIEQYAALGLHRYNMLEGTNFEL
SSLVKYNMLQNAVSSYYITLLANDPEASLPPKTFQVRVDERKINRLNLVVSVARPKKDQDEATTTKEPFIPHSHGFSMPD
PFFQGELPDWPSADALLDREQFYELEKSEWLDTAWISLYLKTLVYANDKDISDDDLSKLEILNVAIEAKDEDVTSPNERL
KTKSGHVYITFKGLAEKTFKGPTEDLRRSEGIARKAVVRRVISSGAFSLEGEFWSGQTTKKNSKKRSRLDX
>Cardamine_hirsuta_073970.1
MAWSKETLNVAKASILYKMVRNKKLKMKKSVMVQKKPPQVVRGTREEINAFRNREFDKYRKKLRGYDGFDLCGRKAPVSL
AEPELRAHKCDDRKKRCCDLVLRYAKFGLHRYNLLEGKNLRLSSVKRYNMTDGSYASVFCSYYITLEANDPANDPATLQT
FEVKVGARRQSNTLLVLECFVARLRGEITESTTNSGFRYKYLFRPELPPENPFKDDSSQFYVLKESELDDNDHWIRLYLE
LKVSMESTPYLTQGFGAHDATFYIRYEDSCKARAGKYADRVATVRRVFDEKTKGFGLVGRQDSSHIVIPSNMEPASSPAP
TTDX
>Cardamine_hirsuta_087530.1
LWLQKIQLLMTWRKFSKLELDEHRFGRLDVTVSIARTKGEVTTKVPFIPHFNGGAVVADDFFDGELHDWPSDDALNDKNR
FYEVKESEWQATGWISQYLEVVICSHKKSMSDRHSVPVGDCVSETRGIEDVNDILNAKSAYVYIWFKGLKEPHVPRKTFK
IGEDVERKAIVRRVMDVSGCLTLLGKLCGGKLRPLDGETSKTWKKRGQTSKTSKKRAQTLKTSEKRLRLGX
>Cardamine_hirsuta_111270.1
MDPVENSLVTFQTCVTHAVSHSEASLRIFTKVCRIKPLVPGTGNQGYHRWDPDAVDEYYKVDLPNWLEDDDALTAADKLH
FYEVKEWELQDNKWLYLYAEFALFSVYSSDLSDYLPFEMKKVVVRTKEDVASSEKLKASNAIFYMSFKPRGGPECRGIVR
QTRDGRAEHMCLEARCWIDKX
>Cardamine_hirsuta_133380.1
GTKYELTRVKKYHFRLSIVPAPYYITLVACDPSASCRQTFQIRIEERTHGFVLTFNISRIRGEEDNKYDGGQCLYPGTMP
EGPTENPFENENLFYVLKKSEIQDNDWIWLYLELAVAKRSSSNKNPDLSNLEIVNVAMDTQYLDAKNATVYISYKDSCEA
GVGKDVHRIAMVRRTFVERTGCFNLMGKHQSLQSHGX
>Cardamine_hirsuta_135310.1
IGDANVFWDSVAKDDFYKCDLPDWPLKDDQLQFYEVKEPELRENEWLYLYAEVALFSKSDSDMSAYTPFEMKKVVVQTKE
DVDSSLKLKSSNAIFYMSFKVREGPECRGIVRKISDGRTGHMCLEARCWID
>Cardamine_hirsuta_135320.1
MNDVMLEEANSWFNEYEPPLRKRKLEAPAYTPPSPVEDDDDFSDEDVDPVEREKYSLQVEESCGFDVDFFIHTYHGIIPS
GCSVKDKLFAKAGLHCYNLEKGKKLQFKSVLKVNANFSSYYESYSTSEVMDPVNNSLHTFQTFVTDERKRNKARLILVTN
ICRIKPQVPGMGDANVFWDFDAIDDFYKGDLPDWPPKDDDKLQFYEVKESELVENEWLNLYAEAALFSEWHCDMSSHTPF
EKMKVVVQTKEDVESSMKLNSSNAIFYMNFKVRQGPECRGIVRKTSDGRTGHMSLEARCWID
>Cardamine_hirsuta_160050.1
FSVQTEYWNQVAESDGFDLENTSIPSHMCGRIIGLIPYDCLRDKGYHLSVLVKRYAKLGLHRYNMLKGTSFKLTSLLKFN
MLSNCVSSYYMTLLAQDPNACTDGLTTFQIRVDEKVFGRLDLMVSIARIKDEVSISEPFIPHFHGYEDEKDFIFKGSLPD
WASYDTLKDTRQFYILKESEWQDVDWIDQYLQLVICTHDELPLNERLKAKRAIIYIMFTGLASPYAPRQGFEIGEHIERK
AIVRKVLSERTCDLTLSGMLLGGKMRSKVLESKEKSQSSKKRPRLGX
>Cardamine_hirsuta_168030.1
MRKASGRFRILGGHREFAHTSLKKNGVFDLKGSALGFTEDTCDETYGPCRRSVILYAKMGLHRYNLRQGTKFQLNCVKKC
IRTVGTFHISYYITLDAMDPTGGSSLETFQTKVSGGSFGQFILTCNIARIRGERRDYDQAIAEALYRMPEWPPENLNIRI
PEWPPENPFDNYYRLKESELQDNDWIRLYLELAVATPRDMDTLPELEIVNVALGDEGQLNANNATLYIRYNEAALGKVSD
RIAIVRRSFNEDAGSFILVGQTLESSQIIPANEDTECLSLKRQNQSSETDNKRIKLHLTGLANQISNQLDDAAGVSMEYX

>Cardamine_hirsuta_170750.1
MSLLIESKEALELDPQRLKCLKRLKRKQVEKSEGFDTRFTYFGRCALLKTLCDDRSPCCALVLLYARMGLHRYNFLEGKN
LQLSRVKKYNMTTHSAASSYYITLRAMDPARNKRLTFQTLVGEERFGHFFLTSDIARRRGTTNTEHGALISKYPKLILPE
CPPEDLFENRKRYYVVSESELQHNDWIRLYLELAVATNHRRTAHDLSNLEIVKVAIETTEEDPNEGSLNAIKAIVYIRYK
DFCESRVGKHVDRIAIVRRTLKEHIEGGFILDGHNQAIEPHLSHGIQMLERISIX
>Cardamine_hirsuta_235040.1
MGNGIWKEEARDSIDEEPSQSNEKLRAYRILPSVPQKHMYTDNNYNRRALDPWVMAKDPIGNISCEFVAQVRHAVENENC
LSAITTRCRLKPKTPGKCEEGHYSSWNKDAVDAFFKGDMPDWLPEDDDDALTARDKLQYYEMKESEVEEDTEWLHLYAEL
ALFSK
>Cardamine_hirsuta_237650.1
GRNLKFVRWEKYNHTINSNTNFYITLEAMDPAFHTILSFQTLFNNAGPRDCISLTWMTFACRIKCTEAVDNYWVDNTIDD
FYKGDMPKWFSDDDLAADNNNYYVVQESELHENGWWLHLFAEIAFYSKEGSSLRASPRLEMKKVVVETREEATREPREKF
KAENAILYITYKYNGHPSTGNVAGDYQAIIRKTMDGKPGHVSX
>Cardamine_hirsuta_272930.1
MAEAMAIKESREFGGGKKRKERGRSARKPQQAYGFDVEFSSSKTRIYMRDVLASNDYDIALFSRIGLHCYNFQQGTNYKF
LSWEKYNTRFTGEYAFYITFEAMDPARNSVVSFQTLFSDVGREVADTYVIDMWRTCACRLRGGNEALEEEWDVDKVIDQF
YTGPVPKWLSEDALASHNKKYYVVQESELHENDWLHAFMDAFSSKADRELVAAPPLEINKVVVETKEDYIIEAREKLKAE
NAIFYISYKYKGVSSQGFAGDHQSIVRKTMDGRPGHMSLEVTSQQX
>Cardamine_hirsuta_279920.1
MEYQRQVRKSEGFDIEHISMPLGTNGLRAYDCEHDDIFYPYCVKVERYARFGLHHYNMSHGTNFQFQHIKKFNMTMICLA
TYYITLAPCDPTTTTSTLNYFHVKVYENSRRRLNLTCSIARPQGTLGEPLQHHPYEPKDVLLDWPTDFNDTNRFKMMKES
ELESNDWIRLYLELVLCTYNCYISEDELSQLKIIKVVIENTEENGNNINVYIMFKGLAIASIGEDDGHVERRELL
>Cardamine_hirsuta_289130.1
FDVEHCSPYKLVKSTWGDDYDIQLYSRLGLSCHNFQKGTNLKFVRWEKYDTTLTAYDNFYITLEAMDPACQRVLPFQTMV
SDVGYREGISLKWRTLDSRPKCNESVKDYWGDTAIDAFYKGAMPKWLSHVEADNKKYYVVQESELLENDWLHLFSEIALY
SKSNRNLEAPPLLEIKNVVIETKEEYTTEAREKLKAENAIFYIIFKYNGDPSTGWGAGDHKAIIRKTMDGTRGHMCLEVA
RATEEEELCSDYQSLYIX
>Leavenworthia_alabamica_C35017_1
MGTHFELFYLIKFNKVQNLVSSYYITLVAYDPDTLSHKEFQVGVDERKYGSLDVVVSVARLRIKKDDDEVTTTDKPFMPH
FFGRAMATPFFTGDLPQWPSDDALNEKNRIYVLKRSEWLESTWISLYLETLVYANDRYISSRILEELEIINVVIETEEDD
MNERLKAKSAHVYITFRGLPESYFGIQPSKKSRSVAIQLLGEQFERRAILRRVITRGAFNLEGVILGGHNHEQRRGRKKG
KSSKSLGX
>Leavenworthia_alabamica_scaffold2791_4
MGTAYECETAEKYQYWFNEYWRQVGQSEGFDIENVSGPVGITGLILFDCITDYYTHPAMIKQYAQLGLHRYNMLEITLYP
FINISLIYILTFHDLSQGTQFELFYLIKFNKVQNLVSSYYITLVAYDPDTLSHKEFQVRVDERKYGSLDVVVSVARLRIK
KDDDEVTTTDKPFTPHFFSRAMVTPFFNGDLPQWPSDDALNEKNRFYVLKRSEWLERAWISLYLETLVYANDRYISSRIL
EELEIINLVIETEEDDMNERLKAKNAHVYITFRGLPESFFGIQSSKKSRSVATQLLGEQFERRAILRRVITRGAFNLEGV
ILRGHNHEQRHGRKKGKSSKSLGX
>Leavenworthia_alabamica_scaffold647_4 _reanno
YTSEEFFRATDEYWAFVAKSEGFDIEDDPTPSYLCGKIKGLITQDCQLYKLDPIPLWVTLYAKLGIYRYNIFQGKRFEFG
EIMKFNMRQNIVSSYYITLFAHDLTVAGVGQQIFQVQVDEEQFGILDIYVSIARIKNEVITIKEPLLSQIHDYDPRFKGP
LPNWPSEKSLKDERRFYILKNSEWEDLNWIKLYLELVICGHDRRITNDELSKMEIVKVALETSIVDEVPFDKRLRAKRAI
LYITFKGLESPYVPLKVFEKGEHIERKVIVRRVMNEVIGELTLFGELLEPKKRALTLDN
>Leavenworthia_alabamica_scaffold858_35
MGEFWASDLANLVPKVGDEPEEPKGKAEFAGSSAGPIIRSIQQSWWDEEDYINPAIEAEYDRQVRESDGFDVEHFDIPDG
GIRPFILRDKYDYKYNIGLFGRLGLHCYNFQKGSNLRLIGINKYNDDTLGLLMLYYITLEATDHASNSLCPFQTSVIQDI
IPHDSSLRVQTQISRLKVPGPAVPRTTDHIGYPTEWNGWNNDAIHDFYKGKMPTWLTMNNKGHFYELQESDWQGIEWLHL
YAEFAFYSQWSGDDYHLTRRILPFEIKKIFVQTHENVEASPPHMILNANNAIFYISFKGHDDPSVEYQGIGQEQKGKEPW
QGVRDRCHMEWKMFESRVENAEKDYFKSLRVESPSNSTTTQX
>Lepidium_meyenii_C4392974.1
MQSVLSKLQILKVAIETIEEVEPPNERLKAKCANVYITFKGLAKAPLGETGKTGEDGEHVERKAIVRRVISERIDYLTLL
GGFPIGEEEALTTTETTEX
>Lepidium_meyenii_scaffold146.67
MTMDPATSLLQTVQTKVDHVSRGISGVGFNNTKLRAENKISPKDIKFSFNEDMLEWPTENPFKNRKRYYMVKNSELQDNK
WIRLYLELAVATAQKPINYLKLSYLKIVKVAIDSSQDENERLKAKNVVLFISYRDNFKARVGKDLDRILLVRRNYNEQTG
HFSVVGDDRSSEFIAKKWRNHQSAKRFYRRLGILNPWRLSSPRWRKAYKTRNCX
>Lepidium_meyenii_scaffold17.282
MAMDVVDPATSSLPPTFQPKVIESSGGQLNVGFNRHRAENKTPPEDIEFYFNEKMFKWPQRILSKLESDITCLYALVLQL
KNSELQDNEWIGLYLEAAVARINRTKPDQDLSNLKIVKVAIETGQDTKNEGLNAKNVTLFISYKDVVKDVX
>Lepidium_meyenii_scaffold17.55
MDALVPLIAVVIVRVIPIFLSVSENCNTRCRSTRPGDTVLVKNSELQDNKWIHLYLELAVSLLKKPSNDPILCDLKIVKV
AIEDSSQDENEILNAKNVVLFISYGDNFKARILLVRNYNEEMGLFSIVGNDKKSESIAKKRRKHQTAKHFCSRRLGILNL
WRLSSPRWHKAYKTRKCX
>Lepidium_meyenii_scaffold18.641
MDLMDPATSLLQTLQTKVDKVSGCKVTVGFNVAKLPAENKIPPEDIKFSFDEDMFEWPTKDPFKNRKRYYMVKNSELQDN
KWIGLYLEVAVAKTNWKRTYQEVSNLKIVKVAIDTSQDPKRMRDSMPKMX
>Lepidium_meyenii_scaffold20.359
MPSWIEDGALTGSKKLQCYVKSDLEENDWLYLYMEVAAFAKWDCTMVDQMPFKLKKVVVQTEEEDVESSRKKLKLKSRFV
EVSSTKAX
>Lepidium_meyenii_scaffold215.146
MEEDMAITEMWRFRTRRASKQKARRKRNRELAYVNSRPKRNSELACGFDLETDSYQNIVWCNSRHCYTMELFAKLGFHCY
NFEKGTNFKFLCWEKQCSATLDFQAPVLIYGGSMPPDSDVGNKLVDENWDDDKVIDEFYTCEMPNWLSDEALASDNKKNY
MVQELELHENDWLHLYLELAFFFKLKCHMGDSPLLEINKVVIENKEDYITEPSEKLKAENAIFYISYKYKGASQSSLDGD
HKAIVRKTMDGKPEHMSLEITNVDETSDIHKAMHTLNLDRKAX
>Lepidium_meyenii_scaffold216.258
MSTVIETVSIRKRRFSAWGMNTGVKSRNLKVSMSRLLNYHHLAGTNFVLDSLLKYNTLVKCVPSYYMTLVASDSAASVQK
TFQVRVDEKTHGILDMTVSIARLTDEVTIKKPFVPHFDGEAVADDGHFQGELPDWPSDDAFNDTNRFYKNPFVPHFDGNA
VADDVHFQGELPDWPSDDAFNDTNRFYMVKESEWEASDWISLYLELTVVTCNRFILHELDQQLSFYLSGHIYTIVANLKI
LKVAIETSEDVDEKLKAKCAHVYITFKGLAKTRERWSVEVGEDVERRVX
>Lepidium_meyenii_scaffold223.147
MEEVTAIKALGSARTSKRKAMHVRESELHKNEWLYLILEIAIFSARYPNKLLESLPLEINKVVVETKADYITEASEKLKA
KNAIFYISFAGDQSDARKTMDGEPGHMSLEVAYVHEX
>Lepidium_meyenii_scaffold249.143
MDAPPSHVEDDYHSSDEDMDPVEQEKYRLQGFDVDFFNHIFNGIMPNRCTWDDILFSKAGLHCYNLEKGKNLQFRSVLKV
YTEISSIYNSYTTSEVMDPVDMITHCTLSKPLSRMHGMEDAKVTWDYNAIDEFYKGDLPDWPMNDAFISGDKLLHFYEDA
YMPFEMKKVVLQTKEDVNSSLKLRSTNAIFYIRFKVCNGPECRGIVRKTSDGRVGHMCLEARCWIDKX
>Lepidium_meyenii_scaffold249.144
MSDEMLHEANLCLNEHEPPLRKGKIEAPPTPVKDDYYSSDEDMDPVEQEKYRRQVVESCGFDVDFFIHIYNGIIPIGCTS
YDTLFAKVGLRCYNLEKGKNLQFKSVLKVNGEIASLYNSYTTSEVMDPVNNSLHTFQALVTDAGKKNKARLILMTKICRL
KPLISGIGEATMMSIKVMPDWPLNDAFTNDDKRLHFYEVKDSELRDNEWLNLYAEAALFSEWHCDMDAYVPFMMKKVVVQ
TKEDVNSSLKLRSSNAIFYMRFKVREGPECRGIVRKTSDRRVGHMCLEARCWIDKX
>Lepidium_meyenii_scaffold265.453 _reanno
MSTVSKTVAYTQEDIIRLANEYWSEVEKSDGFDVEGIIQPPFSRVLLPVNCERSFYRRTLVKRYALVGLHRYNMLQGTNF
VLNSVQKYNSLACFVSSYYITLVARDAGVPKTFQVRVDEKTLGILDLTVSIARPKDEVTIKKPLAVSDDCHLQGELPEWP
SDDAFNDTNRFYMSGNFPIGLIYIWNLLFVACNGFILLDPVPESIVANLKILKVAIETSEDVDDKLKAKCVQVYITFKGL
AETHPRVSVEIGEDIERRVIVRRVLNEETGCLSLLGEFRSGYNAEQSSVTLRSGEERLQSSKTPTGSGEKGQSLFALKQI
G
>Lepidium_meyenii_scaffold265.454 _reanno
MSTVSKTVAYTQEDIIRLANEYWSEVEKSDGFDVEGIIQPPFSRVLLPVNCERSFYRRTLVKRYALVGLHRYNMLQGTNF
VLNSVQKYNSLACFVSSYYITLVARDAGVPKTFQVRVDEKTLGILDLTVSIARPKDEVTIKKPLAVSDDCHLQGELPEWP
SDDAFNDTNRFYMSGNFPIGLIYIWNLLFVACNGFILLDPVPESIVANLKILKVAIETSEDVDDKLKAKCVQVYITFKGL
AETHPRVSVEIGEDIERRVIVRRVLNEETGCLSLLGEFRSGYNAEQSSVTLRSGEERLQSSKTPTGSGEKGQREKDIDEV
LQ
>Lepidium_meyenii_scaffold29.167
MFSYSGYIDASPGTTYIFTIHAARLRCNKRVDENWGANKAIDEFYTTAMPNWLSDEALASDNKKYYVVQESELHENDWLH
LYLELAFFFKLKSDVEHSPPLEINKVVIETKEDILHKRGQX
>Lepidium_meyenii_scaffold29.87
MEEVMATPKASKRRATRKLRPHLKRDFKANQPMYGFDTELSTNSKIIWCNSRYDYTNELFGKLGLHCYNFEKGTNFKFMC
WEKYSAHNTAYLDYYITFEAMNPAKNLAFTFQTMFSYSGYLDASPGTTYIFRIHAARLRCNKRVDENWDADKVIDEFYTT
AMPNWLSDEALTSDNKKYYVVQESELHENDWLHLDLELAFFFKLKFKLKAENAMFYISYKYKSASQSSLDGDHKAIVRKT
MDGKPEHMSLEVASVX
>Lepidium_meyenii_scaffold29.98
MEEVIAKPDVESELACGFDTVFSKYSEIIWCNSSYHYDDIELFAKLGLHCYNFEKGTNFKFMCWEKFSEHSTEYLDYYIT
FEAMNTRNLAFTFQTMFSYSGYLNDTTYIYRIHAARLRCNKVVDENWDADKVIDEFYTRETLNWLSDEALASDNKKYYVV
KESELHENDWLHLYLELAIFFKFRRCQVRDDPQWEINKVVIETKEDYIREASEKLKAENAIFYISYKYKGASESSLDGDH
KAIVRKTMDGKPEHMSLEDSKNRKTLQASEIEIAMAGRYGSQVMTMTVTNTPSADLAFTNLAYCSSSDLRQFSVPGSDLF
LANVADSFILSLX
>Lepidium_meyenii_scaffold290.1
MSTVSKTVWCTQEDRIRLTNEYWSEVEKSEGFDVEDIIQPPDTCVLIPVNFESSSYRRTLVKRYALLGLHRYNMLQETDF
VLNALQKYNFSAHFLSSYYITLVAREAGVQKTFQVRIDEKRLGILDLTVSIARPKDEGGPALLFIFLAFQVVDLTIKKTL
AVSDDCHLQSELPDWPSDDAFNDTNQFYMVKKSEWQASNWISLYLELTVVLCNRFILLDHVPESIMAKLKILKVAIETSE
DVDDKLKAKCVQVYITFKGLAKTHPRVSVEIGEDVERRVIVRRVLNEETGCLSLLGEFRSGYNAEQSSVTLRRGEERLQS
SKTPTGSGEKGQRSKKRSRSVX
>Lepidium_meyenii_scaffold290.12 _reanno
MSTVSKTVAYTQEDIIRLANEYWSEVEKSDGFDVEGIIQPPFSRVLLPVNCERSFYRRTLVKRYALVGLHRYNMLQGTNF
VLDSVQKYNSLACFVSSYYITLVARDAGVPKTFQVRVDEKTLGILDLTVSIARPKDEVTIKKPLAVSDDCHLQGELPEWP
SDDAFNDTNRFYMLKESEWQFSDWINLYLELTVVACNGFILLDPVPESIVANLKILKVAIETSEDVDDKLKAKCVQVYIT
FKGLAKTQRRVSVEIGEHVERRVIVRRVLNEETGCLSLLGMFRSGYNAEQSSVTLRRGEEHLQSSKTQTGSGEKGQSLFA
LKQIG
>Lepidium_meyenii_scaffold290.14 _reanno
MSTVSKTVRYTQEDRIRLANEYWSEVEKSEGFDVDGIIQPPFSRVLLPVNCERSFHDRTLVKRYALVGLQRYNMLQGTNF
VLDFVQKYNFLACFLSSYYITLVARDAGVQKTFQVRVDEKTLGILDLTVSIARPKDEVTIKKPFVPHFVDEAAADDGHFQ
AEGIRVQFSDWINLYLELTVVACNSFILLEPYPESIVAKLKILKVAIETSEDVDDKLKAKCAQVYITFKGLAKARQRVSI
EIGEDVERRVIVRRVLNEETGCLSLLGMFRSGYNAEQSFVTLRKGEEHLQSSKTPTRSGEKGQTSKKRSRSVX
>Lepidium_meyenii_scaffold290.2
MSTVSKTVRYTQEDIIRLAGLHRYNMLQGTNFELDSVQMYNFLACFVSSYYITLVDRHAGVQKTFQVRIDEKTLGILDLT
VSIARPKDEGGPALLFIFRAFQVVDPADDGHFQGELPDWPSDDAFNDTNRFYMVKKSEWEASDWISLYLELTVSIVANLK
ILKVAIETREDVDDKLKAKSVQVYITFKGLAKTRERWSVEIGEDVERRVIVRIVLNEETGYLSLLGKFRNGNNANAEQSS
VSLGSEEEPLQSSNKRSRLVX
>Lepidium_meyenii_scaffold290.6
MSTVSKTVRYTLEDRIRRTNEYWSEVQKSEGFDVEGIKQPPDTRVLLPVNCERNFYRCTLVKRYAFLGLHRYNMLQGTNF
VLEAVQKYNFSAHFLSSYYVTLVAREAGVQKKFQVRVDEKTIGILDLTVSIARPKDEVTIKKPLAVSDDCHLQGELPDWP
SDDAFNDTNQFYMVKKSEWQASDWISLYLELTVVACNRFILLNPDQQRIMAKLKILKVAIETSEDVDDKLKAKCVQVYIT
FKGLAETHRRVSVEIGEHVERRVIVRRVLNEETGYLSLLGEFRGGYNAEQSTVTLRRGEEHLQSSKTPTGSGEKGQRSKK
RSRSVX
>Lepidium_meyenii_scaffold290.7
MSTVSKTVWCTQEDRIRLTNEYWSEVEKSEGFDVEGIIEPPDTCVLIPVNCESSFYRRTLVKRYALLGLHRYNMLQGTNF
VLNAVLKYNFLGNCVSSYYVTLVYSEAAVQKTFLVRVDEKTHGILDMTVYVSIARFRDEVTIKKPFVPHFDGEAVADDAF
NDTNRIYMVKESEWEASDWISLYLELAVVSCNRFILHELDQLGKTREDVDEKLKAKTAHVYITFKGLAKTRERWSIEIGE
HVGRRVIGKKNPWTALKGDLAVKKRPRVLKTDLPX
>Lepidium_meyenii_scaffold290.8
MPVNCQRGRFYLRTLPKRYALVGLQRYNMLQVNRSEWEASDWISLYLELTVIACNKFILHEYNQQSIVANLKILKVAIET
SEDVDEKLKAKCAHVYITFKGLAETRERWSVEIGEDVERRVIVRRELNEETGHLSLLGKFRSGNNAEQDSVTLGREEEPL
QSSKMPSTNGEEDRSSKMRSRLVASVSSISVLLDFIKX
>Lepidium_meyenii_scaffold299.407
MGLNYSYTIELFANSTATILRRTNFKFLCWEKFNSMCTAYDDYYITFEAMDLAENSVFSFQTMFSDSGFSGTGKKRVDEN
WDDYKVIEEFYTCEMPNWLSDEALASDNKKYYVVQDSELHENDWLHLYLELAFFFKLKCHVGNSPPLEINKVVIETKEDY
IRDASEKLKAENAIFYISYKYKGASQSSLDGDHKAIVNETMDGKPEHMSSEVANVDDTSDIHKAMHTLNLDREAX
>Lepidium_meyenii_scaffold309.556
MEMSRPQTGNRQTDLLVFHFPRVLLHEKVVAMALDTSNVKARMGLILVILIVPWSCQAWPSSLQFLKVYKDLVKAKLQLK
TAVVYIVYKDLVKAKFGKPCDYKAIFRRHFNETTRVLSIQGKYWRVKKTALSYEKPLEKPSKKKSTMLMRRLGVHRIWRL
SNPRWYHAX
>Lepidium_meyenii_scaffold309.559
MEMSGPETGRSEFDFFTFPEGITISRNIRYGITHFECEGKDGSYIGYPNCALVKLYAKLGLHRYNLLKATNFQLHRVKSF
NMSLGTGVSAYYITLAACLPTTSLQQLFQVQVEEERLGILDLTCPISRPQVTESSNKELPSLRPHCEPVSTNDQLKESEL
QNTDWVSLYVELAICTSNRHIRACHLAKFKKTSHRWEYTMEMSGPETGRSEFDFFTFPEGITISRNIRYGITHFECEGKD
GSYIGYPNCALVKLYAKLGLHRYNLLKATNFQLHRVKSFNMSLGTGVSAYYITLAACLPTTSLQQLFQVQVEEERLGILD
LTCPISRPQVTESSNKKFPSLRPHCEPVSTIYKASLPQWPSSEIAFSDTKRFYMESELQNTDWISLYVDLAVCTSQRHIR
ACHLAKFKWEIVRVAVETLDDVEPPRLDWKTAVAYSLX
>Lepidium_meyenii_scaffold309.562
MEMSGPETGRSEFDFFTFPEGITISRNIRYGIRHFECQGKDGSYIGHPNCALVKLYAKLGLHRYNLLKATNFQLHRVKSF
NMSLGSGASSYYITLAACLPTTGLQQLFQVQVNEKRLGILELTCPISRPQVTESSNKELPSLRPHCEPVSTNDQLKESEL
QNTDWVSLYVELAICTSNRHIRACHLAKFKWDIVQVAVEALDDAKPPRLDSKSAVVYIVYKDLVKAKFGKPCDYKAIVRR
HFNETTGLLSIQGKFWRKKTIALSPEQPLEKPSKKKSAMLRRRLGIHRIWRLSNPRRYYHPYKKHGRHSSX
>Lepidium_meyenii_scaffold448.246
MELSRTHTRMGIDYFNYPEGSIGSIPLSQREINRLRLKGIRSEPDHYNCENGSRGFPYCVAVKLYAKLGLHRYNFLKATN
LQLHSLKTLTMCDNLCNANYFITLAAFLPPSGSQQIFQVEVDDEGGRVLDLTCPISRPRVQRSCLPYEPVSTIYQNSLPN
WPSSDIDFSDTKRFYLVKESEFQYNDWISLYVELAIVTNEGTTPPQYAKFDLKIVQVAIETLDDVEPPRLDSKNAVVYIA
YKDMAKARIGEPCNYKAIVRRLFNNSTEELSIKGKYWAEKEKALTYEKPSKRKSAMLGRRLGVHRIWRLYNPRWYHAYKK
RGLDSSX
>Lepidium_meyenii_scaffold52.710
MMPRYLSDGSEDSMDERDESEIVCVPFRGISYEMCKDRYAPRRNIVLLYARLGLHRYNFLQGKNLQLSRVGEYIKSWGSA
ASSYSITLKAKDPETNGSLQTFKTHVAEQKYGGFLLRCTLANPLGDSKEMKRITGDGKLFSHMYLGNFMPELPSENPFKN
TDRFYVLKKSEIRHNDWIRLYVELAVATTNRNHIKHGVNNLKILKAAMEITRNLEPFNKGLGAFDAVFYIRYKDSFKARA
GEDVDRVAIVRRIWDEQTETLGLVGRTQSSKTIKPSNGSAAVEAASSSTQDX
>Lepidium_meyenii_scaffold56.31
MATSLAMSEEFSNIGNLKQENDSKWDPTAVGKFYTAVMPSWREDGALAGSKKLHCYVVDQMPFKLKKVVVQTEEEDVESS
RKKLKLNSSNAIFFITFEVCRGEEYGGIIRQTRDGRPQHLCLEVVCEMAKX
>Lepidium_meyenii_scaffold565.152
MLQGTNFVLDSILKYNTLANCVSSYYMTLVASDAGVKKTFQVRLDEKTHGILDLTVSIARLKDEVTNKKPFVPHFDGEAV
ADDVHFKVVACNKFILLEPDQQSIVANLKILKVAIETSEDVDEKLKAKSAHVYITFKGLAKTRERWSVEIGEDVERRVIV
RRVLNEETGYLSLLGKFRSGYNAEQCSILFSSGSSFPLSPSNRRCHX
>Lepidium_meyenii_scaffold75.906
MASGVIDPNYFHIRRRDYWRKVAESDGFDIEGLKALPDEGLSCYCIGGRVKLRCADTKLYARLGLHRYNMLKGTRFHLLD
VVKYNKTNNCVSSFWITLVAQDLASQLKETFQVRVDEKRYYRLDLTVSIARPKGEEVTIKMPFKHHYHGDGVPAGFYSGE
LPAWPSDDAFNDRKRFYMVDESELPDNDWIHLYLELAVCLDNRSTSQSVLSKLQILKVAIETIEEVEPPNERLKAKCANV
YITFKGLAKAPLGETGKTGEDGEHVERKAIVRRVISERIDYLTLLGGFPIGEEEALTTTETTEX
>Lepidium_meyenii_scaffold75.910
MASGVIDPNYFHIRRRDYWRKVAESDGFDIEGLKALPDEGLSCYCIGGRVKLRCADTKLYARLGLHRYNMLKGTRFHLLD
VVKYNKTNNCVSSFWITLVAQDLASQLKETFQVRVDEKRYYRLDLTVSIARPKGEEVTIKMPFKHHYHGDGVPAGFYSGE
LPDWPSDDAFNDRKRFYMVDESELPDNDWIHLYLELAVCLDNRSTSQSVLSKLQILKVAIETIEEVEPPNERLKAKCANV
YITFKGLAKAPLGETGKTGEDGEHVERKAIVRRVISERIDYLTLLGGFPIGEEEALTTTETTEX
>Raphanus_raphanistrum_11254_p2
MLVVEIQWVAITGPMKNQLKHLRIPPEVLYKKEEENEKRKGKEIDLLEGDLAVKQLILRIEHSVEVNAQLWIKSWEDGFQ
CGFDTLSVDELFKGNLSDWLPDDYATSTQLMQYYEMKEPEVEQAKEWLHLYAELALYTKKQTDPFMFEHSKPLELGNVII
QTRGVVDSMKEVKLLDNAVFFISFKTSCGDVCKGIIRRTRDGRPEHLSLEAKCFMSCX
>Raphanus_raphanistrum_10407_p2
MRTFQGHNDRYPYVDLVKGYCMAGMQRYNIIQGTNYQLSSLIKFNMTINAVSSYYLTLLAQDPDVSSSVKTFQVRIDEKS
YGRLDFTCSVARLKEAKGEGDSAKEPFVSHYHGGPEATVPFVGDLPPWPSDADLSDGKRFYMVNRSELEANDWILTYLVL
VIYSHDKLIVTRDRHYQSKLEIINVVIETSADDSVPSKNRLKAKSAQVYITFKGLAEPQAPRQSFEVGLHVERRAIVRRV
ICESTGAMSLLGKLCDGKFTGKHRSVTSGGGEEAQSSKKARTRRRSX
>Raphanus_raphanistrum_713_p2
MMMIDSQGDSSMSDRPFDGFGDLPMSDTRLMHFNYEYHVPGYRNRALVYRYAELGIHLYNLLEGTDWKLFSLKSFNKGMN
PCAAPYFLTMEAFDPVFWQLQPFQALVCEKALGVLDISVDIARPRSLEEPPPLCEQGCELSLPLPLWPSSEMISDTHHFY
MLEEHELRNTPWVHLYLDLVHCTSSRGMSDLSNFHILQVTIGSLDDAEPPRINSTNAVVYIVYRDLVKFRGGKPSELRAI
IRRVYDESTRSLSIQGKHWNPSEKKEKKREKKKKKRFALFKKRLGVWEAWRLRLDVYRKRTRTHISLHDINHSSDHVVTL
QIGLPNSVDDDSNTTSDHHQKSVSMSTFTSQEVEVLQNGAWGVLVIIRLKTNAQMRGLLRGLQIFLCQSGGDTFRSEIQS
PNFPARRWGFVVLILSIQMPLQVKNCFQPSNIS
>Raphanus_raphanistrum_32510_p1
EDDALTGSHKLQYYEVKESDLRDNEWLHLYAEVVLFSKWEIDLSAYLPVKMKKVVVRTREDVESSMKLRSKNAIFYMSFT
ACGGLECRGIITRTTDGRPQHMSFQVNCWIDNX
>Raphanus_raphanistrum_1479_p4
MTKDGYVKRKHVASLLKPTFSIPEGTLSTNEPVTTGESTDFQGDSSMSDHPRPFDGFDLPTDGSIYSYGLRHFEYARHWY
PSHCALVKVYAELGLHRYNLLKGTNYQFACLKSYNTRRNRTGAAPHYLTLFALNPDSGDVLSFHALVSENRIGRLDISVP
ISRLKGSQEPPRLCQPNYTTGSRALPRWPSPEMFDQRCFYMLNEHEVRNTDWVRVYLDLVHSTCDRGLTQSGLSDFCIVK
VAIRSLSDAEEPARLDSKSAVIYMVYKDLAKDRLGEPCYRKAIIRRRYDESSGSLTFQGKHWSFSEEEEKKKKEKEKKRF
ELIRKRLGALESGVWAGSISTGNVASALLRALVDQX
>Raphanus_raphanistrum_1073_p4
MTASDDSFITLKATDPATGSVLSSQTLLSDFGPRRSLGVRLLWVNLASRLEPIQTSGNERLDDNWDKNTIPDFYKGPMPK
WFSDEALERDSKKYYVVPESELHDNDWLQLLMEVALFSKTNRCYDGDLPLDLNKVVVETFEDEPHDKLKANNAIFYLSYK
CCADPSSTRLAGDHVENHGWKTRPHASX
>Raphanus_raphanistrum_18612_p1
MAVTKLARLSKRDEFWMKVGECGGFDIEHLMEKKPPSCNIIARKFTKDLCPRNNIIVYAKLGIHKYNMTQLSSIEKYNVR
PKVAYTTYYVTAVAKDPAVGEDQACNRSTECGPIDRGSLPEWPADNAFDDKTRYYVVKKSELRKNDWIRLYLELAFLNAN
LSLPNINLSKLVIMKVAVESRENIDSPKERLNARNATFYIKYKYCPNKSRRACKVDGCRATRERIAIVRRSLDKISGLLT
LSFHGHWKHTFLX
>Raphanus_raphanistrum_1210_p1
CLKAYLPLELNSVVVETLEDYTTEPREKLKADNAIFYISYKCCTDPSSVRLAGDQLAVVRKTMDGKPEHMSLEISSNQRT
RRRVDMIVSVISSSASVPCLKAX
>Raphanus_raphanistrum_270_p1
MKMSCLREESDVTVFVYLIFLSLSASIPVTYSLHRLRHFDCEGKYPHYPYPQLIQSLGGKEPKVLVNERRIGCLDLAVSI
ARPRGKSLDVAVETLDDVKPPTLDSKDVVIYIAYRDFAKAETGEPCDSKAIVRRVFNESTGGLKFMGKYWSEEKKTLSTE
TETASGVEVTEKGSMHLSDGRKTEKRCKKKKRLGVHRLWCLSDPKCHQAYKSRASAPRRQWX
>Raphanus_raphanistrum_12225_p1
MGRGRKVKMGRRQTLKIGRRQKRRWRKVEMGRRIKNGPKYIKERHDLLMAKYIETRSKSEGFDVSPAPFSLNPLTAHHCG
HGYCDSCCEFALLYARMGLHRYSLLQGKKLQLSSIKKYNKTACTHIDSYYITLEAEDPVIPGSLLTFQTKVSERRYRKFD
LKCTVARLLGEKTKATIEAKKSSLPNVPELPQEDPFVEDGTNRFYLLKDSELEDNDWIRLYLELAVATTNRKYGLRHESL
AVLKILEVAIESTQGLGDHDAVFYIRYDDSCEARVGKDVHRVAIVRRFLDKQSEVLYLLGHNQSINKTAAIEAGSSSAQD
X
>Raphanus_raphanistrum_9503_p3
MYAEFAFHYKWMAHESDLRPFLPLEIKKVIIQTKEESQPCMKLKANNAIFYIIFKGNGDPSGAPVEYQAVVRKTMDGIPG
HICLEVDCLAYKSSX
>Raphanus_raphanistrum_10175_p2
MNCISSYRITLVASDPATTSLVNFQVGVSEQAYGRLNLMVFVARPQADRPQGNEVVRPLGVTNDPFKPDACDDNGFPFWP
TDFDDTKRFHMLKESELQGNDWIRLYLELALCANDRNIPESHVSQLQIVRVAMETFEDVDVINANFYITFKGLPVARVGE
DGEHVERKVIIRRYVDSSTGYLILMGGFGFSVGEDTSERHMTRRRTLEEAYAAFDSEQRLHPTTTRPCPTIYISDYWKNL
DKNLGAPX
>Raphanus_raphanistrum_15828_p2
MSNYMRILRESKGFDSCSLLLPCIFTLTENICNNPYSPCCALVRLYATKMGLHGYNLFQGKNLQFSGVNRYNKSFRPATS
SYYITLEAKNPTIGLVQTFQTTVSEVSFGELILSCKVARPYGETNTIHIGEENKRHDQMCSSLLGRMMPKLPQHNPFQKT
KQSYVLNKSELQDNDCISLYLELAIATTNRHSSREPDLSNLEILEVTIESTQDLEPSEALGSASDAIFYIRYKDLSRVDG
IAIVRRICHQQTGTFRLVGRIKTIPQKNKSSRTSILLKLDLGLYNPWRLSSPRLRLLHKTVRX
>Raphanus_raphanistrum_181_p2
MSTFEKPSVDSYSKQRDKWHQVNDCFDLEDGAGVISRRMTYDCVRCETYPYPVMVKLYAKVGLHLYNMFKETNYQLDSLV
QFNMLHNYLSSFCITLLAHDPALDPLEKTFQVQVVEEKVICLDITCTIARLKDEVIPRNRKPFIPNFHDAANEELLADSF
LKGELPDWPSDDALNDGKRFYLVKESEWQANDWILLYLELVICADARQVLKMHVVSQLEILEVAIETGIEDVEPPNARLK
ATRANVYIKFKGLADVQTPRMIFESGEHVERKAVVRRVLDWNGCLTISGKFCGGRSTQKQPSVALQSGKKIQSCKKRPRS
DX
>Raphanus_raphanistrum_22041_p1
MTKTEENVPEEEHISAEEYARVRDDYWRVVQESEGFDLEDVSIPSSMCGTPILVMRTYQGDGRYADHDLVNGYCMVGLQR
YNMMQGTNYQLSSLIKFNVTLNCVCSYYLTLLAQDPDVSPSVKTFQVRIDENSFGRLDFTCSVARIKEEAKGEGDSAKEP
FVPHYHGGPEATVPFVGELPRWPSEADLSDGKRFYMVKRSELEANDWILTYLVLVIYSHDRRILTREPNYLSELKFVNVV
IETRADDSEPSKERLKAKSAHVYITFKGLAEPHAPRQSFEVGLHVERRAIVRRVICESTGAMSLLGKLCGGTFTGKQRFV
TRGSGEESQSSKKARTRRRSX
>Raphanus_raphanistrum_2912_p5
MHATQLAVVPSKFFRLGLMKTDVDFWMRVALLLELKEGLPRDFAYHSQFMDSLIGPQMVFLMISKLRSNSWIRLYLDLTV
YTNDRMISDDDLSKLEIMKVAIETTNDEPPLKAKSSVLYIAFKGLARNGFSEQLERRAIIKSVFDEQTGSLSLMGDLCKR
QDDVTLMSVEEMHYHFRQSLSAVX
>Raphanus_raphanistrum_530_p11
MGDSSPEYDPEYARFAAKVRAELKELAKDAHIFSSSSSSYDPADRGWSTYVTDANAFFAGRRIKPTAWRVHYDRGLCSRL
ALYCYNLQNGTAYDFQVIIQIHEQHHLSFTKSFITFEAVNPADGSPLTFETCVKHIDDRVTHVPNLWWETHICRVEGSEE
ADYEWNDGAVNDYYKGEMPKWLSNEDQQGCYVVEQSELRDKKNGWLTLLTEFAFFTKWNGPLSPAEIEDCRPLITQHVVV
ETLDGEGEKEPRDKLNAANAIFYISFECVEDPTIGRYRAVVRKTMDGKPGHMRLEVTCSRVX
>Raphanus_raphanistrum_17247_p1
MGGYYHHLKELDVVIPSYKPFNGYTSPLHFILPPYQEFHGSSNTVGVCEPPIKEAEAELENWHLPPSSEEEDIIDAVLQM
DLMMSPPPDVDYSEYAQLSPPPEGTNFERLCVPKVAEHTGVFLLDAYDLDRGCSCKFEIKAWYPTENKDCFHVITSRCRP
LPPPTPEEEEKEESGFDTLSVDELFKGNMPDWLPGDSKLQYYEMKESEVEQAKEWLQLYAELAWYSKMQTDPYMFEYGKP
FELHKITVQTKQVVDSMKNLKLDNAVFYISFTTRCGVVCKVLVTYFFTRETMGRSLEENGEDEIDTISAPRSLSASELRP
RQX
>Raphanus_raphanistrum_17502_p1
MTKTEENVPEEEHISAEEYARVRDDYWRVVQESEGFDLEDVSIPSSMCGTPILVMRTYQGDGRYADHDLVNGYCMVGLQR
YNMMQGTNYQLSSLIKFNVTLNCVCSYYLTLLAQDPDVCSSVKTFQVRIDENSFGRLDFTCSVSRIKEEAKGECDSAKEP
FVPHYHGGPEATVPFVGELPRWPSEADLSDGKRFYMVNRSELEANDWILTYLVLVIYSHDKRILTRDRHYQSKLEIINVV
IETRADDSEPSKERLKAKSAHVYITFKGLAEPHAPRQSFEVGLHVERRAIVRRVICESTGAMSLLGKLCGGTFTGKQRFV
TRGSGEEAQSSKKARTRRRSX
>Raphanus_raphanistrum_1038_p7
MFPGSSDGFDIEGIRGTGLMAFSCQDEDLSKLEIVKVAIETIYDEPPQSSVALYIIFKGLARNGFGEQLERRAIIKSVFN
EQTGALSLMGDLCKRQDDATLMTVEEMHSRFRQSLGHHX
>Raphanus_raphanistrum_493_p1
MSDVVMKEEDSDTLSVKVKPGDARHVLLCLKELGAYLPPPYKHDEFIPPPLEHPYTHCSWEPVYLGFPQTPVYPDYLGDI
LPELFANAPESDMQEEPPLISPNMLDYVPPSQIEYIPFISPPFIPCPSYSPTAPGGFDFSQSLDAIHAEPLLFAKIGLHC
YNLENGTHFERLGLPRSYDQTIEARDPVRNNYTCRFETNVRLATENKDCFHVITTRSRPSLPPPPPPGEYGFQCGFDSLS
VDELFKGNMPDWLPDDYATSTLLMQYYEMKESEVEQAKDWLHLYAELALYTKMQTDPFMFERSKPLELGKVVVQTRDSMK
DVKLSDNAVFFITFKTSGGDVCKGIIRRTRDGIPEHLSLEAKCFMX
>Raphanus_raphanistrum_1325_p3
MGDSYTKWHEGYKLEREFMKKVRQCGGFDIEHLMESKPGCCNFWALEIRKDETAPKDMVLYARLGIHKYNMIQGTNLQLH
GVEKYNVYNKLPYSIHYVTAVAKDPAAGGSLVTFQSSFYEEGFDVKRLTCSIARPKPGPHDAQAYSPLAKSEPKDKSRLP
EWPGEDAFDDKKHYYVLKKSEIRKNDWIRLYLELAFYTANMCLPNLDLSKLVIMKVVVYTSDENIVVPNERLNARNAIFY
IKYKYCPHKNKAHGCKRTRDRIAIVRRNLEKFSGDITLTFEGTCKWWRTFLX
>Raphanus_raphanistrum_11254_p1
MKEDIVAVISPDLMISPSYTPMISTPDLDLSSHPPFIPPPCPVTYTPTPPGGHLVLPYSSRRDAVYAEPLLCAKIGLHCY
NLENGTEFERLHVPQVAEHTGVLTLDACDPARKCLCKFETKVWYPSEYKDCFHVITSRCRPLPPPTPEEEESGFDILSVD
KLFKGNMPDWLSGDSELQYYEMKESEVEQAKEWLHLYAELAWYTKKQTNPFMFEYGKPFELLKITVQTKEVVDSMKNLWL
DNAVFYITFRTRCGVVCKGVIRRTRDGRPEHLSLEAKCFMX
>Raphanus_raphanistrum_39835_p1
MLNESELQCDWISLYVELAICTSHRWITARDLSKFDLEIVQVAIESLDDKDPPSLKSEAAVIYIAYKDLAKAKD
>Raphanus_raphanistrum_28219_p1
YTTEAREKLKADNAIFYISYKCCTDPSSVTLSGYPHDPTTLAGDHHAVVRKTMDGKPEHMMLEVSRTKKQEKEX
>Raphanus_raphanistrum_17878_p2
MFDVMLDEANLWYQEPPPLRKRKLEPPVYSPPPSPVKEDEEEEAYSSEEDMDPGFDVDFYNHIFNGIVPSGCTHYDTLFA
KAGLHCHNLEKGKKYQLKRVVKVNAEIASLYNSYSTSEVIDPVDNSLHTFQTMVTDAGKAKKASLILLTKICRIKPQVPD
ATVFWDFNAIDDFYKTDMPDWPFNDGVDNPHLVEVCELTLSFLLDNEWIYLYAEAALFSEWRSEMSDYTPFEMKRVMVQT
KEDHVESSVKLKSSNAIFYMIFKVRGGGPLCRGIVRKTNDGRTGHLRLEARCWIDDMSNX
>Raphanus_raphanistrum_1509_p1
VKSELQDNDDWIRLYLELALAIKEPRGVGVFNLEIVKVATDVGEGINAKNATFYIRYNDLSKAEDSDCIAIVRRSFDEDT
GCFILAGQRHLSSELIPKKRKIVGDESAESKRINTGLGNQISSPPLATREDDEAANQKIVNSDSVVSMEX
>Raphanus_raphanistrum_530_p10
MEDIELLLREKRRRKAKLKLFGLDDVTDDPGFNTEGLADGFDVDNCCYPSRLIKSTWGDRYDIALYSRVGLHCHNFQKGT
NFKFVRWEKYDLTSTAYDFVYVTLDAKDPVSDSVFSFQTLLCDDSYPNYPVRWSTLACRIKCDDGVDESWDDTAVDDFYK
GAMPKWLSDEELASDDKKYYVVQESELQEYDWLHLYTEIAFYSKTKNEVTAPPPLEIEKVVVVTKEDTEEGHEKLKAHNA
IFYVSYKYNGEYSGCARDHQAVIRKTMDGKPGHMYLEVX
>Raphanus_raphanistrum_5842_p1
MASFRVDSNEKEFQRALSEYWRRVAESEGFDIEGIVGPVGNVMSGQMVSFDCEGLNSRNYPLGWKVRVDEKQYACLNVVC
SVARISGDTSAPATPTLTDSSVRGELPAWPSDVDIQRFYMVDQSELLSTPWIRLYLELVLYLKFVKLPEGKLSSLEFVKV
AIETDEETPLKAKSSVLYIAFKGLAIDGADESVEQRAIIKSVFNELTGCLAVKGELWKGEDYVAPMSIFERRLAYHLIRT
RAX
>Raphanus_raphanistrum_885_p2
MCGMITGLLPIDCVRERGYPYPVLVNLYAKMGIHRYNMLKGTNFQLDSLVKFNMLQNCVSSFYMTLLAHEPAPDPLAKTF
QVRVDEQKANSLAFEFSIARIKDEDDLFCTIVKPFVPHFHGDALAYGIFKGELPDWPSDDALNDGKRFYLLKESEWQAND
WISMYLELVICAHDRRIRKRDVFSKLEILEVAIETGVEDVEPPNERLNATSVNVYIKFKGMENVITPMMIFESGEHVERK
AVVRRVLKEHSGDMTLSGMLMKGVDESSLIMIWFFTDTLLLSX
>Raphanus_raphanistrum_19560_p1
MKMERGRKAKMGRRQTVKIERRRRRRERKEKMARKFMIGPEEIKERHALLRTKYYEALTKSEGFDVTAAPFSINPVRAHY
CDDGCPDLVFLYSRIGLHRYNFLQGKKLQLSSVKKYTKPSCSHINTYCITLEAEDPDICGSLQTFQTKVSEQIFRRFDLK
CSIARPLGETKKTITGGYSFDNSPKVLEFPQENPFVEDGGTNRFYLLKDSELQDNDWIRLYLELAVATSNKKIGRDTHSL
DSLKILKVAMESTQGLCDFDAVFYIRYEDSCEARVGKDVHRVAIVRRILDKQSELLSLYGYNQSINKSASVEACSSSAQD
X
>Raphanus_raphanistrum_4603_p1
MSEIANLVPKPQRKRKLESSRSSGAAQIQSFSKVDYGHNPWDDDEIDPVIEKEYNRQFLESDGFDVDYFYIPYSGELVPH
IVDDKYDYPYDVALFSRLGLHCYNLEKGTSLRLVAVNKYNDELRFTRCLYYYVTLEAIDTSSNSLCNFQTCVFKDFLPEH
ASFVAQTEISRLKVPSGPRTTFSGPGRRWKEDGVDDFYKGKMPKWFTKDEMAAISTKGQFYELQESDLQGNEWIHMYAEF
AFHYKWMAHESNLRPFLPLEIKKVIIQTKEESQPCMKLKANNAIFYIVFKGNGDPSGAPVEYQAVVRKTMDGSPGHICLE
VDCLAYKSSX
>Raphanus_raphanistrum_2919_p1
MTEKESSELGSAKQAHMCETTEEWLPVALRNRELAYGFDLDYKNDPPTLVPCTWSKNYAIGLYGRIGLQCYNLQNGTNLK
FKRLEKHSTKRTGRYSSVYITLDATDPATGSVCSFQTQFSNAGSHLRLRARITWLTFAARIKQIPNEPIDDDWDEDTPGI
NEFYKVPLPKWFSDERGSKNYYVVPESELHDNDWLQLLMEVAFFSKANRRLDAYLPLELNSVVVETLEYEPRDKLKADNA
IFYISYKCCADPCSTPLAGDHRAVVRKTMDGKPGHMCLEVAFTKEQENEX
>Raphanus_raphanistrum_22762_p1
VKSELQDNDDWIRLYLELALAIKEPRGVGVFNLEIVKVATDVDEGINAKNATNFYIRYNDLSKAEDSDCIAIVRRSFDEG
TGCFILAGQRHQSSELISKKRKNVGDDKLSAESKRINTGHGNQISSPPLATREDDEAGNQKIPTNSGTQREEPHPIQRGR
ETKSQLRKTQGLSSSRKMMREKATVRAILERFGLVCLATIFVVLSEIHDEVEX
>Raphanus_raphanistrum_56537_p1
EGINAKNATFYIRYSDLSKAEDSDRIAIVRRSFDEDTGCFILVGQSHQSSDLIPKKRKNVGEESAENKRINTGLGNQISS
PPLATREDDEAANQKIVNSDSGVSMEX
>Raphanus_raphanistrum_1052_p4
MSSGIPVQDSQEFLRRQMNYWEQVSESGGFDIEHISAPPMGLLTYDCEDKRNLFPNRLLVNLYARLGLHRYNLSKGTNLK
FHHLKKFNMTNNCISSYRITLVAYDPATTSLVTFLVGISEEEYARLNLMLFIARPQADKPHLQEPVRPIGSTIYPLRPDA
CDDKGLPFWPTDFEDTSRFRLLNESELQGNDWIRLYLELALCSNDRNIPESHVSQLQIVRVARETIDHVDATSAILYITF
KGLPVARVGEDGELVERRVIIRTFEDPSTGYFTLMGGFGFSVGEDTSHRRPMTRPQSIDEICAEQRRLHFTPPPCPPTYM
ADWWKCX
>Raphanus_raphanistrum_3137_p1
MYDVMLEEAKVWLDESPQRKRKLETPVNPPPPPPPPCPAVDEDSSDEEVDPVALAKYRRQVSESGGFDVDLFFQPFGGII
PGGCNDHSLLFGKVGLHCYNLQKGTNLQFKKVTKANTQICSILSFYITLEAIDPAHDDSPVTFQTCVTDTVLMHQARLRT
FTTTCRIKPQVPGTGELGSIWYPDDDVDACYKVDLPNWLQDDVLTGEDKLQFYEVKDWELKDNQWLYLYAEFALFSYFED
DLSDYMPFEMRKVVVQTKEDMKLKSGNAVFFLSFKTRAGQECRGIVRRTTDGKPGHMCLEARCWIDKX
>Raphanus_raphanistrum_1150_p2
MNKMADALRGLLESGKLSEEDCLWIVRGLGKNVVGLPAKEKEKEFDGWTSSDEEEEVDEEYRRQVQESWGFDIDAHVRIP
ERGIYPHELGERQPPSDIALYGRLGVHCFNFEKGRKLQFMRIPKYNIGFNIWNYYYITVEVKDLVDDSAHILQSSVTGCF
PMNGEHLRVLTEICRLKPDKPGEEGDLTLINEEAVDELYRGRMPNFLSEAKPDDRLRFYEVQKQDIFENDWLRLYTDFAL
YCYWRYNEEAFKSCLPAEINKILVETFETHTDPSLKLKSSNAIFHINFTAKSCDYISVVRRTKDGRTGHIILEISTWTNP
PSSPX
>Raphanus_raphanistrum_5361_p3
MGGRWRKTKKVVVDREYRARRRRSYGLWLKKIKSLPKSKKKEIIRKRQVARDKVTAELWRKLWETDGFDMGELWDHRNWG
MHEFEVGEDENLDIVVQLYAKLGLHRYNMLEGTNLQLHEIEKYNRYGSYMPARYYITLLAEDPATPSSSLVTFQTDLSEK
SCNALKHCCAVARIKGTTSTGNMHVFHNDMDNFYDYRALPEWPSFADDESRFLYEVLESDWEENDWIGLYLQVAVATTDR
PNHYHNPDLSGLKILNVVVETEENLPKENVLKCFGTVLVYITYDQDLGVDNGGGVCKRRAIVRRTVDLISKCFCLVGRTR
SLPX
>Raphanus_raphanistrum_15939_p2
MRLRLRQFPKSSKRTTNQRRRWRQRQPNEHQINEFDAAADADADANAETDSNQTNRMWFAQLKGDTTEPFIRPAGMDRLP
NWPSDDFFADFYLVEGLELLDDDWIRMYLELVIIANDRSHADEEGFLSNMEIEKAAIETTEDSPPLSANSATIYITFKGL
VVRTAVGSVLDKX
>Raphanus_raphanistrum_1591_p2
MAKMYDVMLDEAKLWLDQRKVDSSSSPPAPQVKEDSGYDYVYDSAEDEMDPVEEAKYHQQVRDSDGFDVDFCYHPFGGIM
PCGCNESDTVLAKLGLHCYNIDNGTNLQFRAVKKVNAEAVSFVNYYITLEAVDPDNNHSPVAFQTCVWDSATENKERLRL
ITKQCRIKPLGPAAGNTDAERRTSWLWDRAAVDEFYTCRMPNWLQDDELTGPNKLQFHEVKDSELQDNEWLNLYAEIALS
SERPSYMETDLPLEVKKVVVRTKEDVEPSMKLKSSNAIFYMTFKAHRAGPEWKAIIRQTRDGIQGHMCLEVTCMHVGKVV
X
>Raphanus_sativus_00011_g00031
MSEIANLVPKPQQRKRKLESSRSSGAAQIQSFSKVDYGRNPWDDDEIDPVIEKEYNRQFLESDGFDVDYFYIPYSGELVP
HIVEYKYDYPYDVGLFSRLGLHCYNLEKGTSLRLVAMNKYNDELRFTRCLYYYITLEAIDTSNNSLCDFQTCVFKDFLPE
QASFVAQTEISRLKVPSGPRTTFSGPGRRWKEDGVDDFYKGKMPKWLTNDEMATINNKGQFYELQESDLQGNEWLHMYAE
FAFHSKWMAHESNLRPFLPLEIKKVIIQTKEESQPCMKLKANNAIFYIVFKGNGDPSGAPVEYQAVARKTMDGSPGHICL
EVDCLAYKSSX
>Raphanus_sativus_00011_g00032
MTEIAILLPSIGDEQPQQRKRKLESSRSSGAAAAPIQSFPKVDYNPWDDEEDDPVIEKEYNRQFVESDGFDVDYFYLPYG
GGLVPHIVEDKYDYPYDVGLFSRLGLHCYNLEKGTSLKLAAINKYNDKLRFTRCLCYYITLEAIDTSTNSLCNFQTCVFK
DFLPEQASFLAQTEISRLKVPSGPRPPTYDGPERIWNDDAVDDSYKGKMPKWFTKDEMAAISTKGQFYELQESDLQGNEW
LHMYAEFAFHYKWMAHESELRPFLPLEIKKVIIQTKEESQPCMKLKANNAIFYIIFKGNGDPSGAPVEYRAVVRKTMDGI
PGHICLEVDCLAYKSSX
>Raphanus_sativus_00017_g00057
MYDVMLDEAKLWLDERNVESSSSPPALPVKEDSGHDYEYDSAEDEMDPVEEAKYHQQVRDSDGFDVDFCYHPFGGIMPCG
CNESDTVLAKLGLHCYNIDNGKKLQFRAVKKVNAEAVSFVNYYITLEAVDPDNNHSPVAFQTCVWDSATENKERLRLITK
QCRIKPLGPAAGNTDAERRTSWLWDRDAVDEFYTCRMPNWLQDDELTGPNKLQFHEVKDSELQDSEWLNLYAEIALSSER
PSYMETDLPLEVKKVVVRTKEDVEPSMKLKSSNAIFYMTFKAHRGPEWKAIIRQTRDGIQGHVCLEVTCMHVGKVVX
>Raphanus_sativus_00021_g00015
MAVTKLARLSKRDEFWMKVAECGGFDIEHLMEKKPPSCNIIARKFTKDLCPRNNIIVYAKLGIHKYNMTQGTNLQLSSIE
KYNVRPKVAYTTYYVTAVAKDPAAGGSLITFQTSSYIQGFDVKSLTCFIARPKPEPHEDQACNRSTECGPIDRGSLPEWP
ADNAFDDKTRYYVVKKSELRKNDWIRLYLELAFLNANLSLPNINLSKLVIMKVAVESRENIDSPKERLNARYATFYIKYK
YCPNKSRRACKVDGCRATRERIAIVRRSLDKISGLLTLSFHGHWKHTFLX
>Raphanus_sativus_00028_g00009
MSSGIPVQDSQEFVRRQMNYWEQVSESGGFDIEHISAPPMGLLTYDCEDKRNLFPNRLLVNLYARLGIYRYNLSKGTNLK
FHHLTKFNMTNNCISSYRITLVAYDPATTSLVTFLVGISEEEYARSNLMLFIARPQADKPHCQEPVRPIGSTIYPLTPDA
CDDKGLLPFWPTDFEDTSRFRLMNESELQGNDWIRLYLELALCSNDRNIPESHLSHLQIVRVAMEKPIEHVDAASIILYI
TFKGLPVARVGEDGEHVERRVIIRTFEDPSTGYFTLMGGFGFSVGEDTSQRRPMTRPQSIEDICAEQRRLHFTPPPCPPT
YMADWWKCX
>Raphanus_sativus_00044_g00056
MGRGRKVKMGRRQTLKIGRRQKRRWRKVEKGRRIKNGPKDIQERHDLLMAKYIETRSKSEGFDVSPAPFSLNPLTAHHCG
HGYCDSCCEFALLYARMGLHRYSLLQGKKLQLSSIKKYNKTACTHIDSYYITLEAEDPVIPGSLLTFQTKVSERRYRKFD
LKCTVARLLGEKTKETIEAKKSSLPNVPELPQEDPFVEDGTNRFYLLKDSELEDNDWIRLYLELAVATTNRKYGLRHESL
AVLKILEVAIESTQGLGDHDAVFYIRYDDSCEARVGKDVHRVAIVRRFLDKQSEVLYLLGHNQSINKTAAIEAGSSSAQD
X
>Raphanus_sativus_00070_g00027
MGRKTKKCKQELLVVDSEYRAPKRRSYGLWAKKIKSLRKSEEEIIRKRKEALHKETAELWRKVWETDGFDMGRLWDHRYW
GMHAFEGGRDCPIVVQLYAKVGLHRYNILEGTNLQLHEIEKYNREGIFMPACYYITLHAEDQATPSLVTFQTIISERKGY
TLNLICTVARLKGTKSKGDTDQFDDDRDLPEWPSSFGDKSRFLYELMESEWEENDWIRLYLEVAVVTTNRRNHNPNLSGL
KILNVVVETGENLPKENVLECFTSVVVYISYDQDLGGDNGICKRRAIVRRSVDFISKRFSLVGKTLPLLPX
>Raphanus_sativus_00087_g00070
MSTFEKPSVDSYSKQRDKWHQVNDCFDLEDGAGVISRRMTYDCVRCETYPYPVMVNLYAKVGLHRYNMFKETNYQLDSLV
QFNMLHNYLSSFCITLLAHDPALDPLEKTFQVQVDEEKVICLDITCTIARLKDEVIPRNRKPFIPNFHDAANEELLADSF
LKGELPDWPSDDALNDGKRFYLVKESEWQANDWILLYLELVICADARQVLKMHVVSQLEILEVAIETGIEDVEPPNARLK
ATRANVYIKFKGLADVQTPRMNFESGEHVERKAVVRRVLDRNGCLTISGKFCGGRSTQKQPSVALQSGKKIQSCKKRPRS
DX
>Raphanus_sativus_00105_g00010
MGGRWRKTKKVVVDREYRARRRRSYGLWLKKIKSLPKSKKKEIIRKRQVARDKVTAELWRKLWETDGFDMGELWDHRNWG
MHEFEVGEDENLDIVVQLYAKLGLHRYNMLEGTNLQLHEIEKYNRYGSYMPARYYITLLAEDPATPSSSLVTFQTDLSEK
SCNALKHCCAVARIKGTTSTGNMHVFHDDMDNFYDYRDLPEWPSFADDESRFLYEVLESDWEENDWIGLYLQVAVATTDR
PNHYHNPDLSGLKILNVVVETEENLPKENVLKCFGTVLVYITYDQDLGVDNGGGRSLSCSKQAVHWKELKASEFEFVGSG
NPLVSX
>Raphanus_sativus_00131_g00007
MLQKSDGGFARMKATRKLVEEHGVFGLKGSVYGYDKTKCTKDHPCPRLVTLYAKLGLHRYNLLKGTKFQLKCVEEYIVTT
GSRAPSYYMTLVAIDDTAGGGGSSSLQTFQIQVSQKSWGQFILTCDIARIRGESRDENESMILNIDLPEWPAENPFEKYC
PVESELQDNDDWIRLYLELAVAIKEPRGVGVFNLEIVKVATDVDEGINAKNASFYIRYNDLSKAEDSDCIAIVRRSFDED
TGCFILAGQRHLSSELIPKKRKIVGDVSAENKRINTGLGNQISSPPLATREDDEAANQKIVNFDSVVSMEX
>Raphanus_sativus_00157_g00025
MKPSKQTTLLLLANLKTFRLEEDVFAGEHTKEMSQSCVRREELDFFNFPEGFPPRRWDFGWIRVECGEGRVYPNYALANL
YAKLGLHRYNWLEGTNFELDSLMKFIMRGAASPYYMTLVARLPSTGFQQIFQVLVEEEDLGILDLTCTISRPQGTESSKK
ESTPFLRPHSEPVSTTFPDRLAGWNGTKSVIPWPSSFSGTKQRFYMLNESELQCDWISLYVELAICTSHRWITARDFSKF
DLEIVQVAIESLDDKEPPSLKSEAAVIYIAYKDLAKARTGEPYHYQAVVRRIIDGATGKLSIQGDCWIAEEAATAASALA
ASKKGSRKLKRRLGVPKLWRLSSPRWYQTYKNRGLRSFPTSX
>Raphanus_sativus_00251_g00045
MSIGVVYIKSEGFDIEGIVGPVGNVMSGQMVSFDCEGLNSRNCPLGWKVKCYGKLGLHRYNLIKGTNLELHSLFKFNKWG
SGASSFFITLAASHDAFSLPCMQTFQVRVDEQQYACLNVSFVLLPGLAAVTPPHGQHQLSQTVQCVENCLLGLHMLMISN
GFTWWINQSYLAPTGFVCTSSLFFVIKFGKLPEGKLEFVKVAIETDEETPLKAKSSVLYIAFKGLAVDGADESVEQRAII
KSEFNELTGCLAVKDELCKGEDYVAPTSVFERRLAYHLSRVRAX
>Raphanus_sativus_00481_g00015
MGDSYTKWLERFRKENDFMFKVRQCGGFDIEHLMESKPGCCNFWALEIRKDETAPEDMVLYARLGIHKYNMIQGTNLQLH
GVEKYNVYTKVPYSIHYVTAVAKDPAADGSFVTFQTSFYEEGFGVKRLTCFIARPKPGPHEEDQDFNSCVESEPIDKSGL
PEWPGENAFDDKKHYYVVKKSEIRKNDWIRLYLELAFYTANMTLPNVLDLSKLVITKVAVYTSDESIAVPNERLNARNAI
FYIKYKYCPHKNKAHGCKRTRDRIAIVRRNLDKFSGDITLTFEGTCKWWRTFLX
>Raphanus_sativus_00575_g00007
MANKESSELGNLPTSPMAERARTCETTGERLRNRELAYGFDLDYKNDPPTLVPCTWSKNYAIGLYGRIGLQCYNLQNGTN
LKFKRLEKHSTKRTGRYSSVYITLDATDPATGSVCSFQTQFSNAGSHLRLRARITWLTFAARIKQIPNEPIDDDWDEDTP
GINEFYKVPLPKWFSDERGSKKYYVVPESELHDNDWLQLLMEVAFFSKANRRLDAYLPLELNSVVVETLEDEPRDKLKAD
NAIFYISYKCCADPCSTPLAGDHRAVVRKTMDGKPGHMCLEVAFTKEQNKNEEEX
>Raphanus_sativus_00575_g00008
MCESSEERLPVPVRLPPLLALQRSVMDYGFDLDFNSDPPSLIEPEWGKDYNIGLYGRIGLQCHNFQKGTNFKFIRWEKHS
MQMTGSMDFYVTLEAMDPANGSVFSFQTLVCDQGGPRRLGARLSLINIVSRITPIGKQPVDEYWDEDTPAIHDFYKGPLR
EWFSDEALACDSKKYYVVPESELHDNDWLQLLMEVAFFSKADRGLKAYLPLELNSVVVETREDYTTEAREKLKADNAIFY
ISYKCCTDPSSVTLSGYPHDPTTLAGDHHAVVRKTMDGKPEHMMLELNHIQSCEELLMSYTQGLRKAHADTENGDGKQSE
KRGQGISVDEFSAVCKVFAX
>Raphanus_sativus_00575_g00014
MAEKESSEIGRRPASPTASKNKRVRTCETAKKQLRVPPWRRTKHCGRAIGTNFKFECWEKHSMFEAGFMDFYVIFDAVDP
ATGSVFSFQTLLREEGRQDQLGVRLFLRNLVSRFTPPPCDKPLDGDEEWDESTVPDFYKGPLPKWFSDEALERDITLRYH
HSFPSQVPESELHDNDWLQLLIVVVETLEDYTTEPSEKLKADNAIFYISYKCCTDPSSVRLAGDQLAVVRKTMDGKPEHM
SLEVSLTKEQEEEX
>Raphanus_sativus_00612_g00014
MTKDGYVKRKQVASLLKPTFSIPEDTMSTNEPVTTGDHPRPFHGFDLPTDRSIYSYGLRHFKYARHWYPSYCALVKVYAE
LGLHRYNLLEGTNYQFACLKTYNTRRNRTGAAPFYLTLFALNPDSGDLLCFHALVSENRIGRLDISVPISRLKGSREPPR
LCRPDYTTGSRALPRWPSPEMFDQPCFYMLNEHEVRNTDWVRLYLDLVHSTCDRGLAQSGLSDFYIVKVAIRSLSDAEEP
PRLDSKSAVIYMVYKDLAKDRLGEPCYRKAIIRRRYDESSGSLTFQGKHWSFSEEEEKKKKEKEKKRFELIRKRLGAHGV
WRLGGLDFYRKRGIRSSSRTRX
>Raphanus_sativus_00779_g00011
MYDCMLDEAKLWHSERKLEAPPPPPPIVDYSLTTTFSDSDEEEIDPVEREKFRKQVVESGGFDVDFFPVYEKLMSSGSTP
STVLLSKVGLHTYNFDKGTNLQFRSVQKANEEFVSFTFYYITVEAVDPFDNSPVTFQTSVWDAARKNNESLRLVTKVCRI
KGSKEETSLWDHDAVDEFYKDDISWLEDDALTGSHKLQYYEVKESDLRDNEWLHLYAEVVLFSKWEIDLSAYLPVKMKKV
VVRTREDVETSMKLRSKNAIFYMSFTACQGLECRGIITRTTDGRPQHMSFQVNCWIDNX
>Raphanus_sativus_00779_g00014
MYDCMVDEAKLWLDEPPHRKRKLEAPPPPPPPIVDYSLTTTFSDSDEEEIDPVEREKYRKQVVESGGFDVDFFPVYGSLY
QSGSTPSTVLLSKVGLHCYNFDKGTNLQFRSVQKANEEYASFTTYYITVEAMDPLNDDSTVTFQTSVWDAATKSNESSRF
ITRVSRIKGTKEETSLWDHNAVDEFYKDDISWLEDDALTGSHKLQYYEVKESDMRDNNEWLHLYAEVVMFSKWATDLSAY
LPVKMKKVVVRTREDVESSMKLRSKNATFYMSFTACGGLECRGIIRRTTDGRPQHMSLQAICWIDNX
>Raphanus_sativus_00856_g00002
MAEGNLRRSSDELMEDQEAREYYRKLAESSGESNSQIEKNVAFIRDLMEYWNKVHECEGFDIEGIDAPQGSNPLGTNFQF
SELIKYNMTCNCLSSYYMTLVATEPATGLVQTFQAEVAEQIFGRGSSAMKPLLTFQEDLDERVLYKDELFEWPSEDAFND
RNRFYKVQEAELQDNDWICLYVKLVLVSKDKKLQANHLSKLKILKVWIEATVDEVEPPNARLKAKSALGYITFRLASCGI
REDIERKAIVRRVISETGRLILLDVFTPFMNNDSSPYPWLSGDDSCRLFPPITDEIVFRQLKYPKSANKRQIDRLTAQVI
TVFKQAX
>Raphanus_sativus_00867_g00009 _reanno
MMIDSQGDSSVSDRPFDGFGDLPMSDTKLMHFNYEYHVPGYRNRALVYRYAELGIHRYNLLEGTDWELFSLKSFNKGMNP
CAAPYFLIMEAFDPVSWQLQPFQALVCEKALGVLDISVDIARPRGLEEPPPLCEQGCELSLPLPPWPSSEMITDTQHFYM
LEEHELRNTPWVRLYLDLVHCTSSRGVSESQLSDFHILQVTIGSLYVAEPARINSTNAVVYIVYRDLVKFRGGKPSELRA
IIRRVYDESTRSLSIQGKHWNPSEKKKKKRFALLKKRLDHVVTLQIGLPNSVDDDSNITSDHHQK
>Raphanus_sativus_00878_g00014
MASFRVDSNEKEFQRALSEYWRRVAESEGFDVEGIVGPVGNVMSGQMISFDCEGLNSRNYPLGWKVRVDEKQYACLNVVC
SVARISGDTSAPATPTLTDSSVRGELPAWPSDVDIQRFYMVDQSELLSTHWIRLYLELVLCLKFVKLPKGIDVSSLEFVK
VAIETDEETPLKAKSSVLYIAFKGLAVDGADESVEQRAIIKSVFNEVTGCLAVKGDLWKAQLVNEQVIFEVQVDETAIWV
FRCGDTTEPFIRPAGMDRLPNWPSDDVEGSELLDNDWMRMYLELVVFANDRSYADEEGFLSNLEIEKAAIETTEDSPPLS
SNSATIYITFKGLVVKYDFTLCTSRIYQEEAACERVRYVLMLLVSRMYSWNSATLLVQFWTNDPRYDREVECTGNIQAMM
IEAVTVX
>Raphanus_sativus_01034_g00004
MTTAYSSGRSDSIGTNLQFKKVTKANTQICSILSFYITLEAIDPAQDDSLVTFQTCVTDTVLMHQARLRTFTTTCRIKPQ
VPGTGELGSIWYPDDDVDACYRVDLPNWLQVDVLTGEDKLQFYEMKDWELKDNQWLYLYAEFALFSYFEDDLSDYMPFEM
RKVVVQTKEDMKLKSGNAVFFLSFKTRAGQECRGIVRRTTDGKPGHMCLEARCWIDKX
>Raphanus_sativus_02250_g00002
MTTTEENVSEEEYVSAEEYARVRDDYWRVVQESEGFDLEDVSIPSYMCGTPILVMRTFQGHNDRYPYVDLVKGYCMAGLQ
RYNIIQGTNYQLSSLIKFNMTINALSSYYLTLLAQDPDVCSAVKTFQVRIDEKSYGRLDFTCSVSRIKEEAKGEGESAKE
PFVPHYHGGPEATVPFVGELPRWPSEVDLSDGKRFYMVKRSELEANYWILTYLVLVIYSHDKLIVTRDRHYQSKLEIINV
VIETSADDSVPSKERLKAKSAQVYITFKGLAEPQAPRQSFEVGLHVERRAIVRRVICESTGAMSLLGKLCDGKFTGKHRS
VTSRGGEEAQSSKKARTRRRSX
>Raphanus_sativus_02250_g00004
MTTTEENIPGEEYVSTEEYARVRDNYWRVVEESEGFDLEDVSIPSYMCGTPILRYNMTQGTNYKLSSLIKFNVTLNCVSS
YYLTLLAQDPDVSPSVKTFQVRIDEKSFGRLDFTCSVARIKEEAKGEVDSAKEPFAPHYHGGPEATVPFVGELPRWPSEA
DLGDGKRFYMAEENEGEPVDHLTLIKTAYTNKKTGEIDDGVVRDVVTLIDSQMEEEVSQLQTKDDDSTGSTGLPRVRINQ
IVEAVNRSELEANYWILTYLVLVIYSHDKRILTRDRHYQSKLEIINVVIETRADDSVPSKDRLKAKSAHVYITFKGLSEP
HAPRHSFKVGLHLERRAIVRRVICESTGAMSLLGKLCDGKFTGKQRSVTSGSGDEAQSSKKARTQPSFLGYDSQTGNIEF
STNLQSHVLMX
>Raphanus_sativus_02250_g00005
MTTTEENVPEEEYVSAEEYARVRDDYWRVVQESEGFDLEDVSIPSYMCGTPILVMRTYQGDGRYADHDLVNGYCMAGLQR
YNIIQGTNYQLSSLIKFNVTLNCVSSYYLTLLAQDPDVSPSVKTFQVRIDENSFGRLDFTCSVARIKEEAKGEGDSAKEP
FVPHYHGGPEATVPFVGDLPPWPSDANLSDGKRFYMVNRSELEANDWILTYLVLVIYSHDKRILTRDRHYQSKLEIINVV
IETRADDSEPSKERLKAKSAHVYITFKGLAEPQAPRQSFEVGLHVERRAIVRRVICESTGAMSLLGKLCGGTFTGKQRFV
TRGSGEEAQSSKKARTRRRSX
>Raphanus_sativus_02402_g00004
MFDVMLDEANLWYQEPPPLPKRKLEPPVYSPPPSPVKEEEAYSSEEDMDPVEREKYRLQTVESCGFDVDFYNHIFNGIVP
SGCTHYDTLFAKAGLHCHNLEKGKKYQLKRVVKVNAEIASLYNSYSTSEVIDPVDNSLHTFQTMVTDAGKAKKASLILLT
KICRIKPQVPGLGDATVFWDFNAIDDFYKTDMPDWPFNDGLDNPHLVEVKESELLDNEWICLYAEAALFSEWRSEMSDYT
PFEMKRVMVQTKEDDVESSVKLKSSNAIFYMIFKVRGGGPLCRGIVRKTSDGRTGHLRLEARCWIDDMSNX
>Raphanus_sativus_02517_g00002
MEDFELLRREKRRRKARRLKFGLDDVTDAPCFNTEGLADGFDVDNCCYPSRLIKSTWGDRYDIALYGRLGLHCHNFQKGT
NFKFVRWEKYHLTSTAYDFVYVTLDAKDPVSDSVFSFQTLLCDDSYPNYPVRWSTLACRIKCDDGVDESWDDTAVDDFYK
DPIPKWCSDEELARDDKNYYVVQESELQEYDWLHLFTEIAFYSKTKNVFTAPPPLEIEKVVVVTKEDTEEGHEKLKAHNA
IFYVSYKYNGEYSGCARDHRAVIRKTMDGKPGHMYLEVX
>Raphanus_sativus_02517_g00003
MGDSSPEEYDPEYARFAAKVRAELKELAKDAHIFSSSSSYDPADRGWSTYVTDANAFFAGRRIKPTAWRVHYDRGLCSRL
ALYCYNLQNGTAYDFQVIIQIHEQHHLSFTKSFITFEAVNPADGSPLTFETCVKHIDDRVTHVPNLWWETHICRVEGSEE
ADYEWNDGAVNDYYKGEMPKWLSNEDQQGCYVVKQSELRDKKNGWLTLLTEFAFFTKWNGPLSPAEIEDCRPLITQHVVV
ETLDGEGEKEPRDKLNAANAIFYISFECVEDPTIGRYRAVVRKTMDGKPGHMRLEVTCSRVX
>Raphanus_sativus_02747_g00003
MSTSEIPSVDFDSAQRDYWHQVRQSEGTNFQLDSLVKFNMLQNCVSSVYMTLLAHEPAPDPLAKTFQVRVDEHKANSLAF
ECSIARIKDEVITKKPFVPHFHGDALAYGIFKGELPNWPSDDALNDGKRFYLLKESEWQANDWISMYLELVICAHDRRIR
KRDVYSQLEILEVAIETGVEDVEPPIETGVEDVEPPNERLNATSVNVYIKFKGMENVITPMMIFESGEHVEHKAVVRRVL
NEHSGDMTLSGKFCGGLSTKKKIQSSKKRTRSDX
>Raphanus_sativus_02909_g00002
MEIGGETIVPWLTTEEGMSNYMRILRESKGFDSCSLLLPCIFTVTEKICSNPYSPCCALVRLYAKMGLHGYNLFQGKNLQ
FSGVNRYNKSFRPATSSYYITLEAKNPTIGLVQTFQTTVSELNKSELQDNDCISLYLELAIATTNRHSSREPDLSNLEIL
EVAIESTQDLEPSEALGSASDAIFYIRYKDLSRVKNDVDRIAIVRRICHQQTGTFRLVGRIKTIPQKNKSSRTSILLKLD
LGLYNPWRLSSPRLAQGKRKRGVLLARLRRLHKTVRX
>Raphanus_sativus_03295_g00006
MGDSYTKWHEGYKLEREFMKKVRQCGGFDIEHLMESKPGCCNFWALEIRKDETAPKDMVLYARLGIHKYNMIQGTNLQLH
GVEKYNVYNKLPYSIHYVTAVAKDPAAGGSLVTFQSSFYEEGFDVKRLTCSIARPKPGPHDAQAYSPLAKSEPKDISRLP
EWPGEDAFDDKKHYYVVKKSEIRKNDWIRLYLELAFYTANMTLPNLDLSKLVIMKVVVYTSDENIVVPNERLNARNAIFY
IKYKYCPHKSKAHHGFKTTRDRIAIVRRNLDKISGAITLTFEGVCEWRRTFLX
>Raphanus_sativus_03295_g00007
MRDSSEKMLEWYKMERDFMFKVRQCGGTNLQLHGVEKYNAYTKVAYSSHYVTAVAKDPAADGSLVTFQTSFYEEGFGIKR
LTCSIARPKPGPHEEDQASNESETESETESEYSSSLPEWPGENAFDDKKHYYVVKKSEIRKNDWIRLYLELAFYTANMCL
PNVVTSSSFFFPVX
>Raphanus_sativus_04365_g00002
MSDVVMKEEDCDTSSVKKLDVVLPSYKPFNGYTSPLHFILPPYQEFHGSSNTVGVGVCEPLIEEAEAELENWHLPPSSEE
EDIIRHKVSHIGNIIDAVLPMDFMMSPLPDVDYSEYAQLSPPPEVTYSPPSPGGHLFLPYESLKDALHAEPLLCAKIGIH
CYNLENGTNFERLCVPKVAEHTGVLLLDAYDLDRGCSCKFEIKAWYPTENKDCFHVITSRCRPLPPPTPEEEEKEESGFD
TLSVDELFKGNMPDWLPGDNKLQYYEMKESEVEQAKEWLQLYAELAWYSKMQTDPYMFEYGKPFELHKITVQTKQVVDSM
KNLKLDNAVFYISFTTRCGVVCKVLVTYFFTRETMGRSLEEDGEDEIDTISAPRSLSASELRPRQX
>Raphanus_sativus_07466_g00002
MSSPGQIRAMILKSDGGFARMKATRKLVENHGVFGLKGSVYGYEKNKCTKDHPCPRLVTLYAKMGLHRYNLLKGTKFQLK
CVEEYIVTTGSGAPSYYITLVAIDDTAGGGGSSSLQTFQIQVSQESRGQFILTCDIARIRGESRDENESMILDIDLPEWP
AENPFEKYCLVKSELQDNDDWIRLYLELALAIKEPRGVGVFNLEIVKVATDVGEGINAKNATFYIRYSDLSKAEDSDRIA
IVRRSFDEDTGCFILVGQSHQSSDLIPKKRKNVGEESAENKRINTGLGNQISSPPLATREDDEAANQKIVNSDSGVSMEX

>Raphanus_sativus_09091_g00002
MGEMADALRGLLESGKLSEEDCLYIERGLGKNVVGLPAKEKEKEKEVDGWASSDEEEEVDEEYRRQVQESWGFDIDVHVR
IPERGIYPHELGKRQPPSDISLYGRLGVHCFNFEKGRKLQFMGIPKYNIGFNIWNYYYITVEVKDLVDDSAHILQSSVTG
CFPMNGEHLRVLTEICRLKPEKPGEEGDLTQINEEPVDELYRGRMPNFLSEAKPDDRLRFYEVQEQDICENDWLRLYTDF
ALYCYWRYNEEAFKSCLPAEINKILVETFETHTDPSLKLKSSNAIFHINFTAKSCDYISVVRRTKDGRTGHIILEISTWT
NPPSSPX
>Raphanus_sativus_12034_g00001
MYDVMLEEAKVWLDEPPQRKRKLEAPIIPPPPPPCPAVVDEDSSDEEVDPVALAKYRRQVSESGGFDVDLFFQPFGGIIP
GGXTGELGSSWYPDRHVDPCYKVDLPNWLQDDLLTGEDKLQFYEVKDWELKDHQWLYLYAEFALFSYFEDDLSDYMPFEM
RKVVVQTKEDMKLKS
>Raphanus_sativus_21645_g00001
MRINCGASSYYITLDARSGFQKFPFQVLVNERRIGCLDLAVSIARPRVSPRPYLRRHCEPMRLDTVINPLPDWPLAFSDA
KRFYMVNESELQNNGWISLYLELALVSHVRDLTDHYLAQLEIVQVAVETLDDVKPPTLDSKDLVIYIAYRDFAKAETGEP
CDSKAIVRRVFNESTGGLKFMGKYWSEEKKTLSTETETASGVEVTEKGSMHLLDGRKTEKRCKKKKKRLGVHRLWRLSDP
MCHQA
>Schrenkiella_parvula_5g20790
MSKREAKDSTEEPSHQRFLPSALEEPLYNEEELALKDSRGLDDSDSYNEESVRFLPYSYTDLLGKLGLHYYNLQNMEEEN
EWLHLYAELALLSKWQSDLEAMASAIPLEMRKIIVRTREDVESKNKVKVGNAIFYISLRTSNGRDCNAIIRKTTDKMPGH
FSLEVKCFMX
>Schrenkiella_parvula_7g00780
MSSSGESRRVGEGRRVGESGDGTRGSGNFDGIGQKSGDEILSGMPSKLDRRVTMNLTTEKSKKKESQKIFTRKVKGTINY
LSSSCCFLYMLMLMLYLFAIYLERNSSKDPDLSKLEILKVAIESTQDLEPPNQGLNSASNEIFYIRYKDLRNAQFHKNVV
AIVRRIYDEQAGRFSHVX
>Sisymbrium_irio_C227583_2
MEDEDAFNFWIKLSECGEFDVEHLLDTSPSSCLIQSQMVVDNDCHPEFVLYARMGIHKYNMLEGTNLKLCYIEKYNYRPR
AIYSTYYITLVAKDPSPGGSLVTLQTGVITEHRGVESLKCFIARPKPGPRENQRFLPPTNLEPVKDSELLKYDWIRLYME
LAFLTNTRLENPDLSKLALTKVVVQTKENSHQPNERLKARNAIFYITYKYHNPDKDRACKGHVCRHSCSRRAIVKNPGQY
HWTPHSLALGCLLLLPISNNCSIVITFFFGYFLNX
>Sisymbrium_irio_scaffold1130_29
MCSSSKHDQHLHISPTSWALEKKPESFSISLKGLESTYKNHFVLLYLYSILDATTRSLLVLCLLMGISEEGCANYDFNEA
VVGHFFKGTMPDRMPERVLPASEKLQYYVMKASEVDKEKEWLHLHAELALFSKLQSNLQALKPSTDGTPEHLSLEVERLM
LSTREQRVTMIVHNAKRSSWRAQRKCFTQDKVGMDSGRNLKSRTSSSINQYQYTTYPRSINKKSAIVSKLKIENTEKQAE
REREMTGKDESMRERVAIRCARASMLLYSLASSRDPTTTIDSSGEEGETRREIEDLRRKLAMAKKRMNRIKLCSLMELLL
LVTLVLLLSTFFLVFFLRSTX
>Sisymbrium_irio_scaffold128_11 _reanno
QLKESEVQDNDWIRLYLELAVTTTTRISKKIHNMTDLKILEVAIESTRDLSPFTKGLGAYDATFYIRYHDSCEARVGKDV
DRIAIVRRVIDELSGTFNIVGRTHSSQTIIPSNESVAMDAGSSSAQVX
>Sisymbrium_irio_scaffold134_1
MVSISGEDSSDTSNLHTTSRTATLTTNFRCPFTINPCLAWNTVKPFNVEGFVEPSPLYSGVRGVICNDKSPCSTLIPLYG
WMGIHRYNFLQNFNYTFDVGIKPSSTKEHGENAHKLTKTFGENQLEHTKDIGPFHRAHQPDQKELNYKFTCSRKSTHEIF
RDLEGLHVVIMCELRMIDEEPIILCKSSNGKEVGGVEGFDGFIAVAAKIQLMILGNRRLILGSMVGRRVLGDVTSVQEAG
RKGISVFFPLSLSVCSNYFLSSFTLVLGKNYQISHLERYIYSLISATTYYITSVAKDPADDLLKHFHIIIDQHKRNYGLL
ATCTVAALRGESNRKPKNITLIRDKDWLPQWPTENPFKYTKRFHLVNNSELQDNANDWIHLYLELDVATNRQMPSFFMMI
CPIWRLSKSLX
>Sisymbrium_irio_scaffold1384_56 _reanno
RQVFNGFDYPEGKPASYYAYRLYHFDCEDSELPDHASPLVKLYAQVGIHRYNLLWGTNWKFGRIKSFNMGLNSGATSYYM
TVAAYQPPSSVENVLHVRVNENDLGVLDLSCYIARPRVTDSCPTTEEKVHYQLSSSHKCKWPQWPSGLHFTDRSRFYLVN
ESEQSYYDWIYMYLELLYCTYNRGITDRHLSKFDLKIEQVAIETTVDPLEPPHIYSKTAVVYIAYKDMAMSRLCKAIVRR
IYDVSTGSFSLKGKYWSEG
>Sisymbrium_irio_scaffold1384_86
MENSDGFDYPEGVPVRFRTHGLKHYDCERKNLIYPNPTLVKLYAKMGIHRYNLLEGTNWKFSRLKSFNMRMNCGAAPYYI
TLEACYPALTESCSITEETREAPFQVSTTLPDWPSSFDDASRFHLVNLSYLDQYEWIYMYLELAYCADDRGITDSQLSKL
KLKIVQVAIESPDGFQPPLIDSKTAIVYIVYKDLKKRRDCKAIVRRIYDEDSGRFNIKGNYWIEX
>Sisymbrium_irio_scaffold1508_3
MEDEDAFNFWIKLSECGEFDVEHLLDTSPSSCLIQSQMVVDNDCHPEFVLYARMGIHKYNMLEGTNLKLCYIEKYNYRPR
AIYSTYYITLVAKDPSPGGSLVTLQTGVITEHRGVESLKCFIARPKPGPRENQRFLPPTNLEPVKDSELLKYDWIRLYME
LAFLTNTRLENPDLSKLALTKVVVQTKENSHQPNERLKARNAIFYITYKYHNPDKDRACKGHVCRHSCSRRAIVKNPGQY
HWTPHSLALGCLLLLPISNNCSIVITFFFGYFLNX
>Sisymbrium_irio_scaffold1518_65
MVIRKSSDLEILRARAREQVKKYGVFDIKDGTHGYLKERFSKRSPCPPLLILYAKMGIHRYNLLQVKESELQDNDCIRLY
LELAVAIKRVSPALPNLEIVSVAIRDEGLLNAKNATFYIRYKDLSKAALGEVSDHIAIVSRSFDEETGCFILKGQTRESS
EVILTKHSKRIKLHLTGLANQIFEDHEASNQQDVYSDAAGVLMEYX
>Sisymbrium_irio_scaffold1556_15 _reanno
SEGFDVEGIKRPPHRFNAAGMRSYTVPSEGRGYPYHRLVPLYARFGLHRFNLKEGTNWELDHIIKFNVMTLNIASKFFMT
LAARNSDIVTRRPMQIFQVRVDEVNCGRLNVVCSVSRVKGDRDEPTNKRFVRSLNVPRDFLIPDWPPNDDLQGFCLVEVS
ELPDTHWIRLFLKLAVYNSDRKASDLSNLMIVKAAIDTPEEAPLNAKNSILYIVFKGVVVRGVGEDVERKAVIKTDFNEQ
TGYLHIKGVVCRGPEDKPLLTLEETHRLISGQPD
>Sisymbrium_irio_scaffold1586_51
MDYLSWLEKTKIANNDPDDVEMMWRVQYTSADLSRWRWDYWRQVEESDLSRQLKETDRFMGFGLEDIRIPMFVTGLRYFD
CKGFYPFRALINLYAKAGLHRYNMLEETNFQLASLIKFNMLPNAVSSFYMTLLAHDQGPTPLEKTFQVRVDEARYGTLDF
TCSIARVKDEVTTKKSFIPHFDGGAATADGFFKGELPDWPSDDALNDGNRFYVVKESEWQANDWISMYLELVICGNDRSI
HFRDVLSQLEILKVVIETSIENVEPPSERLKAKISYVYIMFKALAKAKAFERTFEIGEHVERKVVVRRVLDEHTGSLTLV
GNYCGGQSTEKKRSVAHRNGKTTQSSKKRPRLKTLVDQNINEERQQTX
>Sisymbrium_irio_scaffold202_15
MYDVMLEEAKMWHGEPPQRKRKLETPDCPPPPCLPAAVEDSDDEDDEVDPVAEEKYNRQGFDVDLFFQPFGGIVPNGSTP
YDTLFGKVGLHCYNIEKGTNLQFVKVIKVNGEIASLFNFYITLEAMDPLQGSTVTFQTCVTDAVLQYQARLRMFTNTCRI
KPQLPGTVNGFSRWNPENDVDDSCKVDLPDWLPDDALTGPDKLQFYEVKDWELRDNQWLYLYAEFALFSEWDFDLSAYLP
LEMKKVVVRTKEDVESSMKLKSRNAVFYLSFKARGGPECRGVVRKTTDGIPGHMGLEARCWIAKX
>Sisymbrium_irio_scaffold2049_135
MASELGFFTRCGLFLVRQKDFTQTQQIQMGNSCRLMISWCCLAGGTAVGTGAQPFQLGKIIVQTREDVVPKKKAKAENAI
FYIAFKTRAVGRDHKAIIRRTMNGTPGHMSLELNNQTKLREHFFFLFPMGATMISLTWQLTHANEFRKIIGAFSLSCGDR
EERTMQGVPIEDPYGPVCGGLIYGCLTNVIRPEEEPETSLPASPVKDSSYDELEEQFERYVLERICEDPEKLDWDDILAT
GTNFQFSADQHHFKYQTEAGCCYETVDYSVIMRNSTSEFETRVDVRDEEEGHCLRLVTTLHAPRTPEVEVEGGKPALDDF
FKGHLPSFWPYDKSQPKYYMLSKSELKEHKELFLLYAEISLFSYWKSIRLVEWAKPFVLDYVLVQTLELEPRMMAKSENV
NFYITFSSRHGHPFRAVTRRTTTGKPNQMSLEFKMSLFX
>Sisymbrium_irio_scaffold2444_5
MAEKESSEFGITKASSVQEIIDNYRKRKLETSEEPRPRCPSLRSCGLALGFDVDWCSYNEIPSTWRYDYETALFARIGLQ
CHNLQEGTNYKFKGLEKCGYHSTKFEDYYITFEAKDPTSGSIFSFQTMLRNDFSNDPWGVTLTLASLGARITETHGLRSV
DEVWDMAAVDDSYKCPMPKWFSDEALARDDKKFYVVEESELHENDWLQLLMEVAFYSITDGVSATTPLEIKKVVVETLEE
YTTEAREKLKADNAIFYISYKYNADPSTSWAGEHDAIIRKTSDGKPEHMSLEVAYTKKQIEEPX
>Sisymbrium_irio_scaffold549_117
MFDVMLEEAQMWHGERPPKRKLELETPVCPPPPPCLPAAVEYSDEDEEVDPVAEARYQRQVTESGGFDVDVFFQPFGGIL
RTGCNPYHTLFGKVGLHCYNTEKGTNLQFNKVTKVNVEIASLFNFYITLEAMDPAIGSPVTFQTCVTDAVLTYQARLRMF
TNTCRIKPQIPGTVNGFSRWDPDDDVDDSCKVDLPDWLPDDALTGPDKLQFYEVTKMAKALNRATNLFCRAPFEMKKVVV
HTKEDVESSMKLKSRNAVFYLSFKARGGPECRGVVRKTTDGKPGHMGLEARCWIAKX
>Sisymbrium_irio_scaffold549_118
MYDVMLEEAKMWHGEPPQRKRKLETPDCPPPPCLPAAVEDSDDEDDEVDPVAEEKYNRQGFDVDLFFQPFGGIVPNGSTP
YDTLFGKVGLHCYNIEKGTNLQFVKVIKVNGEIASLFNFYITLEAMDPLQGSTVTFQTCVTDAVLQYQARLRMFTNTCRI
KPQLPGTVNGFSRWNPENDVDDSCKVDLPDWLPDDALTGPDKLQFYEVKDWELRDNQWLYLYAEFALFSEWDFDLSAYLP
LEMKKVVVRTKEDVESSMKLKSRNAVFYLSFKARGGPECRGV
>Sisymbrium_irio_scaffold689_101
MAKGRKLTRYQSRVDKKRKEEEKRKKQALGEYEYKKKRKEEEKMMKEKEERRYRLVDYEVAYWLQVWKSDGFDVRNLSGP
PFSKMLVFKCEKPDDCPVLVGLYAKVGLHRYNMVQGTNLQLHGIERYNRKGAMMCRPASYFITLVAKDPATGSLVTFEAS
SHEKSHRNMDVGFYIARPQNTGTKGLLWADPHSAFMFHHLRHPEWPSEDDLADKKRFYYVPESEWQENEWIRLYLEVAFV
RSNRLRFPNPNLSSLKIVEVMIDNTERVDPPNEILKGFRDLTVYIKYDHDLGEGRVCQGRAIARRTVDLKMERMCLMGQA
KDHAADSENLSSFX
