# Supplementary material for: Evolution of the Brassicaceae‐specific MS5‐Like family and neofunctionalization of the novel MALE STERILITY 5 gene essential for male fertility in Brassica napus
Source: New Phytol. 2020 Nov 23;229(4):2339–56. doi: 10.1111/nph.17053 (PMC7894334; doi:10.1111/nph.17053)
Supplement: Supplementary file 2 — Dataset S2 Alignment of 727 MS5‐Like CDS sequences used for phylogenetic inferences in Fig. S3. [file NPH-229-2339-s002.txt]

New Phytologist Supporting Information
Evolution of the Brassicaceae-specific MS5-Like family and neofunctionalization of the novel MALE STERILITY 5 gene essential for male fertility in B. napus
Authors: Xinhua Zeng, Hao Li, Keqi Li, Rong Yuan, Shengbo Zhao, Jun Li, Junling Luo, Xiaofei Li, Hong Ma, Gang Wu, Xiaohong Yan
Article accepted: 8 October 2020

Dataset S2. Alignment of 727 MS5-Like CDS sequences used for phylogenetic inferences in supplementary figure S3.

 727 951
Arabidopsis_halleri_28838166             ---------------------------ACAAAGAAAAGACGGAACAAAATGGAG------------------------------TTTGATCTGGAT---CCGCCT------ACACTA------GTTAAG---------CAATATGATTATGAAGTC---------------CTTTTTGCTAGGATTGGACTCCAC---TGCCACAAT---TTTCAGAAGGGATCAAACTATAAGTTTAAACGCTTGGAAAAGCACTCGACTAGA------------------TACTACATAACTTTCGAGGCAACGGATCCGACCAGCGGCTCGGTC---TTCTCTTTTCAGACCATGTTAAGCAATGATTATCAGTATCTT---ACTTGGGGTATCGGTACGTTGGCGAGC------TTAGCCGCCAGAATCAAA------CAT---GAGAGT---GTGGATGAAGTTTGG------GACATGATAGATGATTCCTACAAAGGTCCGATGCCCAAATGGTTTTCT---GATGAGGCCTTG---GTCGAC---GATAAAAAGTTTTACGTG---GTGCAAGAATCAGAGCTGCATGAGAATGACTGGTTGCAATTGCTCATGGAAGTCGCCTTCTACTCC------AAAACA---------GAG------GGTGTAAGCGCTTGCAAACCCTTGGAGATCAAGAAGGTTGTTGTAGAAACTTTAGAAGAAACAGAGGCT---CGTGAGAAGCTCAAGGCAGATAATGCAATCTTCTACATAAGTTACAAGGAT---------CCTTCAACACCCTGGGCTGGT------GAGCACGACGCTATAATAAGGAAAACCATGGAT---------GGGAAACCAGGGCACATGAGCCTTGAA------------------------GTT---GCT---GTCACT------AAGGAACAAATAGAA
Arabidopsis_halleri_28839923             ---ACGTCT---TTTGAAGAT------------GCGTTTCTCCGTGGCAATGAGTACTGGCGTCAAGTGAATGAGTCCGAGGGTTTCGATCTCGAGGCACCACCT------GGACTTATGATCCAC---AACTGTAAGGATGAG---AGGTGGGATTAT---CGTGCCGACCTGTATGCTAAGTTGGGGCTTCATCGT---TACAATATGTTGAAG---GGGACAAACTTCCAGCTGGATGAACTAATCAAATTCAACATGTTAATGAACTTCGTGTCCGCTTACCACATTACTTTGGTTGCTTCCGATCCAGCTAGCGGTTCCGTGCTA---ACCTTCCAGGTTAAAGTTGAGGAA---------CATATGGTTAAC---CGTTTAAATGTG---ACT---GTCTCGATTGCT---AGACCTAAA------------------------------------GATGAC---CTCAAGGAC---GCGCATGATGATGGATTATCTCAGTGG---CCCTCAGAAGATGCTTTCAAT---GATACCAAA---CGATTTTACATG---GTTGAGGAATCAGAGTTGCAAGACACTGATTGGATCCGTCTATATTTGGAACTTGTCCTTTGTTCAAAGGATAGGCGGCTCAGAGCCGAC---------CTG---TCCAAG------TTGAAGATTGTGAAAGTGGCTGTAGAAACT---GAAGATGTGGAGCCGCCGAATGAGAGACTCAACGCAAAAACCGCAAGTTTCTACATAACTTTTTAC---TTGGGC------GGGATTAGGGAG------GATGTTGAACGCAGAGCAATAGTTAGAAGAGTCCTTTCACGT---ACAGGAAAC---------TTGATCCTCCTCGATACTTTGTTCAAGAATGACGGA------AAAAGAATGGCTCTTGCC---TCCATGTTC---
Arabidopsis_halleri_28841560             ---------------------------------------------------------------------------------------------------------------------------------------------------------------------------------------ATGGGCCTTCATCGT---TACAATTTGCTTGAG---GGGACAAACTTAGATATCTCTCACGTTAAGAGATACAACATGACTCTGACTCTTGCTGCCTCTTACTACATTACTTTGGTTGCAATGGATCCAAGTGGAAAACTT---------CATTTTCAGACTAACGTTAATGAA---------GAATGTTGTGGC---AAGTTTGCTTTG---ACC---TCCTTTATTGCT---AGACCCCGTGGC---CCTAAA------------------------------------------------TTCATGGGTAGCTTGCCTGAGTTC---CCGCAGGAGAATCCTTTCGAA---AACGAAAAC---CGATTTTACTTG---GTGGATGAATCAGAGCTGGAAGACAATGACTGGATTCGTCTGTATTTGGAACTTTCTGTTGCCAGATCTGATTGGACCAGCAAG---GATCATGAT---CTT---TCCCAC------TTGAAGATTGTGAATGTAGCCATAGAAACTATG---------GAGCCACCGAGTGAGTCCCTCACTGCCAAAAATGCAACTGTCTACATAAGGTACATTGACTGTTGTGTGGCTCGCTGTGGTCAG------AAATTTGATCGCATTGCTGTAGTTAGAAGAAGATTCAATGAGCGTACCGGATGC---------TTCAGTCTCGACGGTTGG------AATCAGAGCGAGATTGAAAAG------------------------------
Arabidopsis_halleri_28843770             ---------------ATGGCGGTAAACCGACCTAAAAGCATCCATCCA---------TCCGAAGAG---------CATCCGGGCTTTACT------------------------------CCTGCTCGGTACTCC---CAGTGTCGGCCAGGTCGTCGT---ATAGCCCTCCTTTATGCTAGGTTGGGCCTTCATCGT---TACAATTTTCTCCGG---GGAAAATCGTTGCAGCTCGGTCACATAACGCAATTCACCAAGACCGTGTCTGCTGCTTCCGCTTACAACATAACTTTGAAAGCCAAGGATCCAACCAGTGGTCGTCGTTCGTATACTTTTAAGGCTCAAGTTAATGAA---------AAAAAATATGGC---AGATTGGTTTTG---GTC---TGCACTAGTTCT---GGACCTCCAGGGGAACCCAAG---AAATGCACCACTGTTAAT------------------------------GCAAAATTCATGCCTGAGTTA---CCCCCAGTGAATCCTTTC---GATGATACAGAC---CGATTTCGCTTG---CTGAAAAAATCAGAGGTTCTTAAGAATGAATGGATTCGTCTGTATTTGCAACTTGCAGTTGCCACAAGTAATAGGAAC------CATGAAGAAGGT---GTG---GCCAAT------TTGAAGATTCTCAAAGTGGCTATGGAAATTACACCACACCTGGAGCCCTTTTATAAG---CTTGGCGCCTATGATGCTATTTTCTACATTAGGTACAAGGACCCTTGCAAGGCTCGGGCTGGTGAT------GATGTCGATCGTGTTGCAATTGTCAGAAGAGTCGTGGATGTGCATTTGGAAACC---------TTTATACTCGTGGGTCGT------ACACAA------CTACCA------TGA------------------------
Arabidopsis_halleri_28843873             ATGGAAAAATTC---------CTTCAT---CACGAAAGACTAAGAGAG------TAC------------------------GGTTTTGATCTTGAT---CCTCGT------ACACTG------GTTAAG---------GGTAATCATTATCATATC---------------CTTTATGGTAGGCTTGGAGTCCAC---TGCCACAAT---CTCCAGAACGGAACAAACTTCAAGTATGTGCGCTGGGAAAAGTTTAGTACTCAT---------TTGACTTCATACTACTTTACTATGGAGGCAATGGATCCGGCCATCAACTCTGTC---TTCTCTTTTCAGACGCTTTTAAGCGATGTTGGACCTAGACCC---GGTATCCATCTC---ACGTTGAGGACC------TTAGCCTGTCGCATCAAA------------GAACCT---GTGGATGATGATTGGGGCCATACAGCAATAGATGCTTTCTACCAAGGTGAGATGCCCAAATGGTTTTCT---GCTGATGACTTG---GCCGAT---CCTAAAAGGTTTTACGAG---GTGCAAGAATCAGATCTGCGTGAGAATGACTGGTTGCAGCTATTCTCGGAAATTGCTTTCTTCACG------GAAGCA---------AAG------GAATTGGTGGCTCCTCCACTCTTGGAGATCAAGAAGGTAGTTATAGAAACTAAAGAAGGAACGGAAGCG---CGTGAGATTCTCAAGGCAGAGAATGCAATTTTTTACATAAGTTACAAGGGT---GATTGTTCAGCCAGGGGTGTGGCGGGT------GATCACAAAGCGATAGTAAGGAAAACCATGGAT---------GGGAAACCAGGACATATTTGTATTGAA------------------------GTT---GCA------------------------------
Arabidopsis_halleri_28843879             ATGGAGGAAACGTCACGTGAACTTCGAGTAGCAGAGGCAGAGCGAAAG---------------------------------------------------------------------------GTTGAG---------GGAAAATGTTATGATACC---------------CTTCAAGCTATGCTTGGACTCCAC---TGCTACAAT---TTTCAGAAGGGAACAAAATTCAAATTTGAATGCTGGGAAAAGTTTAGCTCTGAT------------ACTTGTATCTACTTGACTTTTCAGGCAAGGGATCCTGCCTCCGACTCTCTC---ATCTCTTTTCAGACGCTGTTCAGCGATGGTGGCTGTGGAGCC---GATTTCACTATT---GAGTGGAGGTCC------TTAGCCTGCAGACTTAAA------------GAACGT---CTGGATGACTACTGGGATGACAGTGGAATAGATGACTTCTATATGGGTGATATGCCCAAATGGTTGTCT---GATGAGGCCTTA---GCCGAC---AATAAAAAGTTTTACGTG---GTGCAAGAGCCGGATTTTCTTGAGAATGACTGGCTGTATCTATATTCGGAAATTGCATTCTACGCG------AAAACA---------GAC------AATTTGACAACTTCCCCACGCTTGGAGGTCAAGAAGGTTGTTATAGAAACTAAAGAAGAAATGGAGGCG---CGTGAGAAGCTCAAGGCAGAGAATGCAATCTTCTACATAATTTACAATGAT---GATCGTGCAGCTAGGGGTTTGGTGGGT------GATCACAGAGCAATAGTAAGGAAAACCATGGAT---------GGGAAACCAGGACACATGTGTCTTGAA------------------------GTT---GCA---AGAAGA------ACTGAAGAA---TAA
Arabidopsis_halleri_28843884             ------------------------------------------------------------------------------------------------------------------------------------------------------------------------------------------------------------------------------------------------------------------------------------------------------------------------------------------------------------------------------------------------------------------------------------------------------------------------------------------------------------------ATGCCCAAATTGTTTCCT---GATGATATATTG---GCCGGC---TCTAAAAGGTTTTACGAG---GTGCAAGAAGCAGACCTGCGTGAGAATGACTGGTTGCAGCTTTTCACGGAAATCGCTTTCTTCTCA------AAAGCA---------GAG------AAATTGATGGCTCCCCCGCTCTTGGAGATCAAGAAGATAGTTATAGAAACTAAAGAAGAAACAGAGGCG---CGTGAAAAGCTCAAGGCAAATAATGCAATCTTCTACATAAGTTACAAGGAT---GCTTCTTCAGCAAGGGGTTTGGCTGGT------GATCACGAAGGGATAATAAGGAAAACCATGGAT---------GGGAAACCAGAACATATGTGTATTGAA------------------------GTT---GCT---CGAGAA------ACTGAAGAA---TAC
Arabidopsis_halleri_28844608             ATGGCGACG---GATGAAGGT---------------TATTTCCGTGCGAGCAAGTATTGGCGTGAAGTGAATCATTCCGAGGGTTTTGATATCGAGGAACCACATGGT---GGACTGTTTCGTTAC---GACTGTCAACGCGAG---TATCCTAATCCTGTCTTGGTCGAGCGTTATGCTAGATTGGGGCTTCATCGT---TACAATTTGTCCAAG---GGGACAAATTTCCAGCTACACCACCTAAAGAAATTTAACATGTCGATGAATTGCCTGTCCGTTTACTACATAACTTTGGCTGCTTGCGATCCA---------ACTTCCCTC---ACCTTTCAGGTTAAAGTTGGTGAA---------AATTGTTATGGC---ATATTGGATTTG---ACG---TGCTATATTGCT---AGGCCTCAAGGTGAA------ATAAATTTTGGACCG------------------ACGTTTGGT------------GGTAGTTTGCCTTATTGG---CCGTCAGAT------TTCAAT---GATATACTA---CGATTTACTGTG---CTCAAGGATTCAGAGTTGCAAGACAATGACTGGATTCGTCTATATTTGGAACTTGCACTTTGTACAAATGATAGGTGGATT------------AGCTCTCTG---TCCCAG------TTGCAAATTGTGAGAGTGGCTATAGAAACTATT---------GAGCCGCCCAATGAGAGACTCCCAGCCAAAAGTGCAAATGTCTACATAACGTTTAAAGGCTTGTCCTATGCTGAGATTGGTGAG------CATGTTGAACGCAAAATCATCGTTCGCAGAGTCCTTGATGAGCTCACAGGGTAC---------TTGACTCTCCAGGGTGGCTATGGA------------GAAGCTGTGGAGAGCTTTCTC---CCA------------
Arabidopsis_halleri_28845666             ATGGAAGGAATC------------------------CAGAAGCGAAAGGAA------------------------------GTTCCAGATTCAGAA------------GGTAACATTAAGCCTAAACAG------------------TATGACATC---------------CTCTGCGCTAGACTTGGACTTTAT---TGTTACAAC---TCTCACAAGGGCACAGACTACAAGTTTGAGTCTCTGAGACAATGTTACACTAAG---------TTCACCAAG---TCCATAATATGGGAGGCAATGGATCCAGCTGAC---TCCCCA---CTCACTTTTGAGACGATCCTTAATCATGCTGATACAAAAGAA---GATGGGATGTTGTGG------ACTTGC------GTT---TGCAGAGTGAAA---------------------GTTACACATAAGTGGGACAATGGGGCAATAGATGCTCGGTACAAAGGTGAAATGCCCAAATGGTTGTCT---GACGACGATCAG---------------CAACAATGCTATGTG---GTGCAAGAGTCAGAGTTGCAGGACGACAATTGGCTGCATCTCTTCACTGAGATTGCGTTCTACACA------AAATGG---------CAC------GATGTTGCAGATTGCTTACCATTGGAGACCCAAAAGGTGGTTGTGGAAACTCGAGAAGAAGCAGAGCCG---CGTGAAAAGCTCAAGGCGGCTAACGCAGTCTTCTACATAAGCTTCGAGGAT---------CCACCAACAGGCGAGGAGGCT------AGTTATCGAGCAGTCGTACGGAAGACAATGGAT---------GGGAAACCAGGGCATATGCGCCTCGAG------------------------GTT---GTC---TGTTGGATCTAA---------------
Arabidopsis_halleri_28846426             ---------------------ATGGTGTTCGAA---------------GACGAT------------------------------------------------------GGT---GTAACAGCCATTGGA---GTTAATGAAGCTGAC------------------------CTCATTGCAAAGTTGGCACTCCAT---TGCTACAAT---TCTCACAAGGGAACAAATTTACAGTTGATGACTGTAACCCAACTCATGGTGTAC---------TCGGTTGCATATCAGATGACACTGGATGCCATTGATCCAGCC------TCATTT---TCCAGTGTTGAAATATGTGCTTGGGATGCTTCCGAGAATGAT---GAGAAC---TTGAGATTAGTCACCACT------TTT---TGCAGCCTTGAA---------------------TCT---ACCCAATGGGATTTCAATGGTGTAGACGTGCTCTATAATGGTGTGATGCCTAAGTGGCTAGAT---GATGGTGCACTT---GGAAAG---AAGCTACACTACTAT---GAGGTTAATGATTCGGATTTGCAAGAGAATGAATGGCTTCATCTATATGCTCAAGTTGGAGCATACTCT------AAGTGG---------GATCTT---GACATGGTTAATCATCTCCCATTGGAGATAAAGAAAGCAGTGGTACAAACAAAGGACGACATAGAGTCA---AGTTTGAAGTTGAAGTCGAGCAATGCTATCTTCTACATAACTTTCACG------------ACTCGT---GGA---GGCGCC------GAGTGCGCATGCATAGTAAGGCAAACGTGGGAT---------GGAAGACCACAACACATGTGCCTTGAA------------------------GTT---AAA---AATGTTATATAT---------------
Arabidopsis_halleri_28846870             ATTTCGAAC---CTTGATGAG---------ATGACGTTTCCAATGGGTGAGGACTACGACAAGCGAGTGGACACATTAGATTATTTCGACTTTGATAGT------------TTGCTGAGAGCCTAC---CACTGTGAAGGTGAC---AAGCATACTTATCTTTTGGTCAAGCTTTATGCGAGGGCGGGGCTTCATCTT---TACAATATGTTAAAT---GGAAAAAACTTGAAGCTCGATCGCCTAAAGAGATTTAACAAGGATATGCATTTTCTTTCCTCATACTACATAACTTTGCTTGCATTCGATCCAACCAGCCGTTTGCAGGAA---ACCTTTCAGGTTATAGTTGATGAT---------AATTGTTTTGGC---AGTTTGGATTTC---ATA---TGCCCTACTGCT---AGACCTAAACCC---------------------------------------------------------------GGTAGCTTGCCTGAGTGG---CCACCAGAGGATGCTTTCAAT---GACAGAAAA---TGGGTTTACGTG---GTGAATGAATCAGAGTTGCAAAACACTGATTGGATTTATCTGTATTTGGAACTTGTCATTTGTTCACGCCATAGGGAGATTTCAGATGAT---------CTA---TCCAAG------TTGAAGATTGTGAATGTGGCGATA---GAA---GAAGAAGTGGAGCCGCCTAATGAGCGACTCAACGCCAAACATGCATTTGTCTACATAACTTTTAAGGGCTTGGCC------AGGACTGGTGAA------CATGTTGAACGCAAAGTTATAGTTAGAAGAGTCATCAATGAGCGTGAAGGATAC---------TTGTATCTCAAGGGTGACATT------------------------------------------------------
Arabidopsis_halleri_28847447             ATGGCGGATGTTTTGGACAGCTTGAGAGTCGATGAG------------AAAAACTATCTTCGCCAAGTAAAGGAATCTCTGGGTTTCGATATCGATATCCCTAGC---GGA---ATTGCACCACATGAG---ATAGGAGAC---GATCCTCACAAC---GTT---------CTTTATGGCCGTTTGGGAGTTCAT---TGTTTCAAC---TTTGAGAAGGGGAGGAATCTGCGGTTTATCCGCATACCCAAATACAATTCCCAA---------ACTGAGTCTTACTCTATAACCGTGGAGGTGGAGGAT---CTTGCATGTTCGCCT---CACATTTTTCAGACCTTGGTCACAAGGTTG---CCCAAGAAT---GGTGAGGGCCTAAGAGTCTTTACTGGA------ATC---TGCAGACTTAAA------CCCGCGACACCA---------GCTATATTGGATGAGGAAGTAATAGATGGTTTTTACAGAGGC---ATGCCCGACTTTGTGTCG---GATGATGAGCTG------------AGA------TTCTAC---GAGGTTCAGGAGCAGGACATATGTGAAAACGATTGGCTTCGTCTGTATACTGAATTCGCACTTTTCAGC------TTTTGG---------TGGAATGAG---TATGAGTGGAGCTTGCCTGTGGAGATCAATAAGATAGTTGTGGAGACATCTGAAACTCACGAGCCG---TGTTTGAAGCTCAAGTCTAGTAATGCCATCTTCCACATAAACTTCAGC---------------------------GGGCGT------GACTACAGATCTGTTGTAAGGAGATCGACGGAC---------GGGAAAACAGGACATATACTTCTCGAA------------------------GTTAAGAGCTGG------------CCGACCCCCGCCTGA
Arabidopsis_halleri_28848391             CTCAGAGATGAAAGAGATGAGGAACAGGTAAGGGAAAGGAAAAGAGGG------TAT------------------------GGTTTTGATTATGGA---TGC------------ATA------GTTGAG---------AGCAATGAATATGATGTC---------------ATTTATGCTAGGCTTGGACTCTAC---TGCTACAAT---TTTCAAAAGGGAACAAACTTTAAGTTTGTGCGCTGGGAAAAGTATAATACTGAG------------ACTTCTCACTACATCACTTTGGCGGCAAGGGATCCGTCCTGCAACTCTGTC---TTCTCTTTTCAGACTGTGTTCAGTGCTGCTGGATGTTCTACC---CAAGATACTTATCGTACCTGGAGAGTC------TTGGCCTGCAGACCCACA------------AAGTCT---GTGAATGAATATTGGGACCGGGATAAGATGGATCCCTTCCACACAGGTGTAATGCCCAAATGGTTGTCT---GATGAGGCCTTG---GCCGAC---AACAAAAAGTATTACGTG---GTGCAAGAATCAGAGCTGCATGAGAATGACTGGCTGCATGTATTCATGGAAATGGCATTCTTACAA------GCA------------------AATGAATTGGAGGCTGCCCCACCCTTGGAGATCATCAAGGTAGTTGTAGAAACTAAAGAAGATATAGAGGCT---CGTGAGAAGCTCCACGCAGAGAATGCAATCTTCTACATAAGTTACGAGATC---------ACAAAAAGTGGTTTCGTTGGT------GATCACAAAGCTATCGTAAGGAAAACCATGGAT---------GGGATACCAGGACACATGAGTCTTGAA------------------------ATT---GCT---------------TCTGAACGC---CGG
Arabidopsis_halleri_28848392             ---------------------------------------------------------------------------------------------------------------------------------------------------------------------------------------------------------------------------------------------------------------------ATG------------AGTGCTCACTACATCACTTTGGCAGCAATGGATCCGTCCTGCAACCTTGTT---TTCTCTTTTCAGACTGTGTTCAGTGCTGCTGGATGTATTACC---CAAGATACTTATCTTACTTGGAGGGTC------TTGGCCTGCAGACCCAAA------------AAGTCT---GTGAATGATAATTGGGACCGGGAC------------------ACAGGTGAAATGCCCAAATGGTTGCCT---GATGAGGCCTTG---GCCGAC---AACAAAAAGTATTACGTC---GCGCAAGAATCAGAGCTGCATGAGAATGACTGGCTGCAGCTATTCATGGAAATGGCATTCTTACAA------GCA------------------AATGAATTGATGGCTTCACCACCCTTGGAGATCAACAAGGTAGTTGTAGAAACTAAAGAAGATATAGAGGCT---CGTGAGAAGCTCCACGCAGAGAATGCAATCTTCTACATAAGTTACAAGGTT---------TCT------------TCAAGT------GATCACAAAGCTATCATAAGGAAAACCATGGAT---------GGGATACCAGAACATATGAGTCTTGAA------------------------GTT---GCT---------------TCTGAACAC---GGG
Arabidopsis_halleri_28848708             ---------------------ATGTGGAAGCGAGAAAGTCATGAGTATTCTGCTGCACCAAAAGAA---------------CCTCTCAATCTTTCTCAGGTTCTGACGGGA------------------------------------------------GTT---------CTCTTTGGTAAAGTTGGACTTCAT---TGCTACAAT---CTGCAACAGGGTACCAACTTACAATTTGTGTCTTTACAAGAGTTTCATTCATGG---------TTCAGCTCGTACGCTGTAACATTGGAGGCAGTGGATCCAATG---AATTCCAGT---TGCCACTTAGAAATA------------------GAGAATAAA---GATTGC---TTGAGTGCAATTGTAACA------GAA---TGTAGGATAAAG------CCG------CCA------------------------GCTCTCGTGGATGATTTCTTCAAAGGTGAGATGCCCGATTGGATGCCG---GATGGCGCGCTA---GGAAAT---AAGCTGCAATACTAT---GAGATGAAAGAATCAGAGGTGGAAGAAAAGGAATGGCTTCTTCTCTACGCAGAACTCGCCTTGTTGACC------TTGCAA---------GGATCTGAAACAATTCAGCCTGTAAAACCGTTGGAGCTGAGAAAGATAGTTGTAAGAACAAAAGAAGATGTGGAGTCG---AAGAAAAAGGTCAAGGCGGAGAATGCAATCTTCTACATTAGCTTCAAA------------AACTGTTGC------GGTCGA------GATTACAATGTTATCGTTAGGAGAACAACAGAT---------GGAATCCCAGAGCATTTTTCGCTTGAA------------------------GTC---AAG---TGTTGTTGA------------------
Arabidopsis_halleri_28850003             ATGACGACG------GAGGAG------GCGGAGGAGGGTTACAGTGTAAGAGACTTTTGGCGTCAAGCGGCGGAATCCGATGGTTTCGATTTAGAGCGACCACCAGGTAATGGACTGATTCCCTAT---GACTGTCAACTTTAT---TATCCGTATCGTATCTTGGTCGACCTTTTTGCTAAGGTTGGGCTTCATCGT---TACAATTTGTTCAAG---GGAACAAGCTTCGAGGTCGATGCCCTAATAAAATTCAACATGTTACAGAACTATATGTCCTCTTTCTACATGACTCTGCTTGCACACGATCCAGCTAGCTCATTGCAGAAA---ACCTTTCAGGTTCGAGTTGATGAA---------CAAGATTATGGC---ACTTTGCATATA---ACG---TGCTCCATTGCT---AGACTTAAAGCCGAAACCGAAACGCCCTTCATACCT---CACTTTGGTGGC---GCACGGTAT---ATCTTCAAAGGTGAATTGCCTGATTGG---CCCTCAGATGATGCTTTGAAT---GACGGAAAA---CGATTTTACCTG---GTGAAGGAATCAGAGTGGCAATCCACTGATTGGATTTCTATGTATTTGGAACTTGTAATTACTACAACTGATAGGTCGATCACTGAT------GAAGTTCTG---TCCCAG------TTGGAGATAGTGAAAGTGGCGATAGAAACT---GAAGATGTGGAGCCGCCGAATGAGAGACTCAAGGCCAAAACC---------------------------------------GAGATTGGTGAG------CATGTTGAACGCCAAGCTATAGTTAGAAGAGTCATGAATCAT---ACAGGATAC---------TTGACTCTCAAGGGTAAGCTTGGTCAATATATCAAA------AAGCGT------CTCAAGTCCCAGGATTGT---
Arabidopsis_halleri_28850157             ---------------------------------------------------------------------------------GGTTTCGATTAT------CCCAAC------AGATTTCGTCACTTC---GAGTGTGAAGGTAAG---TATCCTTATGGTTCCTTGGTCAAGTTTTATGCAATGGTGGGGCTTCATCGT---TACAATTTGTTGGAG---GGGAAAAACTTGCAGCTCGATACCCTAAAGAGTTTCAACATGAGAATTTGTGGTGCCTCCTCTTACTACATTACTTTGGTTGCACGCGTTCCAGATAGCGGTTTGCAGCAA---ACGTTTCAGGTTCTAGTTCACGAA---------GAGCGTATTGGC---AGTTTAGACGTG---ACG---TACACCGTTGCG---AGACCTCGAGTG---ACCACCGAGCCTTTCCTACGTCGGCAT------------AGCTTAGAT------GACAATGATGAATTGCCTGATTGG---CCTTCAGAGATTGCTTTCAAT---GATAGAAAA---CGGTTTCACCTG---GTGAAGGAATCAGAGTTACGAGACAATGATTGGATTCGTCTATATTTGGAACTTACACTTGTTGCTCACGATAGGTCTCTTACAGGT------CACTATCTG---TCCCAG------TTGGAGATTGTGCAAGTGGTGATTGAA---------GATGTGGAGCCGCCGAAT------GCGAGTACCAAAACTTCATTTGTCTACATAACTTATAAGGACTTGGCAAAGGCTCGGATTGGTGAG------CCGGTTGATCGCAAAGCTATTGTTAGAAGAATCATCAATATGAGTACGGGAATC---------TTGAGACTCCGGGGTGATTATGGAAAAGCTATGAAT---GAGGAGGAA------CTCCCTCAGCGTTCTAAAATG
Arabidopsis_halleri_28850162             ATGAGTCGTCGG---------------CGTCCG------------------------------CAGAGGAATGAATCTGATGGTTTCGATTAT------CCCGACGGT---AGGCTTCTTCACTTC---GACTGTGAAGGCAAG---TATCCTTATGGTTCCTTGGTCAAGTTTTATGCTATGGTGGGGCTTCACCGT---TACAATTTGTTGGAG---GGGAAAAACTTGCAGCTCGATACCCTAAAGAGTTTCAACATGAGAATTTGCGGTGCTTCCTCTTACTACATTACTTTGGCTGCACGGGTTCCAGATAGCGGTTTGCAGCAA---ACCTTTCAGGTTCTAGTTCATGAA---------CACCGTCTTGGC---AGTTTAGACGTG---AGG---TGCACCATTGCT---AGACCTCGAGTG---ACCACCGTGCCTTTCCTACGTCCCCAT------------AGCTCAGAT------GACAATGATGAATTGCCTGATTGG---CCTTTAGAGATTGCCTTCAAT---GATAGAAAA---CGGTTTCAGCTG---GTGAAGGAATCAGAGTTACGAGACAATGATTGGATTCGTCTATATTTGGAACTTACACTTGTTGCTCACGATAGGTCTCTTACAGTT------CACTATCTG---TCCCAG------TTGGAGATTGTGCAAGTGGCGATTGAA---------GATGTGGAGCCGCCCAAT------GCAAGTACCAAAACTACATTTGTCTACATAACTTATAAGGACTTGGCAAAGGCTCGGATTGGTGAG------CCGGTTGATCGCAAAGCTATTGTTAGAAGAATCATCAATTTTACTACGGGACTC---------TTGAGACTCCGGGGTGATTTTGGAAAAGCTATAAAC---GAAGAATCT------CTCCCTCAGCGTTTTAAAAAG
Arabidopsis_halleri_28851302             CTCATAGACATG---------------CTGGACTCTTTACCGACGGATCCTCCGATATACGAGAAG------------------------------------------------------------------ATTACACCTCTGGGC------------------------TTACTTTGTAAAGTTGGAATTCAT---TGCTACAAT---CTGCACAAGGGGACAAACTTTCAATTTTCGGCTGCAACTGGGTATCGGTACAAG---------GATCCCGGATCCATGATAGTCAATTCCACT---------------------------CGCGACTTCGAAGCAAGGGTTCAGTATAATGAGGAGAAGAAA---CGTTTC---TCGACTATGATTGTAACC------CTC---TGCAGGTTTAAG------CCGCCGGAGGAG---GTGGAAGCGGCCTTTGACAGACTTTCCGTGGATGATTTCTTCAAAGGTGACATGCCCGATTGGGTGCCT---GAGGATGCACTA---GCCGAT---AATCTGCAATTCTAC---GAGATGAAAGAATCAGAGGTGGAAGAAAAGAAATGGCTTCATCTGTATGCGGAACTTGCATTCTTTACC------ACTTGT---------GGACGTTTCAAACTGCAGTGGGCACAGCCATTTGAGCTGAGAAAGATAATTGTACAAACCAGAGAAGATGTGGAGTCG---AAGAAGTGGGCCAAGGCGGAGAATGCAATCTTCTACATTGCCTTCAAA------------AGCCGT---GGC---CGTCGA------GACTACAATGCTATCATAAGGAGAACAATGGAT---------GGAACGCCAGAGCATATGTCGCTTGAA------------------------GTC---AAG---TGTTTCATGTGA---------------
Arabidopsis_halleri_28851377             ---------------------------------------------------------------------------------GGTTTCGATATTGATATCCCAGCA---GGA---ATCTCACCAGTCTTT---CTAGGTGCT---AATCGTAGCGAA---ATC---------CTTTATGGCCATTTGGGAGTTCAT---TGCTTCAAC---ATTGACAAGGAGAGGAAGTTGAAGTATATGCGCATACCTAAATACAATATTCAA---------GCTATGTCTTACTATATAACCGTGGAGGTGAAGGAT---CTTGCTAATTCAGCT---CACACTTTACAAACCTTGGTCACAAGATCT---TCTAGGAAT---GGAGAGCACTTAAGAGTCTCTACTGGA------ATT---TGCAGAATCAAA------CCCGAAACACCT---------TGTCTTGTGGATGAGGAAGCAATAGATAAGTTTTACAGAGGT---ATGCCCAACTTTGTGTCAGTCAATGATAAGCTG------------AGA------TTCTAC---GAGGTTCAGGAGCAGGACATATGTGCAAATGATTGGCTACGTCTATATACTGAATTTGCACTTTTTTCC------TTCTGG---------AGAAATGAG---TTTGAGTCTTGTTTACCTGTGGAGATCAAGAAGATAATTGTGGAAACTTGTGAAAATCATGAGCCG---CGTCTGAAGCTGAAGTCTAGTAATGCCATCTTCCACATAAACTTCAGT---------------------------AGTTGT------GACTACAAATCGGTTGTAAGAAGAACGACGGAT---------GGGAAACCGGGACATATAGTTCTCGAA------------------------ATTAATACCTGG------------CAAAGCTCCACCTGA
Arabidopsis_halleri_28851543             ATGTCG------TTTACCGGT------------------------GGGATGGAGTATTGGCGTCAAGTGAGAGAATCCGGGGGTTTCAATTTGGAAGTACCACGTGGT---GGATTGATGCCGTAC---GACTGTGAACGCGAG---TATCCTTATCCGGTCTTGGTCGAGCGTTATGCTAGATTCGGGCTTCATCGT---TACAATATGTGCTAT---GGGACAAATTTGCAGTTCCACCACCTAAAGAAAGTCAGCCTTACAATGATTTGTCAGGCCACTTACTTCATAACTTTGGTTGCTTGCGATCCA---------ACTAGCCCC---ACCCTTGAGCTTGGAGTTGCTGAA---------GGATGTCGTAAGCCCAGTTTGAATTTG---ACG---TGCTTTATTGCT---AGGCCTCTAGGTGAG------CCTAATACTGAACTG---------------------GTGGAT------------GCCCAATTGCCTTGTTGG---CCGTCAGAT------TTCAAT---GATACTCAA---CGATTTTACGAG---GTCAAGGAATCAGAGTTGCAAGACAATGATTGGATTCGTCTATATTTGGAACTTGCACTTTGTACAAACGATAGGAATCTT------------AGCGATCTG---TCCCAG------TTGCAGATTGTCAACGTTGCAATAGAAGGTATT------------------AATGCCACACTCCAAGCCGCAGCTGCTAATGTCTACATAACGTTTAAGGGCTTGGCCATGTCTGAGCTTGGTGAG------CATGTTGTTCGCAAAGTTATCGTTAGAAGAGCCATCAATGAGCTTACTGGATGC---------ATGACTCTCCTGGGTGGGTTTGGA------------GCAGAGGAGCGT------------CCA------------
Arabidopsis_halleri_28851659             ---------------------------------------------------------------------------------------------------------------------------------------------------------------------------------------------------------------------------------------------------------------------------------------------------------------------------------------------------------------------------------------------------------------------------------------------------------------------------------------------------------------------------------------------------------------------------------------------------------------------------------------------------------------------------------------------------------------ATGAAGAAGATAATTGTACAAACTCAAGAAAACAGAGCATCACCGCATATGATTCTGAAGGCCAACAATGCGATCTTCTACATAAGTTTCAAGGAT---------CCGAGT---GGT---CCTATG------GAGTACCAAGCGATTGTAAGGAGAACTATGGAT---------GGGATGCCGGGACACATTTGCCTGGAA------------------------GTT---GAC---TGTTTG---------GCCTACAAATCC
Arabidopsis_halleri_28852853             ATGTCG------TTTGAAGCT---------GGCGAGTTTCTCCGTGGAATGGAGTATTGGCGTCAAGTGAGAGAATCCGGGGGTTTCGATTTGGAAGTACCACAAGGC---GGATTGATGCCGTAC---GACTGTGAACGCGAG---TATCCTGATCCTGTCTTGGTCAAGCGTTATGCTAGATTCGGGCTTCATCGT---TACAATATCTGTCAT---GGGACAAATTTGCAGTTCCACCACCTAAAGAAATTCAACGTGACAATGATTTGTCAGGCCACTTACTACATAACTTTGGCTGCTAGCGATCCA---------ACTTCTCTC---ACCCTTCACCTTGGAGTTGCTGAA---------GGATGTCGTGAC---AGTTTGAATTTG---ACG---TGCTTTATTGCT---AAGCTAGAAGATGAG------CCTGATACGGAGGAA------------------CTGGTTGAT------------GCCCAATTACCTTATTGG---CCGTCAGAT------TTCAAT---GATTGTCAA---CGATTTTACCAG---GTCAAGGAATCAGAGTTGCAAGACAATGGTTGGATTCGTCTATACTTGGAACTTGCTCTTTGTACAAACGATAGGGAGCTT------------AGCGATCTG---TCCCGG------TTGCAGATTGTCAAAGTTGCAATAGAAGGTATT------------------AATGAGAAACTCCAAGCCGTAGCTGCAAATGTCTACATAATGTTTAAGGGCTTGGCCATGGCTGAGCTTGGTGAG------CATGTTGTTCGAAAATTTATAGTTAGAAGAGCCTTCAATGAGCCAGCTGGATGC---------ATGACTCTCCTGGGTGGGCTTGGA------------GTAGAGGAGCGT------------CCA------------
Arabidopsis_halleri_28853012             ---------------------------------------------------------------------------------------------------------------------------ATGGAT---TGTGGATATGAAAGG------------------------ACTTTTGGTAAAGTTGGACTTCAT---TGCTACAAT---CTGCTAAATGGGACAAACTTTAAATTTGTCAGGCTAGACAAGAACCATCTT---------------ACCGGAAAGCTTATAAAATTCTATGCAACCGATCCAACTCGC------AAG---TGCGAGTTCTTAACTAGGGTGGTTCAGTCTAAGGAGAATCAA---GGCTGC---TTGAGTTTCATTACAGTG------GAA---TGCACATTATTG------CCAGAGTACCCA---------AGTCGCTTTGACCAACTTGCCGTGGATGAATTCTTCAAAGGTGATATGCCCAACTCGATGCCT------GAG---------ACCGAT---AACCCGCAATACTAC---GAGCTCAAAGAGTCGGAGATGGAAGAAAAGGATTGGCTTCTTCTGTACGTGGATCTCGCATTGCGCACC------AAGTTG---------CGTTGTTTCTCACCAGTGTGGGTACAGACATTTGAGCTGAGAAAGATAATTGTGCAAACCAGGGCAGATGTGGAGTCT---AAGAAGAAAGCCAAGGCGGAGAATGCAATCTTCTACATGAACTTCAAA------------TGCATT---TGC---CAAGAC------TGC---AATGCTATCATAAGGAGAACAACGGAT---------GGACTGCCACAGCATATGTCGCTTGAA------------------------GTC---AAG---TGTTTGTGA------------------
Arabidopsis_halleri_28853498             ATGGAGGCCTCAGCGAGGGAT------TCTAGGAAACTAGTCAAG------------------------------TGCGGTGCTTACGATCTCAAG---------------GGATATATGGTACAAGTC---TGT---AATCAACGG---CCTTGTCCT---TTGGTCTTCTTCTATGCTAAGATGGGCCTCCATCGT---TACAATTTCGTCCAG---GGTACAAAGTTTGAGCTGAGTCGCGTAAAGAAATACGTTATGTCCACTTCTGCTGCTTCTTCTTACTACATTACTTTGGATGCAATTGATCCAGCTGCTGGTGCCCTTGTC---ACTTTCCAGACTAAAGTATCAGAA---------CATAGTTTTCGC---AAATTTATTCTC---GAT---TGCCATATTGCA---AAAGTTCGAGGGGAAACAAGA------------------------------------------------TTTGATCATAGCTTCCCTAAGTGC---CCGCTAGAGAATCCTTTT------GAAACA---------TATTACCTG---GTGAAGGAATCTGAGCTGCAAGAGAAT---TGGGTTCTTCTATATTTGCAACTTGCTGTTGCCACTACTCATAGGTACAGGGAAGCTGATTTTGGT---CTT---CCCAAC------TTGGAGATTCTAGACGTGGCCATT------------GAT------------GATGAACAACTCTATGCCAAAAATGCTGTTTTCTACATTAGGTACAAGGACTTGTACAAGTCTAACCTTGCTCAG------GAT---GATCGCATTGCTATAGTTAGAAGATGCTTTGATAAGGCTACGGGATGC---------TTCAGTCTCGTCGGTCAG---------CTGAGTCATATAAATATGCCTTGCTCC---TTC---------------
Arabidopsis_halleri_28857435             ---------------------------------------------------------------------------------------------------------------------------------------------------------------------------------------ATGAGT---------TGC---AAT---------CAGGGCAAGGAAATGAGTTTCATA------------------------------------------------------------------------------------------------------------------------------------------------------------------------------TGTACGCTGAGT---------------------------------------------------------------------------------------------------------------------------------------------------------------------------TTGCATTTATACACCAAGTTTGCATATGGGAAT------------------------------GACCCGAGGCATTTTCTACCACTTGAGATGAAGAAGATAATTGTACAAACTCAGGAAAAC---GAAGCA---TCACCGCAT---AAGGCCAACAATGCGATCTTCTACATAAGTTTCAAG---------------------GGC------------------TATGAATGGTTAATA------------------------------------CAT---TGTATGAAT------------------------GTG---------TGTATGACTTAG---------------
Arabidopsis_halleri_28859824             ---------------------------------------------------------------------------------------------------------------------------------------------------------------------------------ATGAAGTATGGA---------------------------------------------------------------------------------------------------------------------------------------------------------------GTCACGGATGCAGGGGACAACAAA---GCACGC---TTGATACTCATCACAAAA------ATA---TGCAGAATTAAG------CCT------CCA---ATT---GTCTTTTGGAACTTTGATGCTATAGATGATTTCTATAAAGGTGATATGCCGGATTGGCCACTG---AATGATGAATTT---AAAGAT---AAGCTACAATTGTAT---GAGGTGAAGGAATCTGAGTTGCGAGACAATGAATGGATTTCTCTATATGCTGAAGCTGCATTGTTCTCC------GAGTGG---------CACTCT---GACATGAGTGTG------CCATTTGAGATGAAGAAAGTAGTGGTACAAACAAAAGAAGATGTAGAGTCG---AGTATGAAGCTCAAGTCGAGCAATGCAATCTTCTACATGACTTTCAAG------------GTTCGT---GAA---GGTCCC------GAGTGCAGAGGCATAGTAAGAAAAACAAGTGAT---------GGAAGAACAGGACATATGCGCCTTGAA------------------------GCT---AGA---TGTTGGATC------GACAAGTAA---
Arabidopsis_halleri_28859832             ATGTATGATGTGTTGGATGAATTGTGGTTTCACGAACGCAAGCGGAAGGAAGAATATCGTCTCCAAGTTGTCGAGTCCTGTGGATTCGATGTTGAT---ACATTTAATGGG---ATAATTCCAAGTGGT---TGTACTCCCTACGAT------------------------CTCTTCGCAAAGGCAGGACTCCAT---TGTTACAAT---CTTGAAAAGGGGAAGAAGTTACAATTCAAGAGTGTACTCAAAGTCAACGCCGAA---------ATCGGTTCATCATATTCAACATCAGAGGTGATGGATCCGGTT---AACTCACTT---CGCACTTTCCAAACTTTAGTCACGGATGCAGGGATGAACAAA---GCCCGC---TTGATACTTGTCACAAAA------ATA---TGCAGACTTAAG------CCT------CCA---ATG---GTCTTTTGGAACTTTGATGCTATAGATGGTTTCTATAAAGGTGACATGCCGGATTGGCCACTG---AATGATGAATTT---AAAGAT---AAGCTACAATTCTAT---GAGGTGAAGGAATCAGAGTTGCGAGACAATGAATGGATTTCTCTATTTGCTGAAGCTGCATTGTTCTCC------GAGTGG---------CACTCT---GACATGAGTGCTTATACGCCATTTGAGATGAAGAAAGTAGTG---------------------------------------------------------------------------------------------------------------------------------------------------------------------------------------------------------------------------------------------------------
Arabidopsis_halleri_28860227             ATGACGTCT---TTGGAAGAT------------GAGTTTGTCAGTGGGATAGATTACTGGCGTCAAGTGGCCAAATCCGATGGTTTTGATATCGACGTACCAGAA------GGACTGTTGTCCTTC---AACTGTCTACGCCCA---CTTAGGTGTCGG---TTGATCAAGCTGTATGCTATGGTGGGGCTTCATCGT---TACAATATGCTCAAT---GGGACAAATTTCCAGTTCTCTGCCTTACTGAAATACAACAGGTCAATGAATTGTGTCTGCTCTTACTACATGACTTTGGATGCACTAGATCCTTGTAGCCAATTGCAGAAA---ACCTTTCAGGTTCGAATTGATGAA---------AAAAGTTTTGGA---GATTTGGATTTG---ACG---GTCTCTATTGCT---AGAATTAAAGATGAGACAAAGAAGCGTTTCATACAT---CACTTTGGTGAA---GCAGACGAT---TTCTACCAAGGTCCATTGCCTGATTGG---CCATCAGTTGATGATTTGAAT---GATCGAAAA---CGATTTTACCTG---GTAAATGAATCAGAGTTGCTAGCCAATGATTGGATTCACCTGTATTTCGAACTTGCACTTTATGTAAAGGATCGGTGGATTTTTCGGTCT---------AAG---CCCAAG------TTGCAGATTCTGAAAGTGGCGATAGAAACT---GAAGATGTGGAGCCACCGAATGGGAGACTCCATGTTAAGAGTGCAATTTTCTACATAACGTACAAGGGCATGGCCAAGCCCGAGATTGGTGAG------GATGTTGAACGCAAAGCTATAGTTCGAAGAGTCATCGATGAAAAGACAGGATAC---------TTGACTCTCCTCGGTGGGTTTGCGAAAAATGATAAT---------------------GTGAATGAGCAGGGT---
Arabidopsis_halleri_28860729             ATGAGTTGGAAT---------------GATGAGGAGTACAAACGTGCTAATCACTACTGGCGTCAAGTTGCTCTTACGGATGGTTTCGACGTCGAACAACCACCACATGTGGGAATGATTTGCATC---ACTGTTCCAGAGGAA---CCTCCTTTTCGTAGGGAGGTCACCCTTTATGCAAGATTTGGTCTTCATCGC---TTCAATATGAAGGAG---GGTACAAAGTGGGAGCTTGATAATATCATCAAATTCAACGTCAGGACCAATCTTGCTTCTACTTTCTTCATAACTTTGGCTGCACATGATTCA---CGTCGGAGG---CAA---ATTCTCCAGGTTCGAGTCGATGAA---------ATCAAAAATGGATCTTGTTTGGGTCTG---GTT---TGTTCTATTGCC---AAAGTTAAAGGTGAGCCCACCAATGTGCCCACTGAACACCCGCTT------------------------TTTTGTTCTCCAATGCCTTCTTGG---CCCCTAGATGAT------GAT---TATTTACAA---GGCCTTTACTTG---GTGGAGGGATCAGAGTTGCTAGACACTCACTGGATTCGTCTTTACCTGGAGCTTGCAATTGAGCGTGCAGAGAATAAT---GATGATGAT---------TTC---TCCAAT------CTGGTGATCGTGAAAGCGGTGATAGACACTGCTGAGAAGGAGGCGCCG------------CTCAATGCCAAAAATTCAATCCTCTACATAGTTTTTAAAGGAGTGGTC---GTT---GTTGGTGCG------GATGTTGAACGCAAAGCTGTCATTAAAACTGACTTCAACGAGCAGACAGGATTC---------TTGTCTATCAAGGGTGTCGTGGGA---------------CCACAAGAT------TTCGAAGTAATT---------
Arabidopsis_halleri_28861020             ATGCCGCTGCCGATTCGAAGCTTGGAT---CGTCAGAGGTCGAAA---------TGTATGAAACGAGTGAAG---TACGAGGGATTCGATACC------------------GAACTTCAAAAATCC---ATCTGT---GATGAAAGGTCACCATGTTGT---TTAGTCCGCCTTTATGCTAGGATGGGCCTTCATCGT---TACAATTTGCTTCAG---GGTAAGAATTTACAGCTCAATCGCGTAAAGAAATACAATATGAGTACGTCTGCTGCTTGCAATTACTACATTACTTTGGTTGCTATGGATCCTCGC---AGCAAACTTTTA---AATTTCCAGACTAAAGTTGATGAA---------GAACGGTTTGGC---AAGTTTATTTTG---ACG---TCCGATATTGCT---AGACCTCGAGGGAAA------TTC------TACGTC------------------------------------AAAGGTAGCTTGCCTACGTGC---CCCCCGGAGGATCTTTTCCAA---AATAGTAAC---CGGTTTTACGTG---GTGGAGGAATCAGAGCTGCAAGTCAATGACTGGATTCGTCTCTATTTGGAACTTGCAGTTGCCACAACTCATAGGAGCACTGGT---AATCATGAT---CTA---TCCGGC------TTGAAGATTATGAAAGTGGCCATAGATACTTGTGAAGATGTGGAGCCACCTAATGAGGCACTCAATGCCATTAATGCGATTGTCTACATAAGGTACAAGGACTTTTGTGAGTCTCGGGTTGGTAAG------GATGTTGATCGCATAGCTATTGTTAAACGAAGCTTCAATGAGCGTAATGGATGC---------TTCATTCTCGAGGGTCAG------AATGACGTTAAA---------------------------------------
Arabidopsis_halleri_28861303             ---------------GCAAGTATCTCC------------------------------------------------CACCGGGGTATT---------------------------------------ACGTACGCC---AATGATCATCACAATCCTCGT---TTAATTGTCCTTTATGCTAAGTTGGGCCTTCATCGT---TACAATTGTGTCCAT---GGGAAAGACTTGAAGCTCAGTAGCATATCTACATACATCAAGTCCTCGGTTAGTGCTACCTCTTACCGCATAACTTTCGATGCCAAGGATCCTACCAGTGGTTCCCTTCAA---ACTTTTCAAACTCATGTTAATGAA---------AGAACTTATGGC---AGCTTACTTTTG---TCG---TGCACTATTGCT---TGTCCTTTA---------------GAAACCAAAAGAGTCAAC------------------------------TCT---CTCAGGCCTGAGTTG---CCGTCAGAGAATCCTTTC---GATGATACAGAC---CGATTTTACGTG---CTGAAAAAATCAGAGGTAAAAAAAAATGACTGGATTCGTCTGTATTTGGAACTTGCAGTTGCCACAACTAAAAGGCAC------CATAAACACGGT---GTG---GCCAAT------TTGAAGATTCTGAGAGTGGCTCTGGACACTACACCAGACCCACGTCCCTCTGAAAAG---CTTGACGCCTATGATGCAATTTTCTACATTAGGTACACAGACTCATGCAAGGCTCGGGCTGGTGAG------GATGGCGATCGCGTTGCTATAGTCAGAAGAATCTGGGATGAGAAGCCGCAAGTC---------TTTAGAATCGTGGGTCGC------ACTGAGAGCAGA---------------------------------------
Arabidopsis_halleri_28861539             ---------------------ATGGAAGCAGTCGACCGCAAACGTAAAGATGATTTATATCGCCAAATTCGCGAATCCGACGGATTTGATGTTGAC---CCGAGTAGTTTT---CTTTATGTGTACAAA---TGTGCCAACAATGATGCTGACATT---GTT---------ATTTGTGCTAGAGTGGGACTCCAT---TGGTACAAC---TTTCACAAGGCCTCAAACCTTGTGTTGATGCACGTAGATAAATATAATTCTAGA---------TTCTGTGCGTACCATATAACTGCTGAGGCTGTTGATCCGGACAACGACTCACGT---TTCACTTTCCAGACATAC------------------------------------CTGAGGTTACTGACTGAA------ATT---TGTAGAATAAAA------CCA------ATT---ACT---------TGGAATGACGAAGCTATTGATGATTTCTACAAAGGCGATCTACCTAAGAGGATATCG---GATGATGCTTTG---TGCGAG------GATCAGTTTTAT---GAGGTGCAAGAGTCAGAGATCCGAGAA---AACTGGCTTCATCTATACACTGAAATCGCGTTATACTCG------CTCTGG---------GAAGGAGACAGGCTAGAGTCTTGTGTGCCGCTGCAGATTATGAAGGTCATTGTAGAGACTCGTGAAGCTGTGGAGTCA---AAGGAAAAGTTGATGGCTGGGAATGCAATCTTCTACATTAGTTTCAGAAGT---------ACT------------CCTCAA------GATCACATAGCCATTGTAAGAAGAACCGTCGAT---------GGGATTCCAGGACATGTTAGTCTTGAG------------------------TTT---AAG---TGTGGGCTCCAG---GATCTGTGA---
Arabidopsis_halleri_28862714             CGTACCATGATT---------------GATGAATGTCTC---CATGCGTGGGATTACTGGCGTCGACTGGATGAATCCGAGTGTTTCGATATCGAGGCACCCCCAGGGATTGCACTGATACCCTAC---GTCTGTCAACTGCCT---CATCCTCTTCCTCTCTGGGTCAAGCTTTATGCTAGTGCAGGGATTCATCGA---TTCAATATGTTGGAG---GGAACAAACTTCAAGCTCGGGTACGTAATGAAATTCAACAAGAGGCTGGCATTGTTGTCCCCTTACTACATCACTTTGCTTGCACAAGATTCAGTTAGCGGTTCGCATCAA---AGTTTTCAGGTTCTAGTTAATGAA---------CGAAGTGTCGGC---AAGTTGAATATA---ATC---ATTCCGATTGCT---AGACCTAAAGGT---ACCAACGAGCGCCTCATACCT------------------------------AGTTTTGATGATAAATTGCCTCAGTGG---CCGTCACATGATTCTTTCAAT---GATAGAAAA---CGATTTTACTTG---GTGAAGGAGTCGGAATTGCAAAACAATGATTGGATTAATCTGTATTTGGAACTTGTACTCTGTGCAATTCAAAGGGTCAGAATCTCA------AGCGATCTG---TCCAAG------CTGAAGATTGTGAAAGCGGTGATAGAAACC---GAAGATATGGTGTCCCCAAATGAGAGACTCAACGCCAAAACTGCAGTGGTCTACATAACTTTTAAGGGATTGGCCAATGCTCGTATTGGTGAG------CATGATGAACGTAAAGCTATCATTAGAAGAATCTTTGATGAGCATACAGGTCAC---------TTGTCTCTCCTTGGTGATTTGGAGAAGTTCGTAAAC------------------TATTTCCTAGAA------GAC
Arabidopsis_halleri_28863110             ATGCCGACGGAG---------------GGGGAGGAGTATGCCCGTCATAGGGAATACTGGCGTGGAGTGGCGGAATCCGATGGTTTTGATTGCGAGAGTCCA---------GGACTGCTTCACTAC---GACTGTCAAAAATCT---TATCCTGAACCTCTCTTGGTCAAGCGATATGCTTTGTTGGGGCTTCATCGT---TTCAATATTTTGCAG---GGGACAAGTTTCGATCTCGCTGCCCTACTAAAATTCAACAAGACAATGAACCTTGTGTCTTCGTACTACATTACTCTTCTTGCATATGATCCA------CCACTGCAGAAA---ACCTTTCAGGTTCGAGTTGATGAA---------CGAAAATATCGC---CATTTGGATTTG---ACA---GTCGCTATTGCT---AGACCTAAAAAAGAAACCAAGGAGCCCTTCATACCT---CACTTTTGTAGC---GCAGTGGAT---GTCTTCCAAGGTCCATTGCCTGATTGG---CCCTCAAATCATGCTATGCGT---TATGATAGA---CGATTTTACGAG---CTAGAGAAATCAGAGTGGCAAGCCACTGATTGGATTTCTCTTTATTTGGAACTTTTGATTTTAACAACTGATAGAGGGATGTTTGGTATA---ACTGGTTTG---CCCCAG------GTTCAGATTCTGAGAGTGGTAATTGAAACT---GAAAATGAGGATCCCCCGGATAAGAGACTCAATGCCAGAGGTGCACATGTCTACATAACTTTTAAGGGCTTGGCCAAG---GAGATCGGTGAG------CATGTTGAACGCAAAGCTATCATTAGAAGAGTTATCGATGAT---TCAGGATAC---------TTGACTCTCCTTGGTAAGTTTGGTAAAGATACCGAG------CAGCGT------CGCCAGGTCGAGAGTTCT---
Arabidopsis_lyrata_35918377              ATGGCGGATGTTTTGGACGGTTTGGGCGTCGATGAG------------AAAAACTATTGTCGCCAAGTAAAGGAATCTCTGGGTTTCGATATCGATATACCAGAA---GGA---ATTGCACCATATGAG---CTAGGC------GATCCTATAGAC---ATT---------CTTTATGGTCGCTTGGGAGTTCAT---TGTTTCAAC---TTTGAGAAGGGCAGGAATTTACTGGTTATGCGAATACCTAAATACAATATTGAG---------ACTAGGGCTTACTATATAACAATGGAGGTGGAAGAT---CTTGCTTCGTCGGTT---CACATTTTTCAGACCTTGGTGACAAGATGT---CCCAGGAAC---AACGCATCCTTAGTAGTCTTTACCGGA------ATC---TGCAGACTTAAA------CCCGAGATACCA---------GCTCGGTTGGATGAGAAAGCAATATATGAGTTTTACAAAGGC---ATGCCTGACTTTTTGTCC---GATGATAAGCTG------------AGA------TTCTAC---GAGGTTCAGGAGCAGGATATATGTGAAAATGATTGGCTTCGTCTATATACCGAATTTGCACTTTTCTGC------TTTTGG---------TGGAATGAG---TTTAAGTTTAGTTTGCCTGTGGAGATGAAGAAGATAATTGTGGAAACCCGTGAAACTGATGAACCG---TGTCATAAGCTGAAGTCTGGTAATGCCATCTTCTACATAAACTTCAGG---------------------------AGCCGT------GACTACAGATCGGTTGTAAGGAGAACAACGGAT---------GGGAAAACAGGGCATATAATTCTCGAA------------------------ATTAATTGCTGG------------CCAAGCCCCGCCTTG
Arabidopsis_lyrata_35919904              ATGGCGGATGTT------AGTTTGGGTGTCGATACT------------------TACTGTCGCCAAGTTACCGAGTCTCTGGGTTTCGATATTGATATCCCATCA---GGA---ATCTCACCAGTCTTT---CTAGGTGCT---AATCATAGCGAA---ATC---------CTTTATGGCCGTTTGGGAGTTCAT---TGCTTCAAT---ATTGACAAGGAGGGGAAGTTGAAGTATATGCGCATACCTAAATACAATATTCAA---------GCTATG------------------------------------------------------------------------------------------AAT---GGAGAGCACTTAAGAGTCTCTACTGGA------ATT---TGCAGAATCAAA------CCCGAAACACCT---------TGTCTTGTGGATGAGGAAGCAATAGATAAGTTTTACAAAGGT---ATGCCCAACTTTGTGTCCGTCAATGATAAGTTG------------AGA------TTCTAC---GAGGTTCAGGAGCAGGACATATGTGCAAATGATTGGCTACGTCTATATACTGAATTTGCACTTTTTTCC------TTCTGG---------AGAAATGAG---TTTGAGTCTTGTTTACCTGTGGAGATCAAGAAGATAATTGTGGAGACTTGTGAAACTCATGAGCCG---CGTCTGAAGCTGAAGTCTAGTAATGCCATCTTCCACATAAACTTCAGC---------------------------AGTTGT------GACTACAAATCGGTTGTAAGAAGAACGACGGAT---------GGGAAACCGGGACATATAGTTCTCGAA------------------------ATTAATACCTGG------------CCGAGCTCCACCTGA
Arabidopsis_lyrata_35921343              CTGCGGTTTCAAGGTAGGAAGCGTGCGACTAGGGAATCCTTGGAG------------------------------TATGGGGTGTTCGACGTCGGG---------------------------------AACTGTAGTCAAAAGTCA------TGTTGT---TTAGTATTCCTCTATGCTTGGATGGGCCTTCATCGT---TACAATTTGCTTGAG---GGGACAAACTTAGATATCTCTCACGTTAAGAGATACAACATGACTCTGACTCTTGCTGCCTCTTACTACATTACTTTGGTTGCAATGGATCCAAGTGGAAAACTT---------CATTTTCAGACTAACGTTAATGAA---------GAATGTTGTGGC---AAGTTTGCTTTG---ACC---TCCTTTATTGCT---AGACCTCGTGGC---CCTAAA------------------------------------------------TTCATGGGTAGCTTGCCTGAGTTC---CCGCAGGAGAATCCTTTCGAA---AACGAAAAC---CGATTTTACTTG---GTGGATGAATCAGAGCTGGAAGACAATGACTGGATTCGTCTGTATTTGGAACTTTCTGTTGCCAGATCTGATTGGACCAGCAAG---GATCATGAT---CTT---TCCCAC------TTGAAGATTGTGAATGTAGCCATAGAAACTATG---------GAGCCACCGAGTGAGTCCCTCACTGCCAAAAATGCAACTGTCTACATAAGGTACATTGACTCTTGTGTGGCTCGCTGTGGTCAG------AAATTTGATCGCATTGCTGTAGTTAGAAGAAGATTCAATGAGCTTACGGGATGC---------TTCATTCTCGACGGTTGG------AATCAGAGCGAGATTGAAAAG---AGCTCA---------------------
Arabidopsis_lyrata_35921552              ATGTCG------TTTACCGGT------------------------GGGATGGAGTATTGGCGTCAAGTGAGAGAATCCGGGGGTTTCAATTTGGAAGTACCACGTGGT---GGATTGATGTCGTAC---GACTGTGAACGCGAG---TATCCTTATCCGGTCTTGGTCGAGCGTTATGCTAGATTCGGGCTTCATCGT---TACAATATGTGCAAT---GCGACAAATTTGCAGTTCCACCACCTAAAGAAAGTCAGCCTTACAATGATTTGTCAGGCCATTTACTTCATAACTTTGGCTGCTTGCGATCCA---------ACTAGCCCC---ACCCTTGAGCTTGGAGTTGCTGAA---------GGATGTCGTAAGCCCAGTTTGAGTTTG---ACG---TGCTTTATTGCT---AGGCCTCTAGGTGAG------CCTAATACTGAACTG---------------GTGGTGGTGGAT------------GCCCAATTGCCTTGTTGG---CCGTCAGAT------TTCAAT---GATACTCAA---CGATTTTACGAG---GTCAAGGAATCAGAGTTGCAAGACAATGATTGGATTCGTCTAAATTTGGAACTTGCACTTTGTACAAACGATAGGAACCTT------------AGCGATCTG---TCCCAG------TTGCAGATTGTCAACGTTTTAATAGAAGGTATT------------------AATGCCACACTCCAAGCCGCAGCTGCTAATGTCTACATAACGTTTAAGGGCTTGGCCATGTCTGAGCTTGGTGAG------CATGTTGTTCGCAAAGTTATCATTAGAAGAGCCATCAATGAGCTTACTGGATGC---------ATGACTCTCCTGGGTGGGTTTGGA------------GCAGAGGAGCGT------------CCA------------
Arabidopsis_lyrata_35922426              ATGTATGATGTGTTGGATGAATTGTGGTTTCACGAACGCAAGCGGAAGGAAGAATATCGTCTCCAAGTTGTCGAGTCCTGTGGATTCGATGTTGAT---ACGTTTAATGGG---ATAATTCCAAGTGGT---TGTACTCCCTACGAT------------------------CTCTTTGCAAAAGCAGGACTCCAT---TGTTACAAT---CTTGAAAAGGGGAAGAAGTTACAATTCAAGAGTGTACTCAAAGTCAACGCCGAA---------ATCGGTTCATCATATTCAACATCTGAGGTGATGGATCCGGTT---AACTCACTT---CACACTTTCCAAACTTTAGTCACGGATGCAGGGATGAACAAA---GCGCGC---TTGATACTTGTCACAAAA------ATA---TGCAGACTTAAG------CCT------CCA---ATG---GTCTTTTGGAACTTTGATGCTATAGATGGTTTCTATAAAGGTGACATGCCGGATTGGCCACTG---AATGATGAATTT---AAAGAT---AAGCTACAATTCTAT---GAGGTGAAGGAATCAGAGTTTCGAGACAATGAATGGATTTCTCTATATGCTGAAGCTGCATTGTTCTCC------GAGTGG---------CACTCT---GACATGAGTGTTTATACGCCATTTGAGATGAAGAAAGTAGTGGTACAAACAAAAGAAGATGTAGAGTCG---AGTATGAAGCTGAAGTCGAGCAATGCAATCTTCTACATGAGTTTCAAA------------GTTGGT---GAA---GGTCCC------GATTGCAGAGGCATAGTACGAAAAACAAGTGAT---------GGAAGAACAGGACATATGTGCCTTGAA------------------------GCT---AGA---TGTTGGATT------GACAAGTAA---
Arabidopsis_lyrata_35923248              ---ATGCCTAACTTGAAGCAACTCGAT---------------------CCTCAATACGATGATGAT---------------GTTGTTGTCTATGAACCCCCTCTCCCCTCC---CTTGTACCTATGGAT---TGTGGATACGAAGGG------------------------ACTTTTGGTAAAGTTGGACTTCAT---TGCTACAAT---CTGCTAAATGGGACAAACTTTAAATTTGTCAGGCTAGACGAGAACCATCTT---------------ACCGGAAAGCTTATAAAATTCTATGCAACCGATCCAACTCGC------AAG---TGCGAGTTCTTAACTAGGGTGGTTCAGTCTAAGGAGAATCAA---GGCTGC---TTGAGTTTCATTACAGTG------GAA---TGCACATTATTG------CCAGAGTACCCT---------ACTCGCTTTGACCAACTTGCCGTGGATGATTTCTTCAAAGGTGATATGCCCAACTCGATGCCT------GAG---------ACCGAT---AACCTGCAATACTAC---GAGCTCTCAGAGTCGGAGGTGGAAGAAAAGGATTGGCTTCATCTGTACGTGGATCTCGCTTCGCGCACC------AAGTGG---------CGTTGTGTCTCACCAGTGTGGAGAGAGACATTTGAGCTGAGAAAGATAATTGTGCAAACCAGGGCAGATGTGGAGTCT---AAGAAGAAAGCCAAGGCGGAGAATGCAATCTTCTACATGAACTTCAAA------------TGCATT---TGC---CAAGAC------TGC---AATGCTATCATCAGAAGAACAACGGAT---------GGACTACCACAGCATATGTCGCTTGAA------------------------GTC---AAG---TGTTTGTGA------------------
Arabidopsis_lyrata_35923557              ------------------------------------------------------------------------------------------------------------------------------------------------------------------------------------------------------------------------------------------------------------------------------------------------------------------------------------------------------------------------------------------------------------------------------------------------------------------------------------------------------------------ATGCCTGAGTGG---CCGACAGAGGATCCTTTCGAC---AATGGAAAG---CGGTTTTACGTG---TTGAAAAATTCAGAGATGCAAGACAATGACTGGATTCGGCTATATTTGGAACTTGCAGTCGCCAAATATACAAGCGACAAAAAG---GATCCTGAT---CTG---TCCAAC------TTGAAGATTGTGAATGTGGCAATAGATATC---CAAGATCTGAATGAG---GGA------CTCAATGCCAAAAATGCAACTGTCTACATAAGTTACAAGGAC------GAGGCTCGGGTGGGTAAG------GATGTTGATCGCATAGCTATAGCTAGAAGAAACTTTGATGAGCGTACAGGGTGT---------TTCAGTCTCATGGGTAAG------CATCAGAGTGAAATAAAAAAG---------------TATGAGCATACAAGA
Arabidopsis_lyrata_35923842              ------------------------------------------------------------------------------------------------------------------------------------------------------------------------------------------------------------------------------------------------------------------------------------------------------------------------------------------------------------------------------------------------------------------------------------------------------------------------------------------------------------------------AAATGGTTTTCT---GATGAGGCCTTG---GTCGAC---GATAAAAAGGTTTACGTG---GTGCAAGAATCAGAGCTGCATGAGAATGACTGGCTGCAACTGCTCATGGAAGTCGCCTTCTACTCC------AAAACA---------GAG------GGTGTAAGCGCTTGCAAACCCTTGGAGATCAAGAAGGTTGTTGTACAAACTTTAGAAGAAACAGAGGCC---CGTGAGAAGCTCAAGGCAGATAATGCAATCTTCTACATAAGTTACAAGGAT---------CCTTCAACACCCTGGGCTGGT------GAGCACGACGCTATAATAAGGAAAACCATGGAT---------GGGAAACCAGGGCACATGAGCCTTGAA------------------------GTT---GCT---GTCACT------AAGGAACAAATAGAA
Arabidopsis_lyrata_35923942              ATGTATGATGTGTTGGATGAATTGTGGTTTCACGAACGTAGGCGGAAGGAAGAATATCGTCTTCAAGTTGTTGAGTCCTGTGGATTCGATGTTGAT---ACGTTTAATGGG---ATAATGCCAAGTGGA---TGTTGTCCCTATGAC------------------------CTCTTCGCAAAGGCAGGACTCCAT---TGTTACAAT---CTTGAAAAGGGGAAGAACTTACAGTTCAAGACTGTAGTAAAAGTTAACGCCGAA---------ATCGGTTCCTCCTATTCAACATCTGAGGTGATGGATCCGGTT---AACTCTCTT---CACACTTTCCAAACTTTAGTCACGGATGCAGGGATGAACAAA---GCGCGC---TTGATACTTGTCACAAAA------ATA---TGCAGACTTAAG------CCT------CCA---ATT---GGCCGTTGGGACTTTGATGCTATAGATGATTTCTATAAAGGTGATATGCCAGATTGGCCACCG---AATGGTGCATGT---AAAGAT---AAGCTACAGTTCTAT---GAGGTGAAGGAATCAGAGTTGCGAGACAATGAATGGATTTCTCTATATGCTGAAGCTGCATTGTTCTCC------GAGTGG---------CACTCT---GACATGAGTGCTTATACACCATTTGAGATGAAGAAAGTAGTGGTACAAACAAAAGAAGATGTAGACTCG---AGTATGAAGCTCAAGTCGAGCAATGCAATCTTCTACATGACTTTCAAG------------GTTCGT---GAA---GGTCCC------GATTGCAGAGGGATAGTAAGAAAAACAAGTGAT---------GGAAGAACAGGACATATGCGCCTTGAA------------------------GCT---AGA---TGTTGGATC------GACAAGTAA---
Arabidopsis_lyrata_35924921              ATGACGCCGAAAATTCGAACA---------GCAAGAACCTTGAGG---------ACGAGTAGGGAGAAGAAG---TCGGAA---------------AGTCCGTTCGTTAATAGACTGAAGGAAGTG---ATCTGT---AATGATCGGCCTTGTTGT------TTAGTCGAGCTTTATGCTAAGATGGGCCTCCATCGT---TACAATTTGCTTAAG---GGTGAAAACTATCAGTTCGTTTGCGTACAGAAATACCATTACAGATTGCTGGCTCCTTCCACTTACTTCATAACTGTGGTTGCCACGGATCCAACC---TCATTGCCCCAA---ACTTTTCATATTAGAATTGAGGAA---------GATCGGCATGCC---GCCTTTATTTTG---AAG---TGCAATATTTCT---AGGATCCAAGGGGAATTC------------TACCCA---------------------------------------GGTAACATGCCTGAGTGG---CCGACAGAGGATCCTTTCGAC---AATGGAAAG---CGGTTTTACGTG---TTGAATGATTCAGAGCTGCAAGACAATGAGTGGATTCGTCTATACTTGGAACTTGCAGTCACCAAACATTTAAGTACCCAGATG---GATCCTGAT---CTG---TCCGAG------TTGAAGATTGTGAATGCGGCAATAGATATC---CAAGTTCTGAATGAG---GGG------CTCAATGCCATAAATGCAACTGTCTACATAAGTTACAAGGACTCGTGCGAGGCTCGTGTTGGTAAG------GATGTTGATCGCATAGCTATAGTTAGAAGAAACTTTGATGAGCGTACAGGATGC---------TTCACCCTCATGGGTATG------CATCAGAGTGAAATAAAAAAG---------------AGTAAGCATACG---
Arabidopsis_lyrata_35926316              ------------------------------------------------------------------------------------------------------------------------------------------------------------------------------------------------------------------------------------------------------------------------------------------------------------------------------------------------------------------------------------------------------------------------------------------------------------------------------------------------------------------ATGCCTGAGTGG---CCCCCAGAGAATCCTTTTGAA---CATTCAAAG------------CTG---CTGAGTAGTTATGAGCTGCAAGACAATGACTGGATTCGTCTCTACTTGGAACTTGCAGTTTCCACGACTAATAGGGCCACCGTTATGCATGATGAT---CTG---TCCAAC------CTGATGATTGTCCAAGTGGTTATAGATACTACTCAAGATGTGGATTTG---GTA------TTCAACCGCACAAATGCAATTGTCTACATAATGTACAAGGACTCGTGTGAGGCTCGAGTTGGTAAG------GATGTTGATCGCGTAGCTATAGTCAGAAGAGCCTTCGATGAGCAGCGGGGATGC---------TTCAGTCTTGTGGGCAAG------ACTCTGAGT------AAAGAGTGA---------------------------
Arabidopsis_lyrata_35928079              ---------------------------ATGCGGCGGAGTCCTCTA------------------------------TGCGGTGCTTACGATCTCAAG---------------GGATATATGGTACAAGTC---TGT---AATCAACGG---CCTTGTCCT---TTGGTCTTCTTCTATGCTAAGATGGGCCTCCATCGT---TACAATTTCGTCCAG---GGTACAAAGTTTGAGCTGAGTCGCGTAAAGCAATACGTTATGTCCACTTCTGCTGCTTCTTCTTACTACATTACTTTGGATGCAATTGATCCT---GCTGGTGCCCTTGTC---ACTTTCCAGACTAAAGTATCAGAA---------CATAGTTTTGGC---AAATTTATTCTC---GAT---TGCCATATTGCA---AAAGTTCGAGGGGAAACAAGA------------------------------------------------TTTGATCATAGCTTCCCTAAGTGC---CCGCTAGAGAATCCTTTT------GAAACA---------TATTACCTG---GTGAAGGAATCTGAGCTGCAAGAGAAT---TGGGTTCTTCTATATTTGCAACTTGCTGTTGCCACTACTCATAGGTACAGGGAAGCTGATTTTGGT---CTT---CCCAAC------TTGGAGATTCTAGACGTGGCCATT------------GAT------------GATGAACAACTCTATGCCAAAAATGCTGTTTTCTACATTAGGTACAAGGACTTGTACAAGTCTAACCTTGCTCAC------GAT---GATCGCATTGCTATTGTTAGAAGATGCTTTGATAAGGCTACGGGATGC---------TTCAGTCTCGTCGGTCAG---------CTGAGTCATATAAATACGCCTTGCTCC---TTC---------------
Arabidopsis_lyrata_35930101              ATGGCGGATACTTTGGAAAGCATAGATGAAGAG---------GAAGTCAATGAATACATTAGGCAAATCGCATATACTCAGGGTTTCGATTTCAAGATCCCACGTCTTGGA---TACTCACCATTTTAT---TTTGGCGAAAACGAACCTACCGAA---ATG---------CTCTACGGCCGTTTGGGAGTTCAT---TGGTTCAAC---TTTGAGCAGAAAAGGAAGTTGAAGTTCATACGCATACCAAAATTGAATACCGAA---------TCTTTTTCTTACTTTATTACTGTCGAGGTTAAAGAT---GATGAT------TCT---CTCACTTTGCAAACTCTGGTCAGGAGACCT------------------CCCGAGTTGAAACTCTTGATGGAA------CGC---TGCAGAATCAAA------CCAGCGGAAATA------------------GAC---CACTCGTTT------------CGAGGA---ATGCCTACCTTTTTGTCGGATGATGATGGTGTT------------AGA------TTCTAC---GAGGTTCAGGCCAAGGACATTGATAATAATGATTGGCTTCGTCTCTATACCGAGTTTGCACTTTTC------------------------CAATGCGAG---TCTCATTCTTTCCTGCCCAAGAATATAAAGAAGATACTTGTGGAAACCCGAGAAACTCATGACCCG---TCTCTCAAGCTCGAGTCTATGAATGCTATCTTCCACATAAGCTTCAGG---------------------------AGTTGC------GACTACACATCGGTAGTAAGGAGAACTACCGAT---------GAGATTTCAGGACATATGTTCCTCGAA------------------------GTTGAA------AATTTC------CCACAAGTTCCTTCA
Arabidopsis_lyrata_35930117              ---------------------TTTGAT---------GAATTTAAAATA------------------------------------------------------------------------------------------------------CATCTC---------------CTTTATGCTAGGCTTGGTCTCTAC---TGCTACAAT---TTTCACAAGGGGACAAGCTTAAAGTTTGTACGCTGGGAA------------------------------------------------------------------------------------------------------AACGATGCTGGATGTACAGAC---GACGACACCTATGTTACCTGGAGGATC------TTTGCCTGCAGACCCACA------------AAGCCT---GTGGATGATTATTGGGACCGGGATGAAATAGTTCCCTTCTACACAGGTGAAATGCCCAAATGGTTGTCT---GATGAGGCCTTG---ACCGAC---AATAAAAAGTATTACGTG---GTGCAAGAATCAGAGCTGCATGAGAATGAATGGCTGCATCTATTCATCGAGATCGCATTCTACTCC------AAAGCC---------AAAACAAATGAATTG---------------GTGGAGATCAACAAGGTAGTTGTAGAAACTAAAGAAGATATAGAGGCG---CGTGAGAAGCTCCACGCAGAGAATGCAATATTCTACATCAGTTACAAGGTT---------TCGTCAAGTGGTCTCGCTGGT------GATCACAAAGCTATCATAAGGAAAACCATGGAT---------GGGATAACAGAACATATGAGTCTTGAA------------------------GTT---GCT---------------TCTGAACAC---GGG
Arabidopsis_lyrata_35930637              GGAGATGGGGCGTCTGAGGAA------AGGTTGCACCGAATGCGA------------TTGCGAAACCGACCA---ATCGATCCTTTCGATGCC---------------AAGACACTATACGAAGTG---ACCTGC---AATAATCCGTTCACTGATCTT---ATAGTCAACCATTATGCTAGGATGGGCGTTCATCGT---TACAATTTGCTCCAG---GGGAAACACTATCAGTTCCTTCGCGTAGAGAAATACAATGTTACAACATTTGGTCCTAACATCTACTACATAACTTCGTCTGCCATTGATCCAAAC---GGTGCCCCTCGG---TTTTTCCAGACTAAAATTGATGAACAT---ACTCGTTTTCGTGCC---AGATTAGATTTA---ACG---TGCTATATTGCT---AGACTTCGAGGTGATCCCAAG------ATATACACCAAAAAATGT------------------------TTCGATGATAGCTTGCCTGAGTGG---CCGCCAGAGAATCCTTTCAAA---GATACGAAG---CGGTTTTATGTG---GTGAAGAAGTCAGAGCTGCAAGACAATGACTGGATTCGTCTTTATTTGGAACTTGCGGTTTCTTCGAAACGTAACATGTTTTTT---GATGAAGAT---CTC---TCCAAC------TTGGAGATTGTGAAAGTGGCTATAGAAACTACTCAAGATCCA---------AACGAGGGGCTCAATGCCATGAATACAACGGTCTACATAAGTTACAGGGACCCGAGCGAGGCTCGGGTTGGTAAGGGTTCCGATGTCGATCGCATAGCTATAGTCAGAAGAAGCTTTGATAAGCAGTCGTCATGC---------TTTAGTCTTGTGGGTCAC------AATCAGAGCGAAATAAAGGCG---------------CATGAGCAGTCGGCA
Arabidopsis_lyrata_35931165              ATTTCAAAC---CTTGACGAG---------ATGACGTTTCCAATGGGTGAGGACTACGATAAGCGAGTGGAGGCATCAGATTGTTTCGATTTTGATAAT------------CTGGTA---GCCCAC---CACTGTGAAGGCGAC---AAGCACACTTATCTTTTGGTCAAGCTTTATGCGAGGGCGGGGCTTCATCTT---TACAATATGTTGAAT---GAGACAAACTTGAAGCTCGATCACCTAAAGAGATTTAACAAGCAAATGCGTTTTCTTTCCTCATACTACATAACTTTGCTTGCATTCGATCCAACCAGCCGTTTGCAGGAA---ACCTTTCAGGTTAAAGTTGATGAC---------GATTGTTTTAAC---AGTTTGGATTTC---ATA---TGCCCTATTGCT---AGACCTAAACCC---ACCAAGGAGCCCTTCATCCCT------CCTGATTAC---ACAGTTCTA---TTCTACAAAGGTAGCTTGCCTGAGTGG---CCACCAGAGGATGCTTTCAAT---GACAGAAAA---CGAGTTTATGTG---GTGAATGAATCAGAGTTGCAAAACACTGATTGGATTTATCTGTATTTGGAACTTGTCATTTGTTCACGCCATAGGCAGATTTCAGATGAT---------CTG---TCCAAG------CTGAAGATTGTGAATGTGGCGATA---GAA---GAAGAAGTGGAGCCGCCGAATGAGAGACTTAACGCCAAACGTGCAATTGTCTACATAACTTTTAAGGGCTTGGCC------AGGACTAGTGAA------CATATTGAACGCAAAGCTATAGTTAGAAGAGTCATCAATGAGCGTGAAGGATAC---------TTGTCTCTCAAAGGTGACATT------------------------------------------------------
Arabidopsis_lyrata_35931572              ATGAGTCGTCGG---------------CGTCCG------------------------------CAGAGGAATGAATCTGATGGTTTCGATTAT------CCCGACGGT---AGGCTTCTTCACTTC---GACTGTGAAGGCAAG---TATCCTTATGGTTCCTTGGTCAAATTTTATGCTATGGTGGGGCTTCACCGT---TACAATTTGTTGGAG---GGGAAAAATTTGCAGCTCGATACCCTAAAGAGTTTCAACATGAGAATTTGCGGTGCTTCCTCTTACTACATTACTTTGGCTGCACGCGTTCCAGATAGCGGTTTGCAGCAA---ACCTTTCAGGTTCTAGTTCATGAA---------CACCGTCTTGGC---AGTTTAGACGTG---AGG---TGCACCATTGCT---AGACCTCGAGTG---ACCACCGTGCCTTTCCTACGTCCCCAT------------AGCTCAGAT------GACAATGATGAATTGCCTGATTGG---CCTTTAGAGATTGCCTTCAAT---GATAGAAAA---CGGTTTCAGCTG---GTGAAGGAATCAGAGTTACGAGACAATGATTGGATTCGTCTATATTTGGAACTTACACTTGTTGCTCACGATAGGTCTCTTACAGTT---ATGCACTATCTG---TCCCAG------TTGGAGATTGTGCAAGTGGCGATTGAA---------GATGTGGAGCCGCCGAAT------GCGAGTACCAAAACTACATTTGTCTACATAACTTATAAGGACTTGGAAAAGGCTCGGATTGGTGAG------CCGGTTGATCGCAAAGCTATTGTTAGAAGAATTATCAATATGACTACGGGACTC---------TTGAGACTCCGGGGTGATTATGGAAAAGCTATGAAT---GAGGAATCT------CTCCCTCAGCGTTCTAAGAAG
Arabidopsis_lyrata_35931696              ------------CTG------------ACTAAT---CGTAAGGGA---GAGGAATGTCATGAACAA------GATTCACCAACATATGAA---------CCAATGGCTGGAGATATA---------------TGTTCTGATCCCCAGTGGGCGGTT---CCAATG------TTCTTGGCTGAAGTTGGACTTGGT---TGCTACAAT---CTGCAAAAGGGGACAAACTTTCAATTTTCG------------GATGATCCACAT------------------CAGTATCTGTATTTTGAGGATACCGATGCTGCATCAAATTCCACT---TGCGAGTTTGAAACAGCCGTTCAA---------GAAGAAGAA---GACTGTTGCTTGAGTTTGATTACAACG------CTCCAC------------------CCGCAAACTCCAGAGGTGGAA---------GACACACTTGCC---GATGATTTCTTCAAAGGTCCTATGCCAGATTGTTTGCCT---GATAATATGCTCAAT---------AAGCCGAAATTCTACTTG---TTGAGGAAATCAGAGATGGAAGAAAAGGAATTGTTTCTTCTGTACGCGGAAATCACATTGTTTACC------CACTGG---------GAA------CTAATGGACTGGGCAAAGCCATTGGAGCTATTATATGTAATTGTGCAAACCTGGGAGCCG------------AAGCTGAAGTTGAAGGCGGAGAATGCAAACTTCTACATTACCTTCTCA---------------------GGTTTT---------------TTCCATGCTGTCATAAGGAGAACAACGACT---------GGAAAACCAAACCAGATGTCGCTTGAA------------------------TTC---AAG---TGTCCCTGA------------------
Arabidopsis_lyrata_35932462              ATTTCGAAC---CTTGACGAG---------ATGACGTTTCCAATGGGTGAGGACTACGACAAGCGAGTGGACACATTAGATTATTTCGATTTTGATAGT------------TTGCTGAGAGCCTAC---CACTGTGAAGGTGAC---AAGCATACTTATCTTTTGGTCAAGCTTTATGCCAGGGCGGGGCTTCATCTT---TACAATATGTTAAAT---GGAAAAAACTTGAAGCTCGATCGCCTAAAGAGATTTAACAAGGATATGCATTTTCTTTCCTCATACTACATAACTTTGCTTGCATTCGATCCAACCAGCCGTTTGCAGGAA---ACCTTTCAGGTTATAGTTGATGAT---------AATTGTTTTGGC---AGTTTGGATTTC---ATA---TGCCCTACTGCT---AGACCTAAACCC---ACCAAGCGGCCCTTCATACCT------CTTGATGAC---ACATCTCCA---TTCTACAAAGGTAGCTTGCCTGAGTGG---CCACCAGAGGATGCTTTCAAT---GACAGAAAA---TGGGTTTACGTG---GTGAATGAATCAGAGTTGCAAAACACTGATTGGATTTATCTGTATTTGGAACTTGTCATTTGTTCACGCCATAGGGAGATTTCAGATGAT---------CTA---TCCAAG------TTGAAGATTGTGAATGTGGCGATA---GAA---GAAGAAGTGGAGCCGCCTAATGAGCGACTCAACGCCAAACATGCATTTGTCTACATAACTTTTAAGGGCTTGGCC------AGGACTGGTGAA------CATGTTGAACGCAAAGTTATAGTTAGAAGAGTCATCAATGAGCGTGAAGGATAC---------TTGTATCTCAAGGGTGACATT------------------------------------------------------
Arabidopsis_lyrata_35932809              ------------CTG------------ACTAAT---CGTAAGGGA---GAGGAATGTCATGAACAA------GATTCACCAACATATGAA---------CCAATGGCTGGAGATATA---------------TGTTCTGATCCCCAGTGGGCGGTT---CCAATG------TTCTTGGCTGAAGTTGGACTTGGT---TGCTACAAT---CTGCAAAAGGGGACAAACTTTCAATTTTCG------------GATGATCCACAT------------------CAGTATCTGTATTTTGAGGATACCGATGCTGCATCAAATTCCACT---TGCGAGTTTGAAACAGCCGTTCAA---------GAAGAAGAA---GACTGTTCCTTGAGTTTGATTACAACG------CTCCAC------------------CCGCAAACTCCAGAGGTGGAA---------GACACACTTGCC---GATGATTTCTTCAAAGGTCCTATGCCAGATCGTTTGCCT---GATAATATGCTTAAT---------AATCCGAAATTCTACTTG---TTGAGGAAATCAGAGATGGAAGAAAAGGAGTTGTTTCTTCTGTACGCGGAAATCACATTGTTCTCC------CACTGG---------GAA------CTAATGGAGTGGGCAAAGCCATTGGAGCTATTATATGTAATTGTGCAAACCCGGGAGCCG------------AATCTGAAGTTGAAGGCGGAGAATGCAAACTTCTACATTACCTTCTCA---------------------GGTTTT---------------TTCCATGCTGTCATAAGGAGAACAACGACT---------GGAAAACCAAACCAGATGTCGCTTGAA------------------------TTC---AAG---TGTTAA---------------------
Arabidopsis_lyrata_35933034              ATTTCGAAC---CTTGACGAG---------ATGACGTTTCCAATGGGTGAGGACTACGACAAGCGAGTGGACACATTAGATTATTTCGATTTTGATAGT------------TTGCTGAGAGCCTAC---CACTGTGAAGGTGAC---AAGCATACTTATCTTTTGGTCAAGCTTTATGCCAGGGCGGGGCTTCATCTT---TACAATATGTTAAAT---GGAAAAAACTTGAAGCTCGATCGCCTAAAGAGATTTAACAAGGATATGCATTTTCTTTCCTCATACTACATAACTTTGCTTGCATTCGATCCAACCAGCCGTTTGCAGGAA---ACCTTTCAGGTTATAGTTGATGAT---------AATTGTTTTGGC---AGTTTGGATTTC---ATA---TGCCCTACTGCT---AGACCTAAACCC---ACCAAGCGGCCCTTCATACCT------CTTGATGAC---ACATCTCCA---TTCTACAAAGGTAGCTTGCCTGAGTGG---CCACCAGAGGATGCTTTCAAT---GACAGAAAA---TGGGTTTACGTG---GTGAATGAATCAGAGTTGCAAAACACTGATTGGATTTATCTGTATTTGGAACTTGTCATTTGTTCACGCCATAGGGAGATTTCAGATGAA---------GAG---TCATCA------ATGAGCGTGAAGGATACTTGTATCTCAAGG---TTTGGAGTTGAA---------------TGTAGAGCTCAAAATCCATTTGCAATGCTTTCG------------------------------------------------------------CTTAGGCGTTGTTGA------------------------------------------------------------------------------------------------------
Arabidopsis_lyrata_35933531              ATGACGACGGAG---------------GCGGAGGAATATTCCCGTCATAGAGAATACTGGCGTGCAGTGGCGGAATCGGATGGTTTTGATATCGAGAGTCCA---------GGACTGCTTTCCTAC---GACTGTCAA---TCT---TATCCTGAGCCTCTCTTGGTCAATCGATATGCTTTGTTGGGGCTTCATCTT---TACAATATTTTGCAG---GGGACAAGTTTCGAGCTCGCTACCTTACAAAAATTCAACAAGACAATGAACCTTACGTCTTCGTACTACATTACTCTGCTTGCACAAGATCCA------CCATTGCAGAAA---ACCTTTCAGGTTCGAGTTGATGAA---------CGAGCATATCAC---AGTTTGGATTTG---ACA---GTCGCTATTGCT---AGACCTAAAAAAGAAACCAAGGAGCCCTTCATACCT---CACTTTGGTGGC---GCAGTGGAT---GTCTTCCAAGGTCCATTGCCTGATTGG---CCCTCAGATGGTGCTTTTCAT---GATGATAGAAGCCGGTTTTACGCG---CTAGAGAAATCAGAGTGGCAAGCCACTGGTTGGATTTCTCTATATTTGGAACTTTTGATTTTAGCAAATGATAAAGGGATGTTTGGTATA---ACTGGTCTG---CCCCAG------GTTCAGATTCTGAAAGTGGTGATTCAAACT---GAAGATGAGAAGCCCCCGGATGAGAGACTCAATTCCAGAAGGGCACATGTCTATATAACTTTTACGGGCTTGGCCAAG---GAGATTGGTGAG------CATGTTGCACGCAAAGCTATCATTAGAAGAGTTATCGATGAT---TCAGGATAC---------TTGACTCTTCAGGGTAAGTTT---------------------------------CTCCAGGCCGAGAGTTCT---
Arabidopsis_lyrata_35933687              ATGACGACGGAGGCGGAGGAG------GCGGAGGAGGGTTACAGTGTAAGAGACTTTTGGCGTCAAGCGGCGGAATCCGATGGTTTCGATTTAGAGCTACGACCAGGTAATGGACTGATTCCCTAC---GACTGTCAACTTTAT---TATCCGTATCGTATCTTGGTCAACCTTTATGCTAAGGTTGGGCTTCATCGT---TACAATTTGTTCAAG---GGGACAAGCTTCAAGCTCGATACCCTAATGAAATTCAACATGTTACAGAACTATATGTCCTCTTTCTACATGACTCTGCTTGCACATGATCCCGCTAGCTCATTGCAGAAA---ACCTTTCAGGTTCGAGTTGATGAA---------CAAGATTATGGC---ACTTTGCATATA---ACG---TGCTCCATTGCT---AGACTTAAAGCCGAAACCGAAACGCCCTTCATACCT---CACTTTGGTGGC---GCACGGTAT---ATCTTCAAAGGTGAATTGCCTGATTGG---CCCTCAGATGATGCTTTCAAT---GACGGAAAA---CGATTTTACCTG---GTGAAGGAATCAGAGTGGCAATCCACTGATTGGATTTCTATGTATTTGGAACTTGTAATTACTACAACTGATAGGTCGATCACTGAA------GAAGTTCTG---TCCCAG------TTGGAGATAGTGAAAGTGGCGATAGAAACT---GAAGATGTGGAGCTGCCGAATGAGAGACTCAAGGCCCAGAGTGCACATGTCTACATAACGTTTAAGGGCTTGGCAGAGCCTGAGATTGGTGAG------CATGTTGAACGCCAAGCTATAGTTAGAAGAGTCATGAATCAT---ACAGGATAC---------TTGACTCTCAAGGGACGTTTGTGGCAATACCTACGTAACAACACAGAG------GAAATATCCAACAATCCC---
Arabidopsis_lyrata_35933847              ATGGGTTCGTTT------------------CCCTAT---------------------------ATGAGATTTGAAGTTGAGGGTTTCGATTAT------CCCAAC------AGATTTCGTCACTTC---GAGTGTGAAGGTAAG---TATCCTTATGGTTCCTTGGTCAAGTTTTATGCAATGGTGGGGCTTCATCGT---TACAATTTGTTGGAG---GGGAAAAACTTGCAGCTCGATACCCTAAAGAGTTTCAACATGAGAATTTGCGGTGCTTCCTCTTACTACATAACTTTGGCTGCACGCGTTCCAGATAGCGGTTTGCAGCAA---ATCTTTCAGGTTCTAGTTCACGAA---------GAGCGTCTTGGC---AGTTTAGACGTG---ACG---TGCACCGTTGCG---AGACCTCGAGTG---ACCACCGAGCCTTTCCTAGGTCGGCAT------------AGCTTAGAT------GACAATGATGAATTGCCTAATTGG---CCTTCAGAGATTGCTTTCAAT---GATAGAAAA---CGGTTTCACCTG---GTGAAGGAATCAGAGTTACGAGACAATGATTGGATTCGTCTATATTTGGAACTTACACTTGTTGCTCACGATAGGTCTCTTACAGTT------CACTATCTG---TCCAAG------TTGGAGATTGTGCAAGTGGTGATTGAA---------GATGTGGAGCCGCCGAAT------GCGAGTACCAAAACTACATTTGTCTACATAACTTATAAGGACTTGGCAAAGGCTCGGATTGGTGAG------CCGGTTGATCGCAAAGCTATTGTTAGAAGAATCATCAATATGAGTACGGGAATC---------TTGAGACTCCGGGGTGATTATGGAAAAGCTATGAAT---GAGGAGGAA------CTCCCTCAGCGTTCTAAAATG
Arabidopsis_lyrata_35933962              ------------------------------------------------------------------------------------------ATGAAC---------------------------------------------------------------------------------------------------------------------------------------------------------------------------------------------------------------------------------------------------------------------------------------------------AATATG---GCA---GTCGCTATTGTG---CGGCGG---------ACCAAGGAGCACTTCATACCT---CACTTTGGTAGC---GCAGTGGAT---GTCTTCCAAGGTCCATTGCCTGATTGG---CCGTCAGATGATGCTTTCAAT---CATGATAGAAACCGGTTTTACGTG---CTGAAGATATCAGAGTGGCAAGCCACTGATTGGATTTCTCTATATTTGGAACTTTTGATT---------------------TTTGAT---------------------------------------------------------------------------------------------------------------------------------------------------------------------------------------------------------------------------------------------------TTTGGTGAAAAATCA------------------------------------------
Arabidopsis_lyrata_35934170              ATGACGACG------GAGGAG------GGGGAGGAGGGTTACAGTGTAAGAGACTTTTGGCGTCAAGCGGCGAAATCCGATGGTTTCGATTTAGAGCGACCACCAGGTAATGGACTGATTCCCTAT---TACTGTCAACTTTAT---TATCCATATCGTATCTTGGTCGACCTTTTTGCTAAGGTTGGGCTTCATCGT---TACAATTTGTTCAAG---GGAACAAGCTTCGAGGTCGCTGCCCTAATAAAATTCAACATGTTACAGAACTATATGTCCTCTTTCTACATGACTCTGCTTGCACATGATCCAGCTAGCTCATTGGAGAAA---ACCTTTCAGGTTCGAGTTGATGAA---------CAAGATTATGGC---ACTTTGCATATA---ACG---TGCTCCATTGCT---AGGATTAAAGCCGAAACCGAAACGCCCTTCATACCT---CACTTTGGTGGC---GCACGGTAT---ATCTTCAAAGGTGAATTGCCTGATTGG---CCCTCAGATGATGCTTTCAAT---GACGGAAAA---CGATTTTACCTG---GTAAAGGAATCAGAGTGGCAATCCACTGATTGGATTTCTATGTATTTGGAACTTGTAATTACTACAACTGATAGGTCGATCACTGAA------GAAGTTCTG---TCCCAG------TTGGAGATTGTGAAAGTGGCGATAGAAACT---GAAGATGTGGAGCCGCCGAATGAGAGACTCAAGGCCAAAAGTGCACATGTCTACATAACGTTTAAGGGCTTGGCAGAGCCTGAGAATGGTGAG------CATGTTGAACGCCAAGCTATAGTTAGAAGAGTCATGGATCAC---ACAGGATAC---------TTGACTCTCAAGGGTAAGCTTGGTGAATATATCAAA------AAGCGT------CTCAAGTCCCAGGATTGT---
Arabidopsis_lyrata_35934457              ATGGATCCGCGGGTTCCTTACGAAGAG---TACCACGCTATGGTG---------GAA------------------------------------------------------GTAACGATGAGTCTT---CTCCTT---------------GTCCTGCCC---TTAGTTATCCTTTATGCTAGGCTCGGCCTTCATCGT---TACAATTTGCTCCAG---GGGAAAAACTTAGAGCTCAGTAGCGTAAAGAAATACAACAAGTCCACGTCTGCTGCTTCCTCTTACCACATTACTTTGGACGCC---------------ATCGCTCTTCAT---CCTTTTGAGACTAAAGTTTATGAA---------ATATCCTATGGC---AAATTAGCTTTG---TCC---TGCCCAATTGCT---AGACCTCTAGGGGAAACCACCAAAAACTTCTCCCCC------------------------------------ATAGATGCCATGCCTGAGTGG---CCCCCAGAGAATCCTTTTGAA---CATTCAAAG------------CTG---CTGAACAGTTATGAGCTGCAAGACAATGACTGGATTCGTCTCTACTTGGAACTTGCAGTTGCCACGACTAATAGGGGCACCATTACACATAATGAT---CTG---TCCAAC------TTGAAGATTATCCAAGTGGCTATAGATACTACTCAAAATGTGGATTTG---GTA------TTAAACCGCACAAATGCAATTGTCTACATACGGTACAAGGACTCGTGTGAGGCTCGAGTTGGTAAG------GATGTTGATCGCGTAGCTATAGTCAGAAGAGCTTTCCATGAGCAGCTGGGATGC---------TTCAGTCTTGTGGGCAAG------ACTCTGAGT------AAAGAGTGA---------------------------
Arabidopsis_lyrata_35934673              ---------------------------------------------------------------------------------------------------------------------------------------------------------------------------ATGCATGCTAGTGCGGGGCTTCATCGT---TACAATATGTTGGAG---GGGACAAACTTCAAGCTCGTGGACGTAATTAAATTCAACAAGTTGCTGAATTTTTTGTCCCCTTACTACATCACTTTGCTTGCACAAGATTCAGTTAGCGGTTCGCATCAA---AATTTTCAGGTTCAAGTTAATGAA---------CTAAGGACCGGT---AGGTTGGACATG---ATC---GTTCCAATTGCT---AGACCTAAAGGT---ACCAAGAAGCCCCTCATACCT------------------------------AGTTTT---------------------------------------------------------------------------GTGAAGGAATCGGAGTTGCAAAACAATGATTGGATTTATCTGTATTTGCAACTTGTACTCTGTGCAATTGAAAGGGTCATAATCTCA------GGCGATCTG---TCCAAG------CTGAAGATTGTGAAAGCG---------------------------------------------------------------------------------GGATTGGCCAATGCTCGTATTGGTGAG------CATGATGAACGTAAAGCTATCATTAGAAGAATCTTAAATGAGCATACAGGATAC---------TTGTCCCTCATTGGTGATTTGGAGGAATTCGTAAAC------------------TTTTTCCTAGAAGCCTTGGAT
Arabidopsis_lyrata_35935581              ATGACGACG------GAGGAG------GTGGAAGAGGGTTACAATGTAAGAGACTATTGGCGTCAAGCGGCGGAATCCGATGGTTTCGATATAGAGCTACCACCAGGTAAT---------------------------------------------------------------------------GGGCTTCATCGT---TACAATTTGTTCAAG---GGGACAAGCTTCGAGCTCGCTACCCTAATGAAATTCAACATGTTACAGAACTATATGTCCTCTTTCTACATCACTCTGCTTGCACACGATCCAGCTAGCTCATTGCAGAAA---ACCTTTCAGGTTCGAGTTGATGAA---------CAAGATTATGGC---ACTTTGCATATA---AGG---TGCTCCATTGCT---AGACCTAAAGCCGAAACCGAGATGTCCTTCAGACCT---CACTTTGGTGGC---GCACTGGAT---ATCTTCAAAGGTGAATTGCCTGATTGG---CCCTCAGATGATGCTTTGAAT---GACGGAAAA---CGATTTTATGTG---GTGAAGGAATCAGAGTGGCAAGCCAATGATTGGATTTCTATGTATTTGGATCTTTGTCGTAAGGCGACG------------------------GAAGTTCTC---TCCAAG------TTGGAGATTGTGAAAGTTGTGGTAGAAACA---GAAGATGTGGAGCCGCCGAATGAGAGACTCAAGACCAAAAGTGTACATGTCTACATAACGTTTAAGGGCTTGGCAGAGCCTGAGAATGGTGAG------CATGTTGAACGCCAAGCTATAGTTAGAAGAGTCATGGATCAT---ACAGGAAAC---------TTGACTCTCGAGGGTAAGCTTGGTCAATATATCAAA------AAGCGT------CTCAAGTCGAATAAGACACTA
Arabidopsis_lyrata_35935829              ---ACGTCT---TTTGAAGAT------------GCGTTTCTCCGTGGCAATGAGTACTGGCGTCAAGTGAATGAGTCCGAGGGTTTCGATCTCGAGGCACCACCT------GGACTTATGATCCAC---AACTGTAAGGATGGG---AGGGTGGATTAT---CGTGTCGACCTGTATGCTAAGTTGGGGCTTCATCGT---TACAATATGTTGAAG---GGGACAAACTTCCAGCTCGATGAACTAATCAAATTCAACATGTTAATGAACATGGTGTCCGCTTACCACATTACTTTGGTTGCTTCCGATCCAGCTAGCGGTTCCGTGCTA---ACCTTCCAGGTTAAAGTTGAGGAA---------CATATGGTTAAC---CGTTTAAATGTG---ACT---GTCTCGATTGCT---AGACCTAAAGGA---CCC------------CTCCCG------CTTGATGAC---CTCAAGGAC---GCGCATGATGATGGATTGTCTCAGTGG---CCCTCAGAAGATGCTTTCAAT---GATACCAAA---CGATTTTACATG---GTTGAGGAATCCGAGTTGCAAGACACTGATTGGATCCGTCTATATTTGGAACTTGTCCTTTGTTCAAAGGATAGGCGGCTCAGAGCCGAC---------CTG---TCCATG------TTGAAGATTGTGAAAGTGGCGGTAGAAACT---GAAGATGTGGAGCCGCCGAATGAGAGACTCAACGCGAAAACCGCAAGTTTCTACATAACTTTTCAC---TTGGCC------GGGATTAGGGAG------GATGTTGAACGCAGAGCTATAGTTAGAAGAGTCCTTTCACGT---ACAGGAAAC---------TTGATCCTCCTCGATACTTTGTTCAAGAAGGACGGA------AAAAGAATGGCTCTTGCC---TCCATGTTC---
Arabidopsis_lyrata_35935998              ---------------------ATGGAAGCAGTCGACCGCAAACGGAAAGATGATTTATATCGCCAAATTCGCGAATCCGACGACTTTGATATTCTC---GATTGTGGTTCG---ACATACGTATTCCGAATGTGTACAAAT------------GTG---CTA---------ATGATTACTATCGTGATGCTGACA---TTGTTGGCA---TTTGCG------------CTAGAGTGGGACTCCATTGATAAATATAATTCTAGA---------TTCTGTGCGTACCATATAACTGCTGAGGCTGTTGATCCGGACAACGACTTACGT---TTCACTTTCCAGACATGTGTTACACAAGCTACAAAGAACGAT---GAAGAC---CTGAGGATACTGACTGAA------GTT---TGTAGAATAAAA------CCA------ATT---ACT---------TGGAATGGCGAAGCAATTGATGATTTCTACAAAGGCAATCTACCTAAGTGGATATCG---GATGATGCTTTG---TGCGAG------GATCAGTTTTAT---GAGGTTCAGGAGTCAGAGATCCGAGAA---AACTGGCTTAATCTATACACTGAAATCGCGTTATACTCG------CTGTGG---------GAAGGAGACAGGCTTGGGTCTTGTGTGCCGCTGCAGATTATGAAGGTCATTGTAGAGACTCGTGAAGCTGTGGAGTCA---AAGGAAAAGTTGATGGCTGGGAATGCAATCTTCTACATTAGTTTCAGAGCT---------CCTCAT---GGT---CCTCAA------GATCACAGAGCCATTGTAAGAAGAACAGTCGAT---------GGGATTCCAGGACATGTTAGTCTTGTG------------------------TTT---AAG---TGTTGGCTCCAG---GATCTGTGA---
Arabidopsis_lyrata_35936279              ---------------------------------------------------------------------------------------------------------------------------------------------------------------------------------------------------------------ATGAATGAT---CAATCATTTTTGGAA------------------------------------------------------------------------------------AACCCT------GTGCCACGACAACCTTTGGAACTTGAA---------CCGGTA---------------------------------------------------------------------------------------------------------------TTCTAC---GGTAGTTTGCATGAGTGG---CCGCAAGAGGATGCTTTCAAT---GATAATAAA---CAATTTTACGTG---------------------------------------------------------------------------------------------------AATCTA---TCAAAA---------------------GTAGCAATAGAAACTAAAGAAAATATGGAGCCGTCAAGTGAG---CTCAAGGCCAGGAATGTATTTTTCTACATAAAGTACAAG---------------------GGACGA------CATGGTGATCGCATAGCTATAGTAAGAAGAGCCTTAGACAAGAATACGGGACAC---------CTCACTCTCGAG------TTCGAGGTATAA---------------------------------------------
Arabidopsis_lyrata_35936736              ATGGGA---------GACGAT---------------------GAG---AAGTGCTTTTGGGATCGAGTGGGGGAATCCGAGGGGTTCGATGTTGAGAAACCAAAATCG---TTGCTC---------------TACTATGAAAATTCT------------GACGAAGTCTTCCTTTATGCAAAGTTGGGGATCCATAAA---TACAATATGTTACAG---GGGACGAATTTGCAGCTCTGTTGCATAGAGAAATGCAATACACGA---AGCGTATATACCGGTTACTCTATAACTTTGGTTGCTAAGGACCCAGCTGGCGGTTCC------CTTACTTTTCAGACCAAGGTTGTTAAT---------GAAGACTATAAA---ATCAATACCCTG---ACT---GTCTCTATTGCA---AGACTTAAGTCCCCACCACGAGGATGGCTTTACGATTGC------------------------------GCC---GTGAGATTGCCTGAGTGG---CCCTCAGAGGATTCTTTCAAT---GATAAAAAA---CGATATTACGTG---ATGAAAAAATCGGAGCTGCGAAAACATAACTGGATCCGTCTATACATGGAACTTGCATTCATCCATGCAAATGAGGATCTT---------CCAAATAATCTA---TCAAAT------TTGGTTATTATGAAGGTAGCGGTAGAAACTGAGGAAAATGTGAAGCCGCCAAATGAG---CTCAAGGCCAGAAATGCAGTTTTCTACATACGGTACAGG---------------------GGACGG------AATCACGATCGCGTTGCTATAGTAAAAAGAACTATGGACATGAACAAGGGGCTC---------CTTAAACTCATG------TTCAAT------TATAAATAA------------------------------------
Arabidopsis_lyrata_35937048              ATGGGA---------GACGAT---------------------GAG---AAGTGCTTTTGGGATCGAGTGGGGGAATCCGAGGGGTTCGATGTTGAGAAACCAAAATCG---TTGCTC---------------TACTATGAAAATTCT------------GACGAAGTCTTCCTTTATGCAAAGTTGGGGATCCATAAA---TACAATATGTTACAG---GGGACGAATTTGCAGCTCTGTTGCATAGAGAAATGCAATACACGA---AGCGTATATACCGGTTACTCTATAACTTTGGTTGCTAAGGACCCAGCTGGCGGTTCC------CTTACTTTTCAGACCAAGGTTGTTAAT---------GAAGACTATAAA---ATCAATACCCTG---ACT---GTCTCTATTGCA---AGACTTAAGTCCCCACCACGAGGATGGCTTTACGATTGC------------------------------GCC---GTGAGATTGCCTGAGTGG---CCCTCAGAGGATTCTTTCAAT---GATAAAAAA---CGATATTACGTG---ATGAAAAAATCGGAGCTGCGAAAACATAACTGGATCCGTCTATACATGGAACTTGCATTCATCCATGCAAATGAGGATCTT---------CCAAATAATCTA---TCAAAT------TTGGTTATTATGAAGGTAGCGGTAGAAACTGAGGAAAATGTGAAGCCGCCAAATGAG---CTCAAGGCCAGAAATGCAGTTTTCTACATACGGTACAGG---------------------GGACGG------AATCACGATCGCGTTGCTATAGTAAAAAGAACTATGGACATGAACAAGGGGCTC---------CTTAAACTCATG------TTCAAT------TATAAATAA------------------------------------
Arabidopsis_lyrata_35937187              ---------------------ATGGCGACGAATGAACCGAGGCGAAAGGATGAGTATCATCGCCAACTTCGCGAATCCGATGGATTTGACTGTGAC---CCAAATGGTTCA---GTGTTGCCGTATAAA---TGTGCTGATCATCATCAGGATGTG---ATT---------ATATGTGCTAAGGTGGGACTTCAT---TGCTACAAT---TTTCAAAAGGGCTCAAACTTTCAGTTGTTGCGGCTAGAGAAATATAATTCTATG---------CTCACCGGATACTTTATAACTGCCCACGTTACAGATCCAGCCACCAATTCACCC---TTTGTTTTCCAAACGTGTGTTACGCAAGCTTCGTACTACAAC---GAAGAT---TTTAGAATAGAGACTCAA------ACT---TGTAGGATAAAA------CCC------ACT---TCT---TGTCATGGTGATTATGAAGCAATTGATGATTTCTACCAAGCTGATCTACCTGAGTGGATTCCG---GATGATGCTTTA---TCTTAT---AAGCCGGAGTTTTAC---GAGGTTCAAGACTCAGACATTCGAGAA---GATTGGCTTAATTTGTATGCTGACTATGCGTTTTTTACG------CTGTGG---------GAAAACGGCAAGCTCAAGTTTGCTACGCCTCTGGAGATCAAGAAGGCCGTTGTACAAACTCGTGAAACCATGAAGCCA---AAGGAAAAGCTCAAGGCCGGGAATGCAATCTTCTACATCAGTTTCAGG---------------TGT---GGT---ACCGAA------GAGCACCGAGCCGTGGTAAGAAGAACCACAGAT---------GGGCATCCGGAACACCTTTTTCTTGAA------------------------GTT---AAG---TGTCCGGTTGCG---GACTTGTCGAGC
Arabidopsis_lyrata_35937303              ATGACTGATTTTATTCCGAAG------GGAGATGAACGTAAACGGAAAGACGACTACTGGCGACAAGTTCTAGAGTCTGACGGTTTCGATGTTGAT---CCGGATGGTGGA---ATTTATCCCTACATA---TTCAGGGATAAGTATTACGAC------ATC---------CTTTTTAGTAGACTGGGACTTCAC---TGTTACAAT---CTTCAAAAGGGAACCAACCTCAGATTGATTGCTATAAACAAATACAACGACGAG------------CTTGGTTACTACATAACATTAGAGGCCATGGACACA------AACTCACTT---TGCAATTTTCAGACTTGTGTTTGCCAA---GATCCCAAAGAC---TCATCC---TTTATGGTGCAGACCGAA------CTT---TCCAGACTAAAA------CCT------GCT---ATT---AGGAGGTGGAAAGATGATGCAGTTGATGATTCTTACAAAGGTAAATTGCCCAGCTGGTTGACT---GAGCAAGAGCTC------AATAAGAGGGGGCAGTTTTAT---GAGTTGCAAGAATCAGACTGGCAAGGAAATGAGTGGCTTCATATGTACGCTGAGTTTGCATTATACTCC------AAGTTT---------TTTGCATAT---CTGAGGCATTTTCTACCACTTGAGATGAAGAAGATAATTGTACAAACTCAAGAAAACAGAGCATCACCGCATATGATTCTGAAGGCCAACAATGCGATCTTCTACATAAGTTTCAAGGAT---------CCGAGT---GGT---CCTATG------GAGTACCAAGCGATTGTAAGGAGAACCATGGAT---------GGGATGCCGGGACACATTTGCCTGGAA------------------------GTT---GAC---TGTTTG---------GCCTACAAATCC
Arabidopsis_lyrata_35937459              ATTGCGCTGCCGATTCAAAGCTTGGAT---CGTCAGAGGTCGAAA---------TGTATGAAACGAGTGAAG---TACGAGGGATTCGATACC------------------GAACTTCAAAAATCC---ATCTGT---GATGAAAGGTCACCATGTTGT---TTAGTCCGCCTTTATGCTAGGATGGGCCTTCATCGT---TACAATTTGCTTCAG---GGTAAGAATTTACAGCTCAATCGCGTAAAGAAATACAATATGAGTACGTCTGCTGCTTGCAATTACTACATTACTTTGGTTGCTATGGATCCTCGC---AGCAAACTTTTA---AATTTCCAGACTAAAGTTGGTGAA---------GAACGGTTTGGC---AAGTTTATTTTG---ACG---TCCGATATTGCT---AGACCTCGAGGGGAA------TTC------TACGTC------------------------------------AAAGGTAGCTTGCCTACGTGC---CCCCCGGAGGATCTTTTCCAA---AATAGTAAC---CGGTTTTACGTG---GTGGAGGAATCAGAGCTGCAAGTCAATGACTGGATTCGTCTCTATTTGGAACTTGCAGTTGCCACAACTCATAGGAGCACTGGT---AATCATGAT---CTA---TCCGGC------TTGAAGATTATGAAAGTGGCCATAGATACTTGTGAAGATGTA------CCTAATGAGGCACAACAA---------------------------------------TGCCATTAA------------------------------------------------------------------------------------------------------------------------------------------------------------
Arabidopsis_lyrata_35937502              ATTAAAGGTTGTCTGGATAAAATGACTAAAAGCCAAGAGATACGTGCTGATGAT---------------------------------GATTCAGAA------------CCTGACATAAAACCTCATCAG------------------------------------------------------CTTGGACTTTAT---TGTTACAAT---TTTCAGAAGGGCACAGACTACGAGTTTAAA------------------------------------------------------------------------------------------------------------------------------------------------------------AGGTGT------GCA---ATCATGGTGGAA---------------------------CATGAGTGGGACAATGAGGCAATAGATGATCGGTACAAAGGTGAAATGCCCAAATGGTTGTCT---GATGACGATCTG---------------CAACATTGCTATGTG---GTGAAAGATTCAGAGTTGATGGAAAAAAATTGGCTGCTTCTCTTCTCTGAGTTTGCATTCTACACG------AAATGG---------TCC------GATGCTGTGGAATGCCTGCCATTGGAGACTCAAAAGGTGGTTGTGGAAACTCAA---AAAGAAGAGCCG---CGCGAG---CTGAGAAGCTCA------------------------------------------------------------------------------------AGGCGGCAAATGCAA---------TCTTCTACATAA------------------------------------------------------------------------------
Arabidopsis_lyrata_35937927              ATGGAAGGAACCGTGGACGAGATTGGGCCGCCGGACATGGTGCGAAAGGATGAT---------------------------ATGAGGGATGGTGAG---------------------------------------------------TATGACATT---------------CTCTGCGGCAGACTTGGACTTTAT---TGTTACAAT---TTTCAGAAGGGTAAAAACCTTGAGTTTGAGGGTGTGAGAAGAATATATACTCAG------------TCCAAG---TTCTTTACAATGGAGGCCGTGGATCCAGCCGACTATTCTCTA---TACAGTCTGAGGACGTGGGTTAAGCAT---GACGCA---GAC---ACCGTGCTAACAACG------ACATGC------TTT---TGCGACGTGAAA---------------------------CGTGAGTGGGACAATGAGGCAATAGATGATCGGTACAAAGGTGAAATGCCCAAATGGTTTTCT---GATGACGATCTG---------------CAACATTGCTATGTG---TTGAATGGTTCAGAGATGATGGACAAC------CTGCATCTCTTCGCTGAGTTTGCATTCTACAAG------AAATGG---------TGT------GATATTGCGGGATGCCTACCATTGGTTATTCAAAAGGTTGTTGTCAAAACTCGAGGAGAAGAAGAGCCG---CCTGAGAGGCTCAAGGCCGCTAATGCAATCTTCTACATATGTTTTAAAGAT---------CCAGTGACAGGCGAGGAGGCT------AATTATAGAGCGGTTGTACGAAAGACAATGGAT---------GGGAAGCCAGGTCACATGCGTCTCGAG------------------------GCT---CAGGAAGGATTCATTCTTACTGAA---------
Arabidopsis_lyrata_35938038              ---------------GACTAT---------------------GAG---AAGTGCTTTTGGAATCGAGTGGGGGAATCCGAGGGGTTCGATGTTGAGATACCAGGATGG---TTGCTC---------------CACTATCAAAATTCT------------GACAAAGTCTTCCTTTATGCAAAGTTGGGGATCCATAAA---TACAATATGCTACAG---GGGACGAATTTGGAGCTCAGTTGCATAGAGAAATGCAATTCACGA---ACCGCATTTACCGGCTACTCTATAACTTTGGTTGCTAAGGATCCAGCTGGCGGTTCC------CTTACTTTTCAGACCAAGGTTGTTAAC---------GAAGGCTATAAA---AGCAAGACCCTG---ACT---GTCTCTATTGCA---AGACTTAAGTCCCCACCAAGAGGATGGCTTTACGATTGC------------------------------GCC---GTGAGATTGCCTGAGTGG---CCCTCAGAGGATGCTTTCAAT---GATAAAAAA---CGATATTACGTG---ATGAAGAAATCGGAGTTGCGAAAACATGACTGGATTCGTCTATACATGGAACTTGCATTCATCCATGCAAATAAGTATCTT---------CCAAATAATCTA---TCAAAT------TTGGTTATTATGAAGGTAGCGGTAGAAACTGAGGAAAATGTGAAGCCGCCAAATGAG---CTCAAGGCCAGAAATGCAGTTTTCTACATACGGTACAGG---------------------GGACGG------AATCACGATCGCGTTGCTATAGTAAAAAGAACTATGGACATGAACAAGGGACTC---------CTCAAACTCGTG------TTTAAT------TATAAATAA------------------------------------
Arabidopsis_lyrata_35938573              ATGTCAGAT---------------------------------------GACGATTATCTACGCCAAGTTCAAGAGTCCGACGGTTTCGATGTTGAT---TCATATGCTCGG---ATAAAACCCTTTCAA---TTGAATGATGAGTATCATGAC------ATC---------CTTTATGGTAGATTGGGACTTCAC---TGTTACAAT---CTTCACAAGGGAACTAACCTCAAATTAATCGACATTCACAAATACAACACTGAG------------------TACTACATAACGTTGGAGGCAGTAGACACA------AACTCTCCA---TGCACTTTTCAAACGTGTTTA---------------------------------------------------------------------------------CCT------ACA---ATT---AGGAGATGGGAAGATGAGGTGGTAGATGATTTCTACAAAAGTGAAATGCCTAACTGGTTGACA---AAGGAGGAGCTA---GCTGAT---AAGGGGCAATACTAT---GAGTTGCAAGAATCTGACTTACTAGGAAATGAATGGCTTCATCTTTATGCTGAGTTTGCATTGTCCTTG------AACTGG---------AGAGGATATATTCTGAGGCGTTTTCTACCACTGAAGATCAAGAAGGTAATTGTACATACTCGGGAAAGCGGTGAGTCCCCACACTTAAAGCTCAAGGCCAACAACGCCATCTTCTACATGAGTTTCAAAGAT------CATCCGAGT---GAC------GTC------GAGTACCAAGCAATAGTACGGAAAACCATGGAT---------GGGACACCGGGACATATTCGTCTAGAA------------------------GTT---CAG---TCTCGG---------GCGGGCTTAGAA
Arabidopsis_lyrata_35939504              ATGTCGGAG---------------------------------------GAGAGTTATAGACGGCAAGTTGAAGAGGTTTCGGCTTTAGATATGCTA---------------------------------------------------TATGAC------GTC---------CTTTTTGGAAGATTGGGACTTCAC---TGTTACAATCTTCTTCACAAGGGAACCAACCTCAAACTCTTGTGCATTCCCAAGTACAACACTCTG------------ATTGCGTACTACCTAACGTTGGAGGCAATGGACACA------AACTCTCCA---TGCACTTTTCAAACGTACGTACGTGAGGTGGGTTCGGAACAT---GGATAC---CTTGTCGTACAGACAAAT------ATT---GCCAGATTAAAA------CCT------ACT---ATT---TGGGGATGGGAAGAGGAGGCCATCGATGTTTACTACAAAGGTAAACTGCCTAAGTGGTTGACA---AACGATATGCTG---GCC------AAGGATGAATACTAT---GTGGTGCAAGAATCAGAATTTCTAGAAAATGAGTGGCTTCATCTGTATGCTGAGATTGCATTGTACTCG------AACTGG---------AAATGGCATCTGGTGAGGAGTTTTCTACCATTAAAGATCAAGTATGTAATTGTACAGACTCGGAAAAGCTGTGAGTCGCCGCACCTGAAGCTCAAGGCCGACAATGCTATCTTCTACATGAGTTTCAAGGAT------CATCCGAGT---GGT---CATTAC------GAGTACCAAGCAATAGTACGGAAAACCATGGAT---------GGAAAACCGGGACACATTCGTCTAGAA------------------------GTT---GAC---TCTTGG---------GAAGGCATACCA
Arabidopsis_lyrata_35939529              ---------------------ATGGAAGCAGTGGGC---AAACGGAAAGATGATTTATATCGCCAAATTCGCGAATCCGACGGATTTGATGTTGAC---CCGAGTAGTTTT---CTTTATGTGTACAAA---TGTGCCAACAATGATGCTGACATT---GTT---------ATTTGTGCTAGAGTGGGACTCCAT---TGGTACAAC---TTTCACAAGGGCTCAAACCTTGAGTTTATGCACGTAGATAAATATAACTCTAGA---------TTCTGTGCGTACCATATAACTGCGGAGGCTATTGATCCAGCCAACGATTCACGT---TTCACTTTCCAGACATGTGCTACGAGAACTACAAAGAACGAT---GAAGAC---CTGAGGATACTGACTGAA------GTT---TGTAGAATAAAA------CCC------ATT---ACT---------TGGAATGACGAAGCAATTGATGATATCTACAAAGGCAATCTACCTGAGTGGATTTCG---GATGATGCTTTG---TGCGAG------GATCAGTTTTAT---GAGGTGCAAGAGTCAGATATCAAAGAA---AACTGGCTTAATCTATACACTGAAATTGCGTCTTACTCG------CTGTGG---------GAAGGAGACAGGCTCGAGTCTTGTGTGCCGGTGCAGATTATGAAGGTCATTGTAGAGACTCGTGAAGCTGTGGAGTCA---AAGGAAAAGTTGATGGCTGGGAATGCGATCTTCTACATTAGTTTCAGAGCT---------CCTCAT---GGT---CCTCAA------GATCACAGAGCCATTGTAAGAAGAACTGTTGAT---------GGGATTCCAGGACATGTTTGTCTTGAG------------------------TTT---AAG---TGTTGGCTCAAG---GATCTGTGA---
Arabidopsis_lyrata_35939831              ---------------------------------------------------------------------------------------------------ATGATC------TCTTTA------GTTAAG---------GAGAATCATTATGATATC---------------CTTTATGGTAGGCTTGGAGTCCAC---TGCCATAAT---CAACAAAACGGAACAAACTTTAAGTTTGTGCGCTGGGAAAAGTATAGCACTCTG------------ACTGCATACTACATTACTTTGGAGGCAATGGATCCGGCCATCAACTCTGTC---TTCTCTTTTCAGACGCTTTTAAGCGATGTTGGAGCTACACCC---GGTATCCATCTC---ACGTTGAGGACC------TTAGCCTGTAGAATCAAA------------AAACCT---ACGAAGGATTATTGGGACGGTACATCAGTAGATGATTTCTACCACGGTGAGATGCCCAAATTGTTTCCA---GATGATGTATTG---GCCGGC---TCTAAAAGGTTTTACGAG---GTGCAAGAAGCAGACCTGCGTGAGAATGACTGGTTGCAGCTATTCACGGAAATTGCTTTCTTCTCA------AAGGCA---------GAG------AAATTGATGGCTCCCCCACTCTTGGAGATCAAGAAGATAGTTATAGAAACTAAAGAAGAAACAGAGGCG---CGTGAGAAGCTCAAGGCAGATAGTGCAATCTTCTACATAAGTTACAAGGAT---GCTTCTTCAGCAAGGGGTTTGGCTGGT------GATCACGAAGGGATAATAAGAAAAACCATGGAT---------GGAAAACCAGAACATATGTGTATTGAA------------------------GTT---GCT---CGAGAA------ACTGAAGAA---TAC
Arabidopsis_lyrata_35942460              ATGGCGGATACTTTGGAAAGCTTAGATAAAGAAGCC------GAAGTCAATGAATACATTAGGCAAATCGCAAATACTCAGGGTTTCGATTTCAAGATCCCACGTCTTGGA---TACTCACCATTTTAT---TTTGGCGAAAACGAACCTACCGAA---ATG---------CTCTACGGCCGTTTGGGAGTTCAT---TGGTTCAAC---TTTGAGCAGAAAAGGAAGTTGAAGTTCATACGCATACCAAAATTGAATACCGAA---------TCTTTTTCTTACTTTATTACTGTCGAGGTTAAAGAT---GATGAT------TCT---CTCACTTTGCAAACTCTGGTCAGGAGACCT------------------CCCGAGTTGAAACTCTTGATGGAA------CGC---TGCAGAATCAAA------CCAGCGGAAATA------------------GAC---CACTCGTTT------------CGAGGA---ATGCCTACCTTTTTGTCGGATGATGATGGTGTT------------AGA------TTCTAC---GAGGTTCAGACCAAGGACATTGATAATAATGATTGGCTTCGTCTCTATACCGAGTTTGCACTTTTC------------------------CAATGCGAG---TCTCATTCTTTCCTGCCCAAGAATATAAAGAAGATACTTGTGGAAACCCGAGAACCTCATGATCCG---TCTCTCAAGCTCGACTCTATGAATGCTATCTTCCACATAAGCTTCAGG---------------------------AGTTGC------GACTACACATCGGTAGTAAGGAGAACTACCGAT---------GAGATTTCAGGACATATGTTCCTCGAA------------------------GTTGAA------AATTTC------CCACAAGTTCCTTCA
Arabidopsis_lyrata_35942689              ---------------------ATAGATGAAGAG---------GAAGTCAATGAATACATTAGGCAAATCGCATATACTCAGGGTTTCGATTTCAAGATCCCACGTCTTGGA---TACTCACCATTTTAT---TTTGGCGAAAACGAACCTACCGAA---ATG---------CTCTACGGCCGTTTGGGAGTTCAT---TGGTTCAAC---TTTGAGCAGAAAAGGAAGTTGAAGTTCATACGCATACCAAAATTGAATACCGAA---------TCTGTTTCTTACTTTATTACTGTCGAGGTTAAAGAT---GATGAT------TCT---CTCACTTTGCAAACTCTGGTCAGGAGACCT------------------CCCGAGTTGAAACTCTTGATGGAA------CGC---TGCAGAATCAAA------CCAGCGGAAATA------------------GAC---CACTCGTTT------------CGAGGA---ATGCCTACCTTTTTGTCGGATGATGATGGTGTT------------AGA------TTCTAC---GAGGTTCAGACCAAGGACATTGATAATAATGATTGGCTTCGTCTCTATACCGAGTTTGCACTTTTC------------------------CAATGCGAG---TCTCATTCTTTCCTGCCACAGAAGATAAAGAAGATACTTGTGGAAACCCGAGAACCTCATGATCCG---TCTCTCAAGCTCGACTCTATGAATGCTATCTTCCACATAAGCTTCAGG---------------------------AGTTGC------GACTACACATCGGTAGTAAGGAGATCTACCGAT---------GGGATTTCAGGACATATGTTCCTCGAA------------------------GTTGAA------AATTTC------CCACAAGTTCCTTCA
Arabidopsis_lyrata_35942848              ------------------------------------------------ATGAATTACTGGCGTCAAATAGCCGAATCCGATGGTTTCGATATCAATGTACCAAGA------GGACTGTGGTCCGTC---AACTGTCAACACCCA---CTTAGGGCTTGT---TTACCCAAGATTTATGCTATGGTTGGTCTTCACCAT---TACAATTTGCTCAAG---GGGACAAACTTCCAGCACCATGACTTACTGAAATACAACAAGTCAATGAACTGTGTACGCTCTTACTACATAACTTCGGTTGCTGTAGATCTTTCTAGCCAATTTCAGAAA---ACCTTTCAGATTCGAGCTGATGAA---------AAAAGTTATGGG---GATTTGGATTTG---ACG---GTCTCTATTGCT---AGAATTAAAGATGAGACACAGAAGCGTTTCATACAT---CACTTTGGTGAA---GCAGACGAT---TTCTACCAAGGTGCATTGCCTGATTGG---CCATCAGTTGATGATTTTAAT---GATCAAAAA---CGATTTTACCTG---GTGACTGAATCAGATTTTCAATCCAATGATTGGATTCGTCTTTATTTGAATCTTGCAGTTTGTGGACGTCGTAAGATGACTTCAGAGGAT---------TTG---TCCAAG------TTGCAGATTCTGAAAGTGGCAATAGAAACT---GAAGATTTGCAGCCACCGAGTAGGAGACTCAAGGCCAAAAGTGCATATGTCTACATAACATTTAAGGGCTTGGACAGGGCTGAGATTGGTGAG------CATGTTGAACGCAAAGCTATCGTTAGAAGAGTCATTGATGAGTAT------TAC---------TTTACTCTCCTGGGTGGGTTT------------------------------------------------------
Arabidopsis_lyrata_35942961              ---------------GCAACGGTATCTTTGGCTAGAAACCTCAAAGTCCATATCGATGTTGAGGAGGATATGATTTCCCGAGGTATT---------------------------------------CAGTACGCC---AATGATCATCACAATCCTCGT---TTAATAGTCCTTTATGCTAAGTTGGGCCTTCATCGT---TACAATTTTGTCCAT---GGGAAAGACTTGAAGCTCAGTAGCATATCTACATACCTCAAGTCCTCGGTTAGTGCTACCTCTTACCGCATAACTTTCGATGCCAAGGATCCTACCAGTGGTTCCCTTCAA---ACTTTTCAAACTCATGTTAATGAA---------AGAAGTTATGGC---AGCTTCCTTTCA---ACG---TGCACTATTGCT---TGTCCTTTAGGTGAAGTTACC---GAAACCAATAGAGTCAGC------------------------------TCT---TTCATGCCTGAGTTG---CCGACAGTGAATCCTTTT---GATGATACAGAC---CGATTTTACGTG---CTGAAAAAATCAGAGGTTAAAAAAAATGACTGGATT---------------------CTTGCCACAACTAAAATGGAC------CATAAACACGGT---CTG---GCCAAT------TTGAAGATTCTGAGAGTGGCTCTGGACACTACACCAGACCCACGTCCCTCTGAAAAG---CTTGACGCCTATGATGCAATTTTCTACATTAGGTACACAGACTCATGCAAGGCTCGGGCTGGTGAG------GATGTCGATCGCGTTGCTATAGTCAGAAGAATCTGGGATGAGAAGCCGGAAGTC---------TTTAGAATCGTGGGTTGC------ACTGAGAGCGGATTA---------ACGTCTGTGGGT---------------
Arabidopsis_lyrata_35943050              ---------------------ATGGTGTTCGAA---------------GAAGAT------------------------------------------------------CCT---TTGGTGTTAATGAAG---CTAACGAACTCATTG---AAC------TCT---------TATATTGCTCTTATTCTAGCACAT---------------------------------------TTGGTGACTGTAACCCAACTCATGGTGCGA---------TCGGTTGCATATCAGATGACATTGAATGCCATTGATCCAGCC------TCATTT---TCCAGTGTTGAAATCTGTGCTTGGGATGCTTCCGAGAATGAT---GAGAAC---TTGAGATTAGTCACCACT------TTT---TGCAGCCTTGAA---------------------TCT---ACCCAATGGGATTTCGATGGTGTAGACATGTTCTATAATGGTGTGATGCCTAAGTGGCTAGAT---GATAGTGCAATT---GGAGAG---AAGCTACACTACTAT---GAGATTAATGATTCGGATTTGCAAGAGAATGAATGGCTTCATCTATATGCTCAAGTTGGAGCATACTCT------AAGTGG---------GATCTT---GACATGGTTAATCATCTCCTGTTGGAGATAAAGAAAGCAGTGGTACAAACAAAGGACGACATAGAGTCA---AGTTTGAAGTTGAAGTCGAGCAATGCTATCTTCTACATAACTTTCACT------------ACTCGT---GGA---GGCGAC------GAGTGCGCATGCATAGTAAGGCAAACGTGGGAT---------GGAAGACCACAACACATGTGCCTTGAA------------------------GTT---AAA---AATGTTATATATATAGACAAATGTTGA
Arabidopsis_lyrata_35943329              ATGACGTCT---TTGGAAGAT------------GAGTTTGTCAGTGGGATGGATTACTGC------------------------------------TGGCCAAAT---------TTGATATCGACG---ATGTCCAAGCACCAG---CTGGACTGTTGT---CCTTCAACTGTCTACGCTATGGTGGGGCTTCATCGT---TACAATATGCTCAAT---GGGACAAATTTCCAGTTCTCTGCCTTACTGAAATACAACAGGTCAATGAATTGTGTCTGCTCTTACTACATGACTTTGGATGCACTAGATCCTTGTAGCCAATTGCAGAAA---ACCTTTCAGGTTCGAATTGATGAA---------AAAAGTTTTGGA---GATTTGGATTTG---ACG---GTCTCTATTGCT---AGAATTAAAGATGAGACAAAGAAGCGTTTCATACAT---CACTTTGGTGAA---GCAGACGAT---TTCTACCAAGGTCCATTGCCTGATTGG---CCATCAGTTGATGATTTGAAT---GATCGAAAA---CGATTTTACCTG---GTAAATGAATCAGAGTTGCTAGCCAATGATTGGATTCACCTGTATTTGGAACTTGCACTTTATGTAAAGGATCGGTGGATTTTTCGGTCT---------AAG---CCCAAG------TTGCAGATTCTGAAAGTGGCGATAGAAACT---GAAGATGTGGAGCCACCGAATGGGAGACTCCATGTTAAGAGTGCAATTTTCTACATAACTTACAAGGGCATGGCCAAGCCCGAGATTGGTGAG------GATGTTGAACGCAAAGCTATAGTTCGAAGAGTCATCGATGAAAAGACAGGATAC---------TTGACTCTCCTCGGTGGGTTTGCGAAAAATGATAAT---------------------GTGAATGAGCAGGGT---
Arabidopsis_lyrata_35944264              ATACATAAGAACCTCGCTTCCGTGGAG------GAAAGTAAGAAGGTT---------------------------CACCGGGGTATT---------------------------------------ACGTACGCC---AATGATCATCACAATCCTCGT---TTAATAGTCCTTTATGCTAAGTTGGGCCTTCATCGT---TACAATTGTGTCCAT---GGGAAAGACTTGAAGCTCAGTAGCATATCTACATACATCAAGTCCTCGGTTAGTGCTACCTCTTACCGCATAACTTTCGATGCCAAGGATCCTACCAGTGGTTCCCTTCAA---ACTTTTCAAACTCATGTTAATGAA---------AGAACTTATGGC---AGCTTACTTTTG---TCG---TGCACTATTGCT---TGTCCTTTAGGTGAAGTTACC---GAAACCAAAAGAGTCAAC------------------------------TCT---CTCAGGCCTGAGTTG---CCGCCAGAGAATCCTTTC---GATGATACAGAC---CGATTTTACGTG---CTGAAAAAATCAGAGGTTAAAAAAAATGACTGGATTCGTCTGTATTTGGAACTTGCAGTTGCCACAACTAAAAGGCAC------CATAAACACGGT---GTG---GCCAAT------TTGAAGATTCTGAGAGTGGCTCTGGACACTACACCAGACCCACGTCCCTCTGAAAAG---CTTCACGCCTATGATGCAATTTTCTACATTAGGTACACAGACTCATGCAAGGCTCGAGCTGGTGAG------GATGGCGATCGCGTTGCTATAGTCAGAAGAATCTGGGATGAGAAGCCGCAAGTC---------TTTAGAATCGTGGGTCGC------ACTGAGAGCAGATTA---------ACGTCG---------------------
Arabidopsis_lyrata_35946381              ATGTCGACGTCTTTTGAAGAA------GACGAGGAGTATGCCCGTCGGGAAAGTTACTGGCGCCAAGTCTATGAATCCGATTGTTTCGACATCGAGGCACCACCATGTGAA---TTGATAACCTTC---AACTGTCTA---------TATCCTGATCGTCCCTTGGTCAACCGTTATGCTAGATTGGGTCTTCATCGT---TACAATATGAAGGAG---GGGACAAACTTCGAGCTCGATTGTCTAATCAAATTCAACAAGCGGTGCGGT---GCTTCTTCTTACTGGATAACTTTGGCTGCACGCGATACACGCAGTCCGATG---CAA---ACCTTTCAGGTTCAAGTTGATGAA---------AAGCGCGCTCGTCTT---TTGGATTTG---ACG---TGTTCTATTGCT---AGAGTTAAA---GAGACCACCACCACGGCGCCCTTCTCATCTCACGATTGT------GTGGAT---------------AGATTGCCTGATTGG---CCCGTAGAT---GCTTTCGAT---GGTAGCCAA---CGGTTTTACTTG---GCGGAGGGATCAGAGTTGCTGTACACACACTGGATTCATTTGTACCTGGAGCTTGCGGTTTGTAAAACTCATATGTCGATTTCAGATGAT---------CTC---TCCAAG------TTGAAGATTGTGAAAGTGGCAATAGAAACTACTGAGGAGGAG---CCT------------CTAAAGGCCAAAAATTCAATCCTCTACATAGCTTTTAAAGGATTGGCC---ACT---ATTGGCGAG------CATGTTGAACGCAAAGCTATCATTAAAAGTGGCATCGGTGAGCATACAGGATTC---------TTGTATCTCAAGGGTAACTTGGGA---------------GAAGAAGAA------GTGGTACGCTGT---------
Arabidopsis_lyrata_35947846              ---------------------ATGGATATAAGTGAAAGGCTAAGAATG------------------------------------------------------------------------------------------------------CACCAA---------------GCCTAT------TTAGGCCTCGTT---TGCTCACCC---TTTATGCTAGGCTTGGTCTCTACTGCTACAATTTTCACA------------------------------------------------------------------------------------------------------AGCGATGCTGGATGTACAGAC---GACGACACCTATGTTACCTGGAGGATC------TTTGCCTGCAGACCCACA------------AAGCCT---GTGGATGATTATTGGGACCGGGATGAAATAGATCCCTTCTACACAGGTGAAATGCCCAAATGGTTGTCT---GATGAGGCCTTG---ACCGAC---AATAAAAAGTATTACGTG---GTGCAAGAATCAGAGCTGCATGAGAATGAATGGCTGCATCTATTCATCGAGATCGCATTCTACTCC------AAAGCC---------AAAACAAATGAATTG---------------GTGGAGATCAACAAGGTAGTTGTAGAAACTAAAGAAGATATAGAGGCG---CGTGAGAAGCTCCACGCAGAGAATGCAATATTCTACATCAGTTACAAGGTT---------TCGTCAAGTGGTCTCGCTGGT------GATCACAAAGCTATCATAAGGAAAACCATGGAT---------GGGATAACAGAACATATGAGTCTTGAA------------------------GTT---GCT---------------TCTGAACAC---GGG
Arabidopsis_lyrata_35948691              ATGGCG------GATGAAGGT---------------TATTTCCGTGCGAGCAAGTATTGGCGTCAAGTGAATCATTCCGAGGGTTTTGATATCGAGGAACCACATGGT---GGACTGTTTCGTTAC---GACTGTCAACGCGAG---TATCCTAATCCTGTCTTGGTCGAGCGTTATGCTAGATTGGGGCTTCATCGT---TACAATTTGTCCAAG---GGGACAAATTTCCAGCTACACCACCTAAAGAAATTTAACATGTCCATGAATTGCCTGTCCGATTACTACATAACTTTGGCTGCTTGCGATCCA---------ACTTCGCTC---ACCTTTCAGGTTAAAGTTGGTGAA---------AATTGTTATGGC---ATATTGGATTTG---ACG---TGCTATATTGCT---AGGCCTCAAGGTGAA------ATAAATTTTGGACCG------------------TCGTATGGT------------GGTAGTTTGCCTTATTGG---CCGTCAGAT------TTCAAT---GATATACTA---CGATTTACTGTG---CTCAAGGATTCAGAGTTGCAAGACAATGACTGGATTCGTCTATATTTGGAACTTGCACTTTGTACAAATGATAGGTGGATT------------AGCTCTCTG---TCCCAG------TTGCAAATTGTGAGAGTGGCTATAGAAACTATT---------GAGCCGCCCAATGAGAGACTCCTAGCCAAAAGTGCAAATGTCTACATAACGTTTAAAGGCTTGTCCTATGCTGAGATTGGTGAG------CATGTTGAACGCAAAATCATCGTTCGCAGAGTCCTCGATGAGCTCACAGGGTAC---------TTGACTCTCCAGGGTGGCTATGGA------------GAAGCTGTGGAAAGCTTTCTC---CCA------------
Arabidopsis_lyrata_35949228              ATGGAGGAGGAG---------------GTAAGTGAAAGGAAAAGAGGG---------------------------------GGTTTTGATTATGGA---TGC------------ATA------GTTGAG---------AGCAATGAATATGATGTC---------------CTTTATGCTAGGCTTGGACTCTAC---TGCTACAAT---TTTCAAAAGGGAACAAACTTTAAGTTTGTGCGCTGGGAAAAGTATAATACTGAG------------ACTTCTCACTACATCACTTTGGCGGCAAGGGATCCGTCCTGCAACTCTTTC---TTCTCTTTTCAGACTGTGTTCAGTGCTGCTGGATGTTCTACC---CAAGGTACTTATCGTACCTGGAGGGTC------TTGGCCTGCAGACCCACA------------AAGTCT---GTGAATGATAATTGGGACCGGGAC------------------ACAGGTGAAATGCCCAAATGGTTGCCT---GATGAGACCTTG---GCCGAC---AACAAAAAGTATTACGTC---GTGCAAGAATCAGAGCTGCATGAGAATGACTGGCTGCAGCTATTCATGAAAATGGCATTCTTACAA------GCA------------------AAT------------------------------------------------------------------------------------------------------------------------GTT---------TCT------------TCAAGT------GATCACAAAGCTATAATAAGGAAAACCGTGGAT---------GGGATACCAGAACATATGAGTCTTGAA------------------------ATT---GCT---------------TCTGAATGC---CGG
Arabidopsis_lyrata_35950867              ---------------------ATGTGGAAGCGAGAAAGTCATGAGAAT------GCACCAGAAGAA---------------CCTCTCAATTTTTCTCAGGTTCTGACGGGA------------------------------------------------GTT---------GAACTTGATCTTGTATCATCACAT---AGTTATGAG------------------AATCCGATGTTCTTGCCTCTCTCTTCTCTCAATAGTTGG---------TTTCGGTCTTACCCTTACAAAGAGGAACAAGTGGATCCAATGCGGAATTCCAGT---TGCCAGTTCGAAACA------------------GAGAATAAA---GATTGC---TTGAGTGCAATTGTAACA------GAA---TGTAGAATAAAG------CCG------CCAGACTCA---AATCCCTTTAACAAAGCTCTCGTGGATGATTTCTTCAAAGGTAAGATGCCCGATTGGATGCCG---GAGGGCGCGCTA---GGAAAT---AAGCTGCAATACTAT---GAGATGAAAGAATCAGAGGTTGAAGAAAAGGAATGGCTTCATCTATACGCGGAACTCGCCTTGTTGACC------TTGCAA---------GGATCTGAAACAATTCAGCCTGTAAAACCGTTGGAGCTGAGAAAGATAGTTGTAAGAACAAAAGAAGATGTGGAGTCG---AAGAAAAAGGTCAAGGCGGAGAATGCAATCTTCTACATTAGCTTCAAA------------AACTGTTGC------GGTCGA------GATTACAATGTTATCGTTAGGAGAACAACAGAT---------GGAATCCCAGAGCATTTTTCGCTTGAA------------------------GTC---AAG---TGTTGTTGA------------------
Arabidopsis_thaliana_19642103            ---------------------ATGGTGCTCGAA---------------TCCGACTATCCACCCAGAGACAATACATCCTCCTCCTCCGATGTGAAA------------GGG---GTAAAAGCCATTGGA---TGTAATCGCTCTGAC------------------------CTCCTTGCAGAGGTGGCACTCCAT---TCCTACAAT---TCTCAAACGGGGACAAATTTAGAGTTGATGACTGTAACCCAAGTCATGCTGCAA---------TCGGTTGCATATCATATGATATTGGATGCCTTTGATCCAGCC------TCCCTT---TCCAGTATTGAAATATGCCTTTGGGATGCTGCCAAGAATAAT---GAGAAA---TTGAGATTAGTCACCACT------TTT---TGCAGCCTTGAA---------------------TCT---TCCCAATGGGATCCTAATGGTGTAGACGTGCTCTATACTGGTGTGATGCCTAAGTGGCTAGAT---GATGGTGCCCTT---GGAGAG---AAGCTACACTACTAT---GAGGTTAATGATTCCGATTTGCAAGAGAATAAATGGCTTCATCTATATGCTCAAGTTGGAGCATACTCT------AAGTGG---------GATCTT---GGCATGGTTAAACATTTCCCATTGGAGATAAAGAAAGTAGTGGTACAAACAATGGACGACATAGAGTCA---AATTTGAAGTTGAAGTCGAGCAATGCTATCTTCTATATAACCTTCACG------------ACTAGT---GGA---GGTGTC------GAGTGCGCATGCATAATAAGGCAAACGAGGAAT---------GGAAGACCACAACACATGTGCCTTGAA------------------------ATT---AAT---AATGTTATG------GACAAGTAG---
Arabidopsis_thaliana_19644229            ---------------------------------------------------------------------------------------------------------------------------------------------------------------------------CTGTATAGCACG---GGTTATGATCTA---GTTAATCTTTGTATA---GGGGAA---------------------------------------------ACCAAGAAAAACATCAAACTTACTGAAGATATCCTCGACGCC------------ATGGAG---------------------------------------------------GATTTCATATTA---CGC---GAGTATTGC------------------GATTCTAAG---------------------------------------------------------------------TTA---CCCGAGGAGGATCCTTTC---GATGACACTGGC---CGATTTTACGTG---CTGGACAAGTCACAGATCGAAGACAATGCATGGATTCTTCTCTATTTGGAGCTTGTTGTGGCCACATCTTTCAGGAAC------CATACACATGGT---CTA---ACCAGT------TTGAAGATTCTTAAAGTGGCTATGGAAATTTCAAGAAGCCCCGTCTCTGTTAATATG---CTTGACGCCTATGATGCAACTTTCTACATTAGCTACAAGGACTTTTGCAAGGCTCGGGTTGGTAAG------GAAGTCGATCGCATTGCTCTAGTCAGAAGAATCTTGGATCCGCAGTTGGAAATT---------TTAAGACTCGGCGGTTAT------ACTCTGAGCCAAATCCCA------TCCTTC---------------------
Arabidopsis_thaliana_19646365            ATGGGTAAC------------ATGTGGAAGCAAGAAAGTAATGAGAAGGAAGAATACATTAAACAA---------------AGGGCTGACATTGCAAAATAT---GGAGGA------------------------------------CATCCAAAT---ATA---------CTCTTCGGTAGAGTTGGACTTCAT---TGCTACAAT---CTGCAAAATGGCACAAACTTACAATTTCTGACTGTACACAATTTTGACTCATGG---------ATAACCTCGCATTTCATAAGTTTGGAGGCAATGGATCCAGTA---AATTCGATC---TGTGAGTTCGAAACG------------------GAGAATAAA---CACTGC---TTGAGCACAATTACAACG------GGA---GGCAGAATAAAG------CCC------CCA---------TTTGGATGGAACAAAGATCTCGTGGATGATTTCTTCAAAGGTGGTATGCCCGAGTGGATGCCG---GAAGATGCACTA---GGAGAC---AAGCTGCAATACTAT---GAGATGAAAGATTCAGAGTTAGAAGAAAAGGAATGGCTTCATCTATACGCGGAACTCGCATTGTTCTCC------AAACTG---------------CATGCGCTGGAGTCTGCAAAGCCATTTGAGATGAAGAAGATAGTTGTGAGAACCAAAGCAAACGTGGAGTCG---AAGAAGAAGGTGAAGGCGGAGAATGCAATCTTCTACACTAGCTTCAGA------------ACCCGTTGT------GGTCGA------GACTGCAATTGTATAATAAGGAGAACGACTGAT---------GGAAAGCGAGACCATTTTTCTCTTGAA------------------------GTC---AAA---TGTTTCTTGTGA---------------
Arabidopsis_thaliana_19648684            ATGTCGGAG---------------------------------------GAGAGTTATAGACGGCAAGTTGAAGAGTCCGATGGTTTTGATGTTGAT---------GCTGGG---ATAAAGCCCTGTCCA---TTGAAAGATGAGAATTATGAT------ATC---------CTTTTTGGAAGATTGGGACTTCAC---TGTTACAATCTTCTTCACGAGGGAACCAACCTCAAACTCATGTGCATTCCCAAGTACAACACTAAT------------ATTGGGTACTACATAACGTTGGAGGCAATAGACACA------AACTCTCCA---TGCACTTTTCAAACGTACGTAAGTGAATGGTATTCAGAACAT---GGATAC---CTTGTGGTAGAGACATAT------ATT---GCTAGATTAAAA------CCT------ACT---ATT---TGGGGATGGGAAGAGGAGGCCATCGATGTTTACTACAAAGGTAAACTGCCTAAGTGGTTGACA---AAAGATTTGTTG---GCC------AAGGATGAATACTAT---GTGGTGCAAGAATCAGACATTCTAGAAAATGAGTGGCTTCATCTGTATGCTGAGATTGCATTGTACTCC------AACTGG---------AAATGGCAT------------------------------------------------ACTCGGAAGAGCTGTGAGTCGCCGCACTTGAAGCTCAAGGCCAACAACGCTATCTTCTACATGGGTTTCAAGGAT---CATCATCCGAGT---GGT---CATGTC------GAGTACCAAACAATAGTACGGAAAGCCATGGAT---------GGAAAACCGGGACACATTCGTCTAGAA------------------------GTT---GAC---TCTTGG---------CAAGCCATACCA
Arabidopsis_thaliana_19648966            ---------------------ATGGAAGCAGTCGATCGACCGCTGCGCGATGATTTCTATCGCCAAATTCGCGAATCCGACGGATTTGATGTTGAC---CCGACTAGTTCA---CTTTATGTGTACAAA---TGTGCCAACAATGATGGTGACATT---GTT---------ATTTGTGCTAGAGTGGGACTCCAT---TGGTACAAC---TTTCAAAAGGGCTCAAACCTTGAGTTGATGCACGTCGATAAATATAATTCTAGA---------TTCTGTGCGTACAACATTACTGCTGAGGCTGTTGATCCAGCCAACGATTCACGT---TTCACTTTCCAGACATGTGTTACCAGAGCTACACAAAAAGAT---GAAGAC---CTGAGGATACTGACTGAA------GTC---TGTAGAATTAAA------CCA------ATT---ACT---------TGGAATGACGAAGCTATTGATGATATCTACAAAGGCAATCTACCTGAGTGGATTTCG---GATGATACTTTG---TGCGAG------GATCACTTTTAT---AGGGTGCAAGAGTCAGACATCCGAGAA---AACTGGCTTCAACTATACACTGAGATTGCGTCTTACTCG------CTGTGG---------GAAGGAGACAGGCTCAAGTCTTGTGTGCCGCTGCAGATTAAGAATGTCCTTGTACGAACTCGTGAAGATTTTAAATCA---AAGGAAAAGCTCAAGGCTGGGAATGCCATCTTCTACATTAGTTTTAGGACT---------CCTCAT---GGT---CCTCAA------GATCACAGAGCCATTGTAAGAAGAACCGTCGAT---------GGGATTCCAGGACATGTTTGTCTTGAG------------------------TTT---AAG---TGTTTGCTCATG---GATCTGTGA---
Arabidopsis_thaliana_19650064            ATGGCGACA---------------------GATGATTTTTTTAGCTTGAGAGAATATTGGCGACAAGTGGCGGAATCCGATGGTTTCGATATTGAGATACCACCATCTTATGGACTGATTCCCCAC---AACTGTGAAATCAAT---CTTCCTTACCGTGTCTTGGGCAAGCACTATGCTAAGCTTGGGCTTCATCGT---TACAATATGTTGAAG---GGGACTAAATTCGAGTTCGGTCGCCTAATGAAATTCAACATGTTACAAAACTGTGTGGCCTCTTTCTACATAACTTTGGAAGCATACGGTGTTGGCACATCACATCCTCAA---ACCTTTCAGGTTCGAATTGATGAA---------AAAATATTTGGC---AGTTTGGATTTG---ACG---GTCTCTATTGCT---AGAAGAACTACAGAAACCAAGAAGCCCTTCATACAT---CACTATGGTGGG---GCAGTGAAT---ATCTTCAAAGGTGAATTGCCTGATTGG---CCCTCAGATGATGTTTTGAAA---GACAGAGAA---CGTTTTTACGTG---ATTAATGAATCAGAGTGGCGAGCTACTGCTTGGATTTCTCTGTATTTGGAACTTGTACTTTGTGCACATGATAAGTTCATCACTAATGAT---------CTG---TCCCGG------TTGAGTATTGAGAAAGTGGCGATAGAAACT---GGAGATGCGCTGTTG---TATGAAAGACTCGAGGCCAAAAGTGCAAATGTCTACATATGGTTTAAACGCTTGGAAAAGCCTGTCACTGGTATG------GATGTTGAACGCAAAGCGATAATTAGAAGAGTCATGGATAGT---ACAGGATAC---------TTGACTCTCGTGGGTAAGCTTGGTGTCACAAAGGTC------CGACAG---------------------------
Arabidopsis_thaliana_19652117            ATGACTACG------GAGGAG------GCGGAGGAGGGTTACAATGTAAGAGACTATTGGCGTCAAGCGGAGGAATCCGATGGTTTCGATATAGAGCTACCACCAGGTCATGGACTGATTACCTAT---AACTGTCAACTTTGT---TATCCGTTTCCTGTCTTGGTCAAACTTTATGCTAAGTTTGGGCTTCATCGT---TACAATTTGATCAAG---GGAACAAGCTTCGAGCTCGCTGCCTTAATGAAGTTCAACATGTTACAAAACTATATGTCCTCTTTCTACATGACTCTGCTTGCACATGATCCAGCTAGCTCATCGCAGAAA---ACCTTTCAGGTTCGAGTTGATGAA---------CAACAATTTGGC---ACTTTGGGTATA---AAC---TGCTCCATTGCT---AGACCTAAACACGAAACCAAGACGCCCTTCATACCT---CACTTTGGTGGCTATGCACGGGGT---ATCTTCCAAGGTGAATTGCCTGATTGG---CCCTCAGATGATGCTTTGAAT---GATGGAAAA---CGATTTTACATG---CTGAAGGAATCAGAGTGGCAGGCCACTGATTGGATTTCTATGTATTTGGAACTTGTAATTACTACAACTGATAGGTCGATCACTGAG------GAAGTTCTG---TCCAAG------TTGGAGATTGTGAAAGTGGCGATAGAAACT---AAAGATGAGGAGCCGTCTAATGAGAGACTCAAAGCCTACAGGGCACATTTCTACATAACGTTTAAGGGCTTGGCAGAGCCTGAGATTGGGGAG------CATGTTGAACGCCAAGCTATAGTTAGAAGAGTCATGGGCCAT---AGAGGAGAC---------TTGACTCTCAAGGGTAAGCTTGGTCAATATATCAAA------AGGCGT------CTCAAGTCCCCGAATTGT---
Arabidopsis_thaliana_19652567            ATGACGACG------GAGGCG------GCGGAGGAGGGTTATAGTGTAAGAGACTTTTGGCGTCAAGCGGCGAAATCCGATGGTTTCGATTTAGAGCTTCCACCAGGTAATGGACTGATTCCCTAC---GACTGTCAACGTGCA---TATCCGTTTCCTGTCTTGGTCAAACTTTATGCTAAGTTTGGGCTTCATCGT---TACAATATGTTGAAG---GGGACAAGCTTCCAGCTCGCTACCCTAATGAAATTCAACATGTTACCGAACTATATTTCCTCTTTCTACATGACTCTGCTTGCACATGATCCAGCTGGCTCATCGCAGAAA---ACCTTTCAGGTTCGAGTTGATGAA---------CAACAATTTGGC---AGTTTGGATATA---AAC---TGCTCCATTGCT---AGACCTAAACACGAAACCGAGACGCCCTTCATGCCT---CACTTTGGTGGCTATGCACGGGGT---ATCTTCCAAGGTGAATTGCCTGATTGG---CCCTCAGATGATGTTTTGAAT---GACGGAAAA---CGATTTTACATG---GTGAAGGAATCAGAGTGGCAAGCCACTGATTGGATTTCTATGTATTTGGAACTTGTAATTACTACAACTGATAAGTCGATCAGT---------GAAGTTCTG---TCCAAG------TTGGAGATTGTGAAAGTGGCGATAGAAACT---AAAGATGAGGAGCCGTCTAATGAGAGACTCAAAGCCTACAGGGCACATGTCTACATAACGTTTAAGGGCTTGGCAGAGCCTGAGATTGGGGAG------CATGTTGAACGCCAAGCTATAGTTAGAAGAGTCATGGGCCAT---AGAGGAGAC---------TTGACTCTCAAGGGTAAGCTTGGTCAATATATCAAA------AAGCGT------CTCAAGTCCCAGAAGTGT---
Arabidopsis_thaliana_19653931            ATGAGTGTGATT---------------GCCGAGGAGTTATGCCTTGAAGAGGATTACTGGGCTCGAGTGGATGAATCCGATGGTTTCGATGTCGAGGCACCACCAGGGACTCCATTGATACACTAC---GACTGTCATCTGCCC---CATCCT---CCTGTATTGGTCAAGCTTTATGCTAGTGCGGGGCTTCATCGC---TACAATATGTTGGAG---GGGACGAACTTCAAGCTCGTTGATGTAATGAAATTCAACAAGTTAATGATGCATTTGTCCCCTTTCTACATAACTTTACTTGCACAAGATCCAGTTAGCCGTTCGCAGCAA---ACCTTTCAGGTTCAAGTTGATGAA---------CACTGTCTTAGC---ACTATGGATTTG---ACG---GTTCTAATTGCT---AGACCTAAAGCT---ACCAATGAGTCCGTCTTAGCT------------------------------AGTTTT---GAAGAATCGCCTGAGTGG---------CCGTCAGATTTCAAT---GATGGAAAA---CGATTCTACCGG---GTGAAGGAATCTGAGTTGCGTAACAATGATTGGATTTCTCTATATTTGCAACTTGTACTCGTATCACATGATAGGATGAGAATCTCA------AGCGATCTG---TCCAAG------CTGAAGATTGTGGAAGCGGTGATAGAAACC---GACGATATGCTGCCGCCGAATGAGAGACTCAATGCCAAAACTGCAATTGTGTACATAACTTTTAAGGGCTTCACCAAGTGTCGGATTGATGAG------CATACTGAACGCAAAACTATAGTTAGAAGAATATTCGATGAGGATACAGGACAC---------CTTTCTATCAAGGGTGAGTTGGAGAAGCTTGGAGAC------------------TATTTCCTAGAAGCTAGGCGT
Arabidopsis_thaliana_19654900            ATGAGTCGCCGG---------------CCTCCG------------------------------CAGAGGAATGAATCTGACGGTTTTGATTAT------CCCGACGGT---AGGCTTCGTCACTTT---GAGTGTGAAGGCAGT---TATCCTTATGGTTCTTTGGTCAAGTTTTATGCAATGGTGGGACTTCATCGT---TACAATGTGTTGGAG---GGGAAAAATTTGCAGCTCGATACCCTAAAGAGTTTCAACATGAGAATCTGTGGTGCTTCTTCTTACTACATTACTTTGGCTGCACGCGTTCCAGATAGCGGTTTGAAGCAG---ATCTTTCAGGTTCTAGTTCATGAA---------GAGCGTCTTGGC---AGTTTAGACATG---ACA---TGTACTATCGCT---AGACCTCGAGTG---ACTACCGTGCCTTTTCTACGTCCGCAC------------AGCTCAGAT------GACAATGATGAATTGCCTGACTGG---CCTTCAGAGATTGCTTTCGAT---GATACAAAA---CGGTTTCATCTG---GTGAAGGAATCAGAGTTGCGAGACAATGATTGGATTCGACTCTATTTGGAACTTACACTTGTTGCTCACGATAGGTTTCTTACAGTT------CACTATCTC---TCCCAG------TTGGAGATTGTGAAAGTTGCGATTGAA---------GAAGTGGAGCAACCGAAT------GCGAGTACCAAAACTACATTTGTCTACATAACTTATAAGGACTTGGCAAAGGCTCAGATTGGTGAG------CCGGTTGATCGCAAAGCTATTGTTAGAAAAATCATCAATGAGACTACGGGACTC---------TTGAGACTCCGGGGTGATTATGGAAGAAGTGTGATC---GAGGAGGAA------CTCCATCAGCGTTCTAAAAAA
Arabidopsis_thaliana_19656208            ATGCCGACGGAG---------------TGGGAGGAATATGCCCGTCATAGGGAATACTGGCGTGGAGTGGCAGAATCCGATGGTTTTGATTCCGAGAGTCCA---------GGACTGTTTCACTAC---GACTGTCAA---TCT---TATCCTGAACCTCTCTTG------------------------------------------------------GGGACAAGTTTCGAGCTCGCTGCCCTACTGAAATTCAACAAGACAATGAACCTTACGTCTTCGTACTACATTACTCTTCTTGCACATGATCCA------TCATTGGAGAAA---ACCTTTCAGGTTCGAGTTGATGAA---------CGAGAATATGGC---AGTTTGGATTTG---ACA---GTCGCTATTGCT---AGACCTAAAAAAGAA------------------------------------------GTGGAT---GTCTTCCAAGGTCCATTGCCTGATTGG---CCCTCAGAAGATGCTTTGCGT---CATGATAGAAACCGATTTTACGAG---CTAGAGATATCAGAGTGGCAAGCCACTGATTGGATTTCTCTTTATTTGAAACTTTTGATTTTAGCGACTGATAGAGGGATGTTT---------ACTGGTCTG---CCCCAG------GTTCAGATTCTGGAAGTGGTGATTGAAACT---GAAAATGAGAAGCCCCCGGATAAGAGACTCAATGCCAGAAGGGCACATGTCTATATAACTTTTACGGGCTTGCCCAAG---GAGATTGGTGAG------CATGTTGAACGCAAAGCTATCATTAGAAGAGTCATCGATGCT---TCAGGATAC---------TTGACTCTCCTTGGTAAGTTTGGTAAAGATACTCAG------CAGCGT------CTCCCGGCTGAGAGTTCT---
Arabidopsis_thaliana_19656842            TGGACCATGATT---------------GATGAAAGTCTC---CATGCGAGGGATTACTGGCGTCGACTGAATGAATCCGAGTGTTTCGATATCGAGGCACCACCAGGTATTGCACTGATACCCTAC---GACTGTCAACTGCCT---CATCCTCTTCCTCTCTGGGTCAAGCTTTATGCTAGTGCGGGGCTTCATCGA---TTCAATATGTTGGAG------------------------------------------------------------------------------------------------------------------------------GTTCTAGTTAATGAA---------CGAAGTGTCGGC---AAGTTGAATATA---ATC---GTTCCGATTGCT---AGACCTAAAGGT---ACCAACGAGCGCTTCATACCT------------------------------TGTTTTGATGATAAGTTGCCTCAGTGG---CCGTCACATGATTCTTTCAAT---GATAGAAAA---CGATTTTACTCG---GTGAAGGAGTCGGAATTGCAAAACAATGATTGGATTAATCTGTATTTGGAACTTGTACTCTGTGCAATTCAAAAGGTCAGAATCTCA------AGCGATCTG---TCCAAG------CTGAAGATTGTGAAAGCGGTGATAGAAACC---GAAGATATGGTGCCCCCAAATGAGAGACTCAACGCCAAAACTGCAGTGGTCTACATAACTTTTAAGGGATTGGCCAATGCTCGTATTGGTGAG------CATTATGAACGTAAAGCTATCATTAGAAGAATCTTCAATGAGCATACAGGTCAC---------TTGTCTCTCCTTGGTGATTTGGAGAAGTTCGTAAAC------------------TATTTCCTAGAA------GAC
Arabidopsis_thaliana_19656889            ATGTCGACGGAG---------------GGGGAGGAATATGCCCGTCATAGGGAGTACTGGCGTGGAGTGGCGGAATCCGATGGTTTTGATTCCGAGAGTCCA---------GGACTGTTTCACTAC---GACTGTCAA---TCT---TATCCTGACCCTCTCTTGGTCAAGCGATATGCTTTGTTGGGGCTTCATCGT---TTCAATATTTTGCAG---GGGACAAGTTTCGAGCTCGATGCCCTACAGAAATTCAACAAGACAATGAACCTTACGTCTTCGTACTACATTACTTTGCTTGCAAACGAGCCAGCTATTCCTTTGCAGAAA---ACCTTTCAGGTTCGAGTTGATGAA---------CGAAAATATGAC---ACTTTGGATTTG---ACA---GTCGCTATTGCT---AGGCTTAAAAAAGAAACCAAGGAGCCCTTCGTACCT---CACTTTTGTAGC---GCAGTGGAT---GTCTTCCAAGGTCCATTGCCTGATTGG---CCCTCAGATGATGCTTTGCGT---CATGATAGAAACCGATTTTACGAG---CTAGAGAAATCAGAGTGGCAAGCCACTGATTGGATTTCTCTTTATTTGGAACTTTTGATTTTAGCAACTGATAGAGGAATGTTTGGTGTA---ACTGGTCTG---CCTCAG------GTTCAGATTCTGAAAGTGGTGATTGAAACT---GAAAATGAGAAGCCCCTGGATAAGAGACTCAATGCCAGAAGGGCACATGTCTATATAACTTTTACGGGCTTGCCCAAG---GAGATTGGTGAG------CATGTTGAACGCAAAGCTATCATTAGAAGAGTCATCGATGAT---TCAGGATAC---------TTGACTCTCCTTGGTAAGTTTGGTAAAGATACCGAG------CAGCGT------CGCCAGGTCGAGAGTTCT---
Arabidopsis_thaliana_19658803            ATGACGTCT---TCGGTAAAT------------GATTTTGTAGATGGGATGAAGTACTGGCGTCAAATAGCCGAATCCGATGGTTTCGATATCGATGTACCAAGA------GGACTGTGGTCTGTC---GACTGTAAACACCCA---CTTAGGGCTTGT---TTACCCAAGATTTATGCTATGGTTGGTCTTCACCGT---TACAATTTGCTCAGG---GGGACAAACTTCGAGCACCTTGAGTTACTAAAATACAACGAGTCAATGAACTGTGTGTGCTCTTACTATATAACTTCGGTTGCAGTAGATCTTTCTAGCCAGTTGCAGAAA---ACTTTTCAGATTCGAGTTGATGAA---------AAAAGTTTTGGA---GATTTGGATTTG---ACG---GTCTCTGTTGCT---AGACCTAATGATGAGACCGAGAAGCGTTTCATACAT---CACTTTTGTGAA---GCAGCTGAT---TTCTACAAAGGTGCATTGCCTGATTGG---CCGTCAGTTGGTGATCTGAAT---AATCAAAAA---CGATTTTACATG---GTGAAGAAATGCGAGTTGCAATCCAATGATTGGATCCGTCTATATTTGGAACTTGCAGTTGGTGTACGTTATCAGCAGACTTCAGAGGAT---------CTG---TCCAAG------TTGCAGGTTCTGAAAGTGGCAATAGAAACT---GAAGATGTGCAGCCACCGAATAGGAGACTCAAGTCCAAAAGTCTACATGTCTACATAACGTTTAAGGGCTTGGCCAAGGCTGAGATTGGTGAG------CATGTTGAACGCAAAGCTATAGTTCGAAGAGTCATTGATGAGCGTTCAGGACAC---------TTGACGCTTCTCGGTGGGTTTGCGAAAAATGATAAT------------------------GATGAGCAGCCT---
Arabidopsis_thaliana_19662907            ---------------------------------------------------------------------------------------------------------------------------------------------------------------------------------------------------------------------------------------------------------------------------------------------------------------ATGCAGCCAAGTGGAAGGCGT---------ACTTTTCAGACTTCCGTTTATGAA---------GAAGCTTGTGGC---CGGCTTGTTTTG---ACC---TCCTTTATTGCT---GAAAGACGTGGG---ACAATC------------------------------------------------TTCATGGGTAGCTTGCCTGAGTTC---CCGCTGGAGAACCCTTTCGAA---AACAGAAAC---CGATTTTACGTG---GTGGATGAATCAGAGCTGCGAGCCAATGACTGGATTCGTCTGTATCTGGAACTTTCTGTTGCCATATCTGATAGGACCACCACG---GATCATGAT---CTT---TCCGGC------TTGAGGATTGTGTCAGTAGCCATTCAAACTATG---------GAGCCACCCAGTGAGTCCCTCACTGCTAAGAATGCAACTGTCTACATAAGGTACATTGACTTTTGTAAGGCTCGCTGTGGTCAG------AACCTTGATCGCATAGCTGTAGTTAGAAGAAACCTTCAATGA------------------------------------------------------------------------------------------------
Arabidopsis_thaliana_19663090            ATGCCAAGACTCTACCGGTCTATTCAAACGAGGGAA------------ACGGATTGGTACTCTTCTCATGTCTCTGCTTTGGGTTTCGATATTGATATCCCAGCA---GGA---ATCTCACCAGTCTTT---CTAGGTGCT---AATCGTAGCGAA---GTC---------CTTTATGGCCGTTTGGGAGTTCAT---TGCTTCAAC---ATTGACAAGGAGAGGAAGTTTCAGTATATGCGCATACCTAAATACAATGTTCAA---------GCTATGTCTTTCCATATAACCGTGGAGGTGAATGAT---CTTGCTAATTCAGCT---CACACTTTACAGAACTTGGTCACAAGATCT---TCTAGGAAC---GGAGAGGACTTAAGAGTCTCTACTGGA------ATT---TGCAGAATCAAA------CCCAAAACACCT---------TGTCTTGTGGATGAGGAAGCAATAGATAAGTTTTACAGAGGT---ATGCCCAACTTTGTGTCCGACGATGATAAGCTG------------AGG------TTCTAC---GAGGTTCAGGAGCAGGACGTATGTGCAAATGATTGGTTACGTCTATATACTGAATTCGCACTTTTCTCC------TACTGG---------AGAAATGAG---TTTGAGTCTTGTTTACCTGTGGAGATCAAGAAGATAATTGTGGAAACTTGTGACACTCACGAGCCG---CGTATGAAGCTGAAACCTAATAACTGCATCATATTTTGTTTGTTCGAC---------------------------TTGTTT------GGCTATAAGACCATTATTGGTAAAGAGTTGGCT---------ATGATCTATGGTTTCTTGGCTCTGGCT------------------------TTTGTTTTATGG------------CCTCCGAGTCTCCTT
Arabidopsis_thaliana_19664776            ATGGAA---------------------------------------------------------------------------------------------------------------------------------------------------------------------------------------------------------------------------------------------------------------------------------------------------------------CCATCCTCCTCTTCGCTTCAA---ACCTTTCAGACTGAAGTAACAGAA---------GATAGTTTTGGC---AAATTTATTCTG---ACG---TGCAATATTGCA---AGAATTCGAGGGGAACCAAGC---------------------------------------------------GGTTGTCGCTTGCCGGAGTGT---CCGCCAGAGAATCCTTTT------GAAATA---------TATTATCTG---ATGAAGGATTCGGAGCTCCAAGAAAATGACTGGATTCGTCTATATTTGGAACTTGCTGTTGCCACCACTGATAGGAACAGGGAAGCTGATTTTGGT---CTC---TCCAAC------TTGGAGATTGTCAACGTGGCCGTT------------GAT------------GCGGAGGGACTCAATGCCAAAAATGCAATTTTCTACATTAGGTACAAGGACTTGTACGAGGCTCGGCTTGGTAAT------GCTGTTGATCGCATTGCTATCGTTAGAAGAATCTTCGATGAGGATACGGGACGC---------TTCACTCTCGTGGGTCAG---------CAGAGTGATATATAA---------------------------------
Arabidopsis_thaliana_19665424            ATGGAAGAGGAG------------GAGGTAAATGAA---------------------------------------------GGTTTTGATTATGGA---ACT---------GGCATA------GTTACG---------AGCACTGATTATGATGTC---------------CTTTATGCTAAGCTTGGACTTTAC---TGCTACAAT---TTTCAAAAGGGGACAAACTTAAAGTTTGTGCGCTGGGAAAAGTATAATACGTCT---------GGCACTGCTAACTACATCACTTTGGAGGCAATGGATCCGTCCTGCAACTCTGTC---TTCTCTTTTCAGACTGTGTTCAGTGCTGCTGGATGTTATAAC---CAAGATACTTATCATGACTGGAGGGTC------TTGGCCTGCAGACCAACA------------AAGTCT---GTGAATGAATATTTTGACCGGCATGAGATGGATCCCTTCTACACAGGTAAAATGCCCAAATGGTTGTCT---GATGACGCCTTG---GCCGAC---AACAAAAAGTATTACGTG---GTGCAAGAATCAGACTTGCATGAGAATGACTGGCTGCTTGTATTCATGGAAATGGTATTCTTACAA------GAA---------------------------------------------------------------------------------------------------------------------------------------------GTT---------TCT------------TCAAGT------GATCACAAAGCTATCATAAGGAAAACCATGGAT---------GGGGTACCAGAACACATGAGTCTTGAA------------------------ATT---GCT------------------------------
Boechera_stricta_30651503                ---------------------------------------------------------------------------------------------------------------------ATGAGGCGACTT---TGT------------------------------------------------------------------------------------------------------------------------------------------------TCATCATATACAACATCTGAGGTGATGGATCCGATC---AACTCACTT---CACACTTTCCAAACTTTAGTCACGGATGCAGGGAAGAACAAA---GCGCGC---TTGATACTCATCACAAAA------ATA---TGCAGAATTAAG------CCT------CCA---------------------------------GATGACTTCTATAAAGGTGATATGCCAGACTGGCCACTG---AATGAT------------GCT---AAGTTACAGTTCTAT---GAGGTGAATGAATTAGAGTTGCGAGACAATGAATGGCTTCATCTATATGCTGAATTTGCATTGTTCTCC------GAGTGG---------GACTCT---GACATGAGTGCTTGCACGCCATTTGAGATGAAGAAAGTAGTGGTACAAACAAAAGAAAATGTAGAGTCG---AGTATGAAGCAGAAGTCGAGAAATGCAATCTTCTATATGAGTTTCAAT------------ATTCGT---GGA---GGTCCC------GAGTGC------ATAGTAAGAAAAACAAGTGAT---------GGAAGAACAGGACATATGTGCCTTGAA------------------------GCT---AGA---TGTTGGATC------GACAAGTAA---
Boechera_stricta_30656967                ATGGCGGAAATA------------------CCAGATGCAAGGCGAAAC------TAT------------------------GGTTTTGATGTGGAT---TCGGGT------AGACTA------ATTAAG---------GACGATGATTATGATATC---------------CTTTTTGGTAGGCTTGGACTCCTC---TGCTACAAT---TTTCAGCTGGGAACAAACTTCCAGTTTGTGCGCTGGGAAAAGTATAGTATGCAC------------ACTGCATTCTACATAACTTTGGAGGCAAAGGATCCGGCCAGCGACAATATC---TTCTCTTTTCAGACGCTGTTCAACGATGTTGGACGTCCAGGC---AGTATCGGTATT---AAGTGGAGGACC------TTAGCCTGCAGAATCAAA------------GAATGT---CTGGATGATTACTGGGATGACAAGGAAATAGATGCGTCCTACAAAGGTGAAATGCCCAAATGGTTTTCT---GATGAGGCCTTG---GCCGAC---TATAAAAAGTTTTATGTG---GTGCAAGAATCAGAGTTGCATGAGAATGACTGGCTGTATCTATTCTTGGAAATTGCATGCTTCTCG------AGATCA---------GGC------AGATTGGATGCTCCCCCTCTCTTGGAGATCAAGAATGTAGTTGTACAAACTAATGAAGACTCAGAGGCG---TGTGAGAAGCTGAAGGCAAATAACGCAATATTCTACATTAGTTACAAGGAT------CCTTCAACAACGGATTTGGTGGGT------GATCACAAAGCAATAATAAGAAAAACCATGGAT---------GGGAAACCAGGACACATGTGTCTTGAA------------------------ATT---GCA---GAGTAG---------------------
Boechera_stricta_30656968                TTCGAAGTTGTACTAGATCGATTTGGGTTGGGGGATGAGGTGCGGAAGGAAGAT---------------------------GAATCAGATTCCGAA------------GGTAACATTGAACCTCATCAG------------------TATCACTTC---------------TTATGCGGTAGACTTGCACTTTAT---TGTTACAAT---TCTCAGAAGGGCACAGACTACAAGTTTGAGTCTCTCAAAAAATTTTACACTAAG---------TTCACCAAG---TTCATAAAATTGGAGGCAATGATTCCAGACGAA---ATTCCA---CTCACCTTTAAGACTGTCGTTAATCATGCTGACACA---GAA---GGTGGGATGTTATGG------ACGTGC------GTT---TGCAGAGTGAAA---------------------------CATGAGTGGAACAATGAGGCAATAGATGATTGGTACAAAGGTGAAATGCCCAAATGGTTGTCT---GATGTCGAAATG---------------CAACAATGCTATGTG---GTGCAACGATCAGAGTTGCAT---AACAAATGGCTGCATCTCTTCACCGAAATTGCATTCTACACA------AAATGG---------TTT------GATCTTGCGGACTGCCTTCCATTGGAGACTCAAAAGGTGGTTGTGGAAACTCGAGAAGAAGCAGAGCCG---CGTGACAAGCTCAAAGCGGCAAACGCAATCTTCTACATAAGCTTTGAAGAT---------CCGCTAACAGGCGAGAAGGCT------AATTATAGAGCGGTCGTACGAAAAACAATGGAT---------GGGAAACCAGGGCACGTTCGTCTCGAG------------------------GTT---AGC---TGTTGGATCTAA---------------
Boechera_stricta_30668303                ATGCGAAATAAT------------------------------------------TATCGGTGTAAAATTTTT---------GGATTTGTA------------------GGGGCCATT------------GGATGTACTCCCCCTGAC------------------------CTCATTGCAAAGGTGGGACTCCATTCC---TACAAT---TCTCACAAG---------------------ATCTGGAGAAGG---------------------------------------------------------AGT---------------------------------------------------------------------------------------------------------------------------------------------TCCTTATGGGACCCAAATGGTGTAGATGTGTTTTATAAAGGT---ATGCCTGAGTGGCTAGAT---GATGGTGCACTT---GGAGAG---AAGCTACAATACTATGAG---GTGAAGAAATCGGATTTGCAAGAGAACGCATTGCTTCATCTATATGCTGAAGTTGGAGCATACGCT------AAGTGG---------AAC------CTCATGGTGCCTCATCTCCCATTGGAGATAAAGAGAGTTGTGGTACAAACAAAGGTTGACGTAGAT---------------------------------------TTCAAGACTCATGGA---------------------------GGTATC------GAGTGCTCATGCATAATAAGGCAAACGAGGGAT---------GGAAGACCACACCGAATGTGCCTTGAT------------------------ACT---GGA---------------TTTGGACAGCCTTGG
Brassica_oleracea_37340625               ------------------------------------------------------------------------------------------------------------------------------------------------------------------------------------------------------------------------------------------ATGCGG------------------------TACGGT---GCTTCTTCTTTCTACATCACTTTGGAGGCTCGTGATACATGCGGTCCGTTA---CAA---ACCTTTCAGGTTTGTGCTGATGAA---------AAGGATTTTGGCTAT---CTGAATGTG---GTT---TGTTCTGTTGCC---CGTATTAAAAGTGAGACAACTGGTGGTGCTAGTGAGACA---------------------ACT------------TTCGCATTGCCTAATTGG---CCTTCAGAT---------------GAGATCCAA---CGACTTTACACG---GTAGATAGATCAGAGTTGCTGAGCACCCACTGGATTCTTTTGTACCTCGAGCTTGTTCTTTGCATTGAATAT---------GGCTATAAC------------------------------------------------------------------------------------------------------------------------------------------------------------------------------------------------TTTTCAGAGTTGAACGGAAAG---------CTGTGA---------------------------------------------------------------------
Brassica_oleracea_37341152               ---------------------------------------------------------------------------------------------------------------------------------------------------------------------------------------------------------------------------------------------ATGAGTGTACAGAAAGCAAACGAGGAG---------TTTGCTTCATACTATATAACGGTTGAAGCCATGGATCCGTTC---GGTTCACCT---GTTACTTTCCAGACCTGTGTCTGGGATGCTGCTAAGAGCAAC---GAGAGC---TCGAGATTTATCACAAAG------GTG---TGCAGAATCAAA---------------------ACC---TGTCGGTTGGATCACGGTGCTGTAGACGAGTTCTATAAAGATGAT---ATCTCTTGGCTA---GAGGATGATGCTCTT---GGAGAT---AAGTTGCAATACTAT---GAGGTGAAGGAATCGGATATGCGAGATAACGAATGGCTTCAACTATATGCTGAAGTTGTAATGTTCTCC------AAATGG---------GAAATT---GACCTTAGCGCTTATTTGCCGGTGAAGATGAAGAAAGTTGTGGTACGAACAAGGGAAGATGTAGAGTCG---AGTATGAAGCTCAGGTCTAAGAATGCAACTTTCTACATGAGTTTCACG------------GCCTGT---GGG---GGTCTC------GAGTGCAGGGGCATAATAAGGCGGACGACGGAT---------GGAAGACCACAACACATGAGCTTTCAA------------------------GTT---AAA---TGTTGGGTC------GACAATTAG---
Brassica_oleracea_37341409               ATGGCGTCTTTT---------------GAGGAGGAGTATTCCCGTGCTGATGAGTACTGGCATCGTGTTAATGAATCCCAGGGTTTTGATATTGAAGGACCAAAGGGCGTTCAGTTGGTCTCCTAT---AAGTGCGAAGTT------TTTTCCTTTAGGCAGAAGGTTAAATGTTACGGGAAACTTGGTCTTCGTCGT---TACAATTTGATTCAG---GGTACAAACTTCGAACTACAAGATTTGATCAAATTCAACATGCGGTACGGT---GCTTCTTCTTTCTGCATCTCTGTGGAGGCTCGTGATACACGCGGTCCGTTA---CAA---ACCTTTCAGGTTTGTGCTGAAGAA---------AGGGATTTTGGCTAC---CTGAATGTG---GTT---TGTTCTGTTGCC---CGTATTAAA---------------------------------------------------------------------------------------------------------------------------------------------GATAGATCAGAGTTGCTGAGCACCCACTGGATTCTTTTGTACCTCGAGCTTGTTCTTTGCATTGAATAT---------GGCTATAAC---GACAAAGTC---TCCAGT------CTGGAGCTTGTGAAGGTGGCTATAGAAACTGAC---GATGAGACTCCG------------CTCCAGGCCAAAAGTTCAGTCCTCTATATAGCTTTTAGAGGACTCGCT---ATT---ACTGATGAG------TCAGTTGAACGGAAAGCTGTGATCAAAAGCATGTTCAACCAGCTTACAGGATCT---------TTGGCTCTCCAGGGTATCTTACGAGAAACTCCTAGT---CCGGAAGAG------ATATAG---------------
Brassica_oleracea_37350953               ---------------------------------------------------------------------------------------------------------------------ATGCCTTTT---AGCTGTCAAGGTCTC---TATCCCTATCGTCCTTTGGTCAAACGTTATGCCAAATTGGGTCTTCATCGC---TACAATATAAAAGAG---GGTACAAACTTTGAGCTAGATGCTCTAATCAAATTCAACATGAGGAGCGGT---GCTTGCTCTTTCCTCATAACCTTGGCTGCACGCGATACAGGTCGTCCCATG---CAA---ATTTTTCAGGTTCGGGTGGATGAA---------AACCGATATGGACTT---TTGAATGCG---ACT---TGCACTACTGCT---AGAATTAAA---GAGAGTACCGATGGATTT------------------TGC------CTATAT------------------TTCCCTGGCTGG---CCCTCAGATGGTGTTTTTGAT---GCTAGCGAA---CGCTTTTGCTCG---GTGGAGATATCAAAGTTGAGGAGCAATTCCTGGATTCGTTTGTACCTGGAGCTTACGGTTTATACAAATGATCGGAGGATTTCAGATGAT---------CTA---TCTAAG------TTGGAGATTGTGAAAGTGGTTATAGAAACTACCTATGATGAGCCTCCG------------CTCAAGGCTAAGAGTTCAGTCCTCTACATAGTTTTCAAGGGATTGGCT---AGG---TTCGGTGAG------CAACTTGAACGCAAAGCTATCATTAAAAGTGTCTTTGATGAGCAAACAGGATCC---------TTGTCTCTCATGGGTGATTTGTCA---------------CAAGACGAT------GTGGAAATGCAT---------
Brassica_oleracea_37355229               ---------------------------------------------------------------------------------GGTTTTGATTTA------CCCACTGAT---GGGTTGATACACTTT---GAGCACGCG---------CACCCT---GAAGCGTTTGTTAAGGTTTATGCCCAGCTAGGGCTTCATCGT---TACAATCTGTTAGAG---GGGACTAACAGGCAGTTCTTACACTTAGAGAGTTACAACAGGGGAATGTGCGGTGCTGCCCCTTACTTCCTTACCCTGCTTGCAGTCGATCCATCTTCTGTTGAGAAGCAG---CCCTTCCATGCGCTTGTTAGTGAA---------AACCGCATCGGT---CGTTTAGATATC---TCG---GTCCACATAGCT---AGACCCCGAGGTGAGCCTCGACGACCAACCTACACA---------------------TGT---------------------CTGCCTCGCTGG---CCCTCCTCAGAGATGTTT------GCGCAGCGG---CGTTTTTACACG---TTGAATGAACACGAGCTGCGAAACACTGATTGGGTTCGTTTGTATTTGGATCTTGCACACAGTACCTGCGATAGGGGTATGACTGAG------AGCCAACTC---TCTGAT------TTCTACATTGAGCAAGTGGCCATTCGAAGTCTCAGTGATGCGGATCCGCCGAGA------CTCGACTCCAAGAGCGTTGTCGTCTACATGGTATACAAAGACTTGGCCAAGGATCGGCTTGGTGAG------CCGTGTTACCGCAAAGCCATCATTAGACGGGTCTACGATGAGTCTTCACGATCA---------TTGACTTTCCAAGGTAAGCATTTTGAGAAGGAGAAG---AAGAAAAAA------------AAGAGATTTGCACTG
Brassica_oleracea_37355427               ---------------------------------------------------------------------------------------------------------------------------------------------------------------------------------------------------------------------------------------------------------------------------------------------------------------------------------------------------------------------------------------------------------------------------------------------------------------------------------------------------------------------------------------------------------------------------------------------------------------------------ATGTTGTTGTCGCTGCTGCTA---------------------------------GACGTTTTC---TCCCAA------TTGGAGATTCTCAAAGTGGCAACAGAAACT---GAAGATGTGGAGCCGCCGAATGAGAGACTCAAGGCCAAAACTGTAGATGCCTACATTAAGTTTAAGGGCATGGCAAATGTTGAGATTGGTGAG------CGTGTCGAATGCAGAGCTGTAGTTAGAAGAGTCCTCGATGAGCATAGTGGATAC---------ATGACTCTTTTGGGTAAATTTGGTCAAAGTACTCAA------------------------ATCCAGAGTTCT---
Brassica_oleracea_37356354               ATGGATGATTTC------------------------------------AGGGAATACTGGCGTCAAGTGTCGGAA------------------------------------------------------------------------------------------------------------------------------------------GAA---ACGGAGCAACTCGAGCTTGTTTCCCTGTTGAAATTCAACATGTTACAGAACCTTGTGTCCTCTTTCTACATGACTTTGCTTGTACGT------CGTAGCACATCGGAGGAG---GAATTCCAGGTTCGAATTGATGAA---------AGAATTTATGGC---AGCTTGTATATT---GCG---TGCACCGTTGCT---AGATTTAAAGATGAATTCAAGCGTCCCTTCGTACCT---CACTTT---------------GAT---------ATTCCTGAACTGCCTGATTGG---CCGTCAGAT---------------------------AGAGAATTTATT---CTGGACAGTTGTCGCTACTCTGGTTTTGATTGGACTTATTTGTATTTGAAACTTGTAGTATGTGCACATGACAGGTGGATCTCAGAG------GAAGCTCTT---TCCAAG------TTGGAGATTATGTATGCAGTTATCCCG---------------------------------ATGCATACCAAAGGTGTCAATATATTCATAGTGTACAAGGGCTTGGCCAAGGGTGAGATTGGCGAA------GATGTTGAACGCAAAGCTGTAGTCTCACAAGTCTTCAACGAT---AATGGATAC---------TTGAGTCTCCGTGGCAAACTT------------------------------------------------------
Brassica_oleracea_37358053               ATGGCGGACGTGAGGAAAGAGTTG------------------------GACGAGTATCGAAGAATCTTTCATACTCCTTGTACTTATAGT---------CCCACTGCCGGC---------AGTTACTCTCAATCTCAG---------CACGCCAAG---CCA---------CTCTTTGCTAAAATCGCACTCCAT---TGCTACAAT---CTCGAAAAGGGGACACACTTTGAATTGGGT---CTGCCTCGAGATTATGACCAG---------------------------ACCTTAGAGGCAAGGGATCCAGCACGCAATTACACT---TGCAGGTTTGAAACAAATGTTCGGCTTGCCACTGAGAATAAA---GATTGC---TTCCATGTTATCACAACC------CGC---TGCAGGCCC---------CCC------CCA---------TGTGGATTTGACACACTCTCCGTGGATGAGCTTTTCAAAGGCAACATGCCCGATTGGTTGCCT---GATGACTATGCC---AGT------CTGCTGCAATATTAC---GAGATGAAAGAATCAGAGGTGGAACAAAAACAATGGCTTCATCTTTACGCTGAACTAGCCTTGTACACC------AAGAAG---------CAGACCGACATGTTTGAGCGTTCAAAGCCCCTGGAGCTGGGAAAGGTTGTTGTGCAAACCAGAGGAGTTGTC---------TCTCTGGAAGTCGGGTTGGATAATGCAGTCTTTTTCATAACCTTCAAA------------ACAAGTTGCCAT------------------TGGAAAGGTATCATCAGGAGGACAAGGGAT---------GGGATTCCAGAGCATCTATCCCTTGAA------------------------GCC---AAG---TGCTTCATGTGA---------------
Brassica_oleracea_37360192               ATG------------------CTTCAG---------------------------------------------------------------------------------------------------------------------------------------------------------------------------------------------------ACATATTTTGAT---------------------------------------------GAGGGAGGGTTGACATTACGGGCAAAGTATCTTCCAAGAGGTTGCTTT---TGCAAGTTTGAAACAAAAGTTTGGTATGCTACTGAGAATAAA---GATTTC---TTCCGTGTTATCACATCC------CGC---TGTAGAACC---------CCT------CTA---------TGTGGATTTGACACACTTTCCGTGGATGAGCTATTCAAAGGCAATATGCCTGATTGGTTGTCT---GATGACTATGCC---------AGTAAGATGCAATACTAC---GAG------------------------------------------------------------------------------------------------ATGTTTGAGCAGTCAAAGCCATTTGAGCTGGGAAAGGTAATTGTGCAAACCAGAGGAGTTGTC---------TCAATGGAAGTCACAGTGGATAATGCAGTCTTCTACGTTAGCTTCAAA------------ACAGAGTGTGGT------------------TGCAAAGGTGTCATAAGGAGAACAAGGGAT---------GGGATGCCAGAGCATTTATCC---GAA------------------------GCC---AAG---TGTTTGGAGGGA---AGT------CCC
Brassica_oleracea_37362492               ATGTCGACC---TTGGAA---------TCGGTAGATTCTTATAGCGTGAGGGATTATTGGCGTCAAGTGAATGAATCAGAGGGCTTCGATGTTGAGTTACCATCAAATGGAGGACTGATGCCCTAC---GATTGTGTACGTTTT---TATCCTCATCCTGTAATGGTCAACCTTTATGCTAAGGTGGGGCTTCATCGT---TACAATATGTTTAAG---------------------------------------------------------------------------------------------------------------------------------------------------------------------------------------------------------------------------------------------------------------------------------------------------------------------------------------------------------------------------------------------------------------------------------------------------------GATGTTGTT---TCCAAA------TTGGAGATTCTGGAAGTGGCCATAGAAACT---GAAGATGTGGAGCCGCCGAATGAGAGACTCAAGGCCACACGTGCAAATGTCTACATAAAGTTTAAGGGCCTGGCAAATGTTGAGATTGGTGAG------CATGTCGAACGCAAAGCTGTGGTTAGAAGAGTCCTCGATAAGTAT---GGATAC---------CTGACTATTTCGGGTAAGTTTGGTCGAAGTACTCAA------AAGCAG------CTCCAAATCCAGAGTTGT---
Brassica_oleracea_37362497               ATGACGACG---ACAGAGGATGCTGAAGCGGAGGAGTACGCAAGAGTGGATGCTTACTGGCGTGTTGTGAGAGAATCTGAAGGTTTTGATCTCGAGATTCCATCATATTGTGTAATGAGGACTTTT---GAAGGCCAT---GAT---TATCCTTACCGTGATTTGGTGAAGGGTTATTGTATGGTGGGACTGCAACGT---TATAATATGAAGCAG---GGGACAAACTACAAGATGTCTTCCCTAATCAAATTCAACATGACGACGACAGCTGTGTGCTCGTACTACCTGACTTTGCATGCACACGATCCAGTTAGCCCATCGGATAAG---ACCTTTCAGGTTCGGATTGATGAA---------AAATCTTTTGGG---CGTTTGGATTTT---ACT---TGCTCTGTTGCT---AGACTCAAAGAAGAAGCCAAAGAGCCCTTCATACCA---CACTATGGTGGT---GCCAGC------CCCTTCGTAGGTGAATTGCCTCTCTGG---CCATCGGCTGCTGATTTGAAT---GATGAAAGA---CGGTTTTACATG---GTGAATCGATCAGACTGGGAAGCCACTGATTGGATTTTTACGTATTTGGTACTTGTCATTTATTCACACGATAAGCTC------------------------------------------------------------ATCGAGACG---------------------------------------------------------------------------------------------------------------------------------------------------ACAGGAGAG---------ATGAGCCTCTTGGGTAAGCTTGGTAAATTTACTAAG------CAGCGT------CGCGGGGCCCAGAGCTCT---
Brassica_oleracea_37362974               ATGGCGACG---ACAGAGGAGGCTGAGGCGGAGGAGTACGCAAGAGTGGATGCTTACTGGCGTGTTGTGAGAGAATCTGAAGGTTTTGATCTCGAGATTCCATCATCTTGTGTAATGAGGACTTTT---GGAGGTAAT---GAT---TACTCTGACTGTGATTTGGTGAAGAGTTATTGTATGGTGGGACTGCAGCGT---TATAATATGAACCAG---GGGACAAACTACCAGCTATCTTCCCTAATCAAATTCAACGTGACGACGACAGCTGTGTGCTCGTACTACCTGACCTTGTTTGCCCACGATCCAGTTAGCTCATCGGATAAG---ACTTTTCAGGTTCGGATTGATGAA---------AAATCTTTTGGG---CGTTTGGATTTT---ACT---TGTTCTGTTGCT---AGACTCAAAGAAGAAGCCAAAGATCCCTTCATACCA---CACTATGGTGGT---GCCAGC------TCCTTCGTAGGTGAATTACCTCTCTGG---CCATCGGCTACTGATTTGAAT---GATGAAAGA---CGGTTTTACATG---TTGAATCGATCAGAATGGGAAGCCACTGATTGGATTTTTACGTATTTGGTACTTGTCATTTATTCACATGATAAGCTTATCGTAACG------TACTATCGG---TCCAAT------TTACAGATTGTTAATGTGGTCATAGAAACT---GATGATTCGGAGTCGTCGATAGAGAGATTCAAGGCCAAAAGTGCACACGTTTACATAACCTTCACGGGATTGGCTGAGCCTAAAGTTGGTAAA------CATGTTGAGCGGAAAGCTATAGTTAGAAGAGTCATCTGTGAGGGCACAGGAGAG---------ATGAGCCTATTGGGTAAGCTTGGTAAATTTACTAAG------CAGCGT------CGCGGGGCCCAGAGCTCT---
Brassica_oleracea_37371390               TGTCGCAATGAAGATCGCGAA------ACGGATGAACTTTTGAAG------------------------------TACGGTATATTCGATCTCAAA---------------GACCTACTTAGATACAGA---TGT---ACGAAAGAT---CCTTGTCCT---TTAGTCCGCCTGTATGCTAAGATGGGCCTCCATCGT---TACAACTTGCTGCAG---GGTACAAAGTTTAAGCTCAAATGCGTGAGGAAATACATCGAGACAATGACTGCTGCTCGCTCCTATTACATGACTTTGGATGCAATTGACACAAGCTCTTCTTCGCTTCAA---ACTTTTCAGACTAAAGTATCGGAA---------GAGGCTTGTGGC---CTATTCATTCTG---TTG---TGCGATATTGCA---AGAATTCGA------------------------------------------------------------------------------------------------------------------------------------------------------------------------------------------------------------------------------GATGAT---GGTTTGAAG---TTCAAA------TTGAAGATTGTGAACGTGGCTACA------------GATTTG---------CTCGATGGGCTCAACGCCAGAAATGCTACTTTTTACATAAGGTACTTGGACAAGTCCAAG---------GGTGAG------GAA---GATTGCATTGCTTGTGTTAGGAGAAGGATTGATGAGGAAACTGGATGT---------TTCATCCTAGTTGGTCAG------CATCCAACTGATTTAAAGAAGCGT------------GACAAAAGGACCAAG
Brassica_oleracea_37372738               ATGAGTAATTCTGCTGATCTCGCTCAGAAAGAAGAACTTGGTAAG---GCTGAGTTTTGGCGTAAAGTGGATGAAACAGATGGCTTCGATATCGAGGCTCCTTGTTATGGT---------------------------------------------------------------------------------------------------------------------------------------------------------------------------------------------------------------------------------------------------------------------------------------------------------------------------GGG---ACCAAGCAG---TTCTTCGATGCC------------------------------------AAGGACTTGCCTGAGTGG---CCTTCAAAGGAGGCTTTTGCT---GATCAAAGT---CGATTTTACAAG---------------------------------------------------------------------------------------------------AACATG---TCTGAT------TTAAAGATTTTGGACGTAGTGGTAGAGACTGAGGAAAATGTG------CCACATGAGACTCTCAAGAGTAGGAATGTCCTTGTCTACATAAGATATGATGACTTGGGA------------GGT---------------AAACACATAGCCATTGTTCGAAGAACTGTCGAGCCCACAACT------------CACGTTTGTCTCTTGGGC------------------GAGGTGGACTCTGAG---------------------------
Brassica_oleracea_37372944               ------------------------------------------------------------------------------------TTCGAGAAC------CCGGACGAG---CGCCTGGTACATGTA---AAATGTACTGGAAGG---TACACTAACGATGCCTTGGTGAAGCTTTATGCCAAGCTCGGCCTTCATCGC---TACAACTGGCTAGAG------------------------------------------------------------------------------------------------------------------------------------------------------------------------------------------------------------------------------------------------------------------------------------------------------------------------------------------------------------TTGAATGAATCTGAGTTGCAATGT---GATTGGATATCGTTGTATGTGGAACTTGCAATCTGTACTTCCCATAGGTGGTTTAAAGCT------AAGGATCTC---TCCAACTTTGAGTTGGAGATTGTCCAAGTGGCCATAGAA------GATGATAAGGAGCCCCCAAGT------CTCAATTCTAAAGCCGCTGTCATCTACATAGCATACAAGGACTTGGCCAAGGCTAGGACTGGTGAG------CCTTATCACTACCAAGCTGTGGTGAGAAGAGTCATCAACCAGGCTACGGGAACA---------CTGAGCATCCAAGGTGATTGCGCA------------GCT------------------------------------
Brassica_oleracea_37373403               ATGAGTAATTCTGTTGATTCCGCTCAGAGAGAAGAACTTGGTAAG---GCTGAGTTTTGGCGTAAAGTGGATGAAACAGATGGCTTCGATATCGAGGCTCCTTGCCATGGT---------------------------------------------------------------------------------------------------------------------------------------------------------------------------------------------------------------------------------------------------------------------------------------------------------------------------GGG---ACCAAGCAG---TTCTTCGATGCC------------------------------------AAGGACTTGCCTGAGTGG---CCTTCAAAGGAGGCTTTTGCT---GATCAAAGT---CGATTTTACAAG---------------------------------------------------------------------------------------------------AACATG---TCTGAT------TTAAAGATTTTGGACGTAGTGGTAGAGACTGAGGAAAATGTG------CCACATGAGACTCTCAAGAGTAGGAATGTCCTTGTCTACATAAGATATGATGACTTGGGA------------GGT---------------AAACACATAGCCATTGTTCGAAGAACTGTCGAGCCCACAACT------------CACGTTTGTCTCTTGGGC------------------GAGGTGGACTCTGAG---------------------------
Brassica_oleracea_37373875               ATTCGTAAGAGG---------------------------------------------TGGGCATTG------------------------------TCCCCTTGT------AGCGCGGCTTTATGC---AAAGGTTGGACTTCA---------------GTATATGCTAGA---------------------------------------------------------------------------------------------------------------------------------------------------------------------------------------------------------------------------------------------------------------GGG---ATCAAGCAG---TTCTTCGATGCC------------------------------------GTGGACTTGCCTGGCTGG---CCTTCAAAGGAGGCTTTTGCT---GATAAAACT---CGATTTTACAAG---------------------------------------------------------------------------------------------------AACCTG---TCCGAT------TTAAAGATTTTGAACGTAGTGGTAGAGACTGAGGAAAATCTG------CCACATGAGACTCTCAAGAGTAGGAATGTCCTTGTCTACATAAGATATGATTACTTGGGA------------GGT---------------AAACACATAGCCATTGTTCGAAGAACCGTCGAGCTGACAACT------------CACGTTTGTCTCTTTGGC------------------GAGGTGGACTCTGAG---------------------------
Brassica_oleracea_37374180               ATGAACGATGTGTTGGAAGAGCTGTGGCTCGACGAACGCAAGCGGAAGGACGAATATAACCGGCAAGTATCCGAATCCGGCGGTTTCGATGTGGAC---CCATTCGGTGGG---ATAGTTCCCAGTGGA---TGCAGTGATTACAGC------------------------CTCTTCGGCAAGGTCGGACTCCAT---TGTTACAAC---CTTGAAAAGGGGACTAACTTGCAGTTCAAGCAAGTCACCAAAGTCAATACACAA---------ATCTGTTCATTTTACATCACGTTGGAGGCCACTGATCCGGTC---GACTCACTT---GTTACATTCCAGACCTGTGTCACCGATACTGTCAAGCATCAA---GCACGT---CTGAGAGCCTTCACAACT------ACT---TGCAGAATCAAG------CCT------CCA---ACG---TCCATTTGGTACCCAGATGATGTAGATGCCTGTTACAAAGTTGATTTGCCTAATTGGCTACAA---GATGATGCACTT---GGGGAT---AAGCTTCAATTCTAT---GAGGTGAAAGATATGGAGTTGAAGGACAACCAGTGGCTTCATCTATACGCCGAGTTTGCATTGTTCTCC------CATTCG---------GGCGAT---GACCTGAGCGCTTATATGCCATTTGAGATGATAAAAGTAGTGGTGCAAACCAAGGAAGAT---------------ATGAAGCTCAAGTCGGGCAATGCAGTCTTCTACCTGAGTTTCAAG------------CCCCGT---GGT---GGTCCA------GAGTGCAGAGGTGTAGTAAGGAGAAGTACTGAT---------GGAAAACCTGGACACATGTGCCTTGAA------------------------GCT---AGG---TGTTGGATT------GACAAGTAG---
Brassica_oleracea_37375437               ATGGCCGACGTGAGGAAAGAGTTG------------------------------------------------------------------------------------------------------------------------------------------------------------------------------------------------AAGGGGACACACTTTGAATTGGGT---CTGCCTCGAGCTTATGACCAG---------------------------ACCTTAGAGGCAAGGGATCCAGCACGCAATTACACT---TGCAGGTTTGAAACAAATGTTCGGCTTGCCACTGAGAATAAA---GATTGC---TTCCATGTTATCACAACC------CGC---TGCAGGCCC---------CCC------CCA---------TGTGGATTTGACACACTCTCCGTGGATGAGCTTTTCAATGGCAACATGCCCGATTGGTTGCCT---GATGACTATGCC---AGTCTGCTGCTGCTGCTATACTAC---GAGATGAAAGAATCAGAGGTGGAACAAAAAGAATGGCTTCATCTTTACGCTGAACTAGCCTTGTACACC------AAGAAG---------CAGACGGACATGTTTGAGCGTTCAAAGCCCCTGGAGCTCGGAAAGGTTGTTGTGCAAACTAGAGGAGTTGTC---------TCTCTGAAAGTTGAGTTGGATAATGCAGTCTTTTTCATAACATTCAAA------------ACAAGTTGCGGT------------------TGGAAAGGTATCATCAGGAGGACAAGGGAT---------GGGATTCCAGAGCATCTATCCCTTGAA------------------------GCC---AAG---TGCTTCATGTGA---------------
Brassica_oleracea_37375639               ATGTTT---------------------------------------------------------------------------------------------------------------------------------------------------------------------------------------------------------------------------------------------------------------------------------------------------------------------------------------------------------------------------------------------------------------------------------------------------------------GCTCAAATTAACGAGGAAGCTGTAGATGAGCTTTACAAAGGT---AAGCCCAACCTTTTGTCC---GATGACAGGCTG------------AGA------TTCGAC---GAGGTTCAGGAGCAGGACATACGTGAAAATGATTGGCTTCGTCTGTACACTGATTTCGCACTTTACTGC------TACTGG---------CAGAATGAG---TTCAAGTCTTGCTTGCCTGCCGAGATCAACAAGATACTTGTGGAAACCTTCGAAACTCATGACCCA---TCTCTAAAGGTCAAGTCTAATAATGCCATCTTCCACATCAACTTCACC---------------------------AGCTGT------GACTACATATCCGTTGTCAGGAGGATTACGGAT---------GGGAGAACAGGGCATATAATACTCGAA------------------------ATTAGTACCTGG------------CCAAGCTCCGCGTGA
Capsella_grandiflora_28894245            ATGGGTAAT------------ATGTGGAATCAAGAAAGTAATAAGAAG------------------------------------------------------------GGT------------------------------------------------------------------------------------------------------TCTTCGGGGGACAAACTTAAAATGCTGAAGGTACTCAACTGTGATGCATGG---------AAAACCTCA---------------------------------------------------------------------------------------------------------------------------------------------------------------------------------------------------------------------------------------------------------------------------------------------------------------------------------------------------------------------------------------CATGGGATGGAGTCTGCAAAGCCATTTGAAATGAAGAGGATAGTTGTAAGAACCAAAGAAAATGTGGAGTCA---TGGAAGAAAGTGAAGGCGGAGAATGCAATCTTCTACATTAGCTTCAAA------------ACTCGTTGC------GGCCGA------GACTGCAATCGTATCATAAGGAAAACAACAGAT---------GGAGTGCCAGGCCATTTCTCATTTGAA------------------------GTC---AAG---TGTTTTATGTGA---------------
Capsella_grandiflora_28895675            ATGTCTAGA------------GTGTGGGAGAAAGAA---------------------------GCT---------------CGG------------------------GGT------------------------------------TTTGGATGC---ATA---------CTCTACGGTAGACTTGGACTTCAT---TGCTACAAT---CTTCAAAACGGGACAAACTTGCAATTTATGGCTCTAGTCAAGTATTACTCAAGG---------ATAACCTCGCATCTGGTGACATTAGAGGCACTCGATCCAAGA---AATTCCTTG---TGCGAGTTCGAAACT------------------GAGCATAGA---GATTGT---TTGAGTGCAATTATAACC------TGC---TGCAGATTAACG------TCT------CCT---GTG---TATTGCTTTGACAAACTTGCCGTGGATCATTTCTTCCGAGGTGCTATGCCCGAATGGATGCCC---GAGGGTGCGCTT---GAAGAG---AAGCTGGAATGCTAT---GAGATGAAAGAATCCGAGGTGGAAGAAAAGGAATGGCTTCATCTATACGCGGAACTCGCATTGTTTTCC------AAGTGG---------AAATCTAAGGATCTCGAATCTGCAAAGCCATTTGAGCTGAGGAAGATCATTGTAAGAACCAAAGAAGATGTGAAGCCG---AAGAACAAGGTCAAGGCGGATAACGCAATCTTCTACATTAGCTTCAAA------------ACTCGTTGC------GGTCAA------GAATGCAATGCTATCATAAGGAAAACAACAGAC---------GGAATGCCAGAGAATTTGTCGCTTGAA------------------------GTC---AAG---TGTTTCATGTGA---------------
Capsella_grandiflora_28896569            ---------------------------------------------------------------------------------TGTTTTGACTGTAAC---CCAAATGGTTCG---GTGATACCGTATATA---TGTTATGATCATCATGAGGATGAG---ATT---------ATTTGTGCTAGGGTGGGACTTCAT---TGTTTCAAT---CGTAACAAGGGCTCAAACTTTCAGTTGTTGCGGCTTGATAAATATAATGTCATG---------TTCACTGGATACTTTATAACTGCTGAGGTTACTGATACAGCTACCAATTCAACT---TTTGTTTTCCAAACATGTGTTAATCAATGTACGAAGCGCAAC---GAAGAT---TTCAGAATAGAGACTGAA------CTT---TGCAGGCTAAAA------CCT------CCT---TCT---TGTCATTGGAATTCTGAAGTAGTTGATGATTTCTATAAAGGTGATCTA---AAGTGGCTTCCG---GATGATGCTTTG---------------------------------GTTCAAGACTCAGACATTCGCGAA---GATTGGCTTAATATGTATGCTGGCTACGCATTTTATACG------ATGTGG---------GAAGGTGGCAAGCTCAAGTTTGCTACGCCTCTGGAGATCAAAAAGGTCGTTGTACAAACTCTTGAAGCCATGGAGCCA---AAGGAAAAGCTCAAGGCCGGGAATGCAGTCTTCTACATTAGTTTCAGG---------------TGT---GGT---ACCAAA------GATCACAGAGCGGTGGTAAGAAGAACTACAGAT---------GGGCATCCGGCACACCTTTGTCTTGAA------------------------GTT---AAG---TGTCTGGTTGAG---GACTTGTCGAGT
Capsella_grandiflora_28897081            ---------------------ATGGTAGCACTCGAA---------CAAGATGATTACTATAACCAAGTTTGGGACTCCGATGGGTTTGATGTTAATTCTCCAAATATTTCA---TTCCATGTGTTCAAC---------AACGAGGAGGATGACACG---GTT---------ATTTGTACTAGAGTGGGACTCCAT---TGGTACAAT---CTTCACAAGGGATCAAACCTTCAGTTGGTGCACGTTGATAAATATATTTCTAGG---------TTCTGTGCGTACCATATAACTGCCCAAGCTATTGATCCTGCCAACGATTCACGT---TTCACTTTCCAGACATGTGTTACAAGTTCTACTAAGAACGAC---GAAGAT---CTGAGGATAGTCGCTGAA------ATT---TGTAGAATTAAA------CCC------ATT---ACT---------TGGGATGACGAAGCAATAGATGATTTATACAAAGGCAATCTACCTGAGTGGGTTGCG---CTTGATGCTTTG---TCCGAG------GATCAGTTTTAT---GAGATGCAAGAATCAGATATCCGAGAA---AACTGGCTTAATCTGTACACTGAAGCTGCGTTTTACTCG------CTGTGG---------CAAGGACATAGTCTCGAGTCTTGTGTGCCTCTGCAAATAAAGAAGGTCATTGTACAGACTCGTGAAGCTGTGGAGTCA---AAGGAAAAGCTCAAGGCTGGGAATGCGATCTTCTACATTTGTTTCAGACCT---------CCTCAT---GGT---CCTCAA------GATCACAGAGCCATTGTAAGAAGAACCGTCGAT---------GGGATTCCAGGACATGTTTGTCTTGAG------------------------TTT---AAA---TGTTGGCTCGAG---GATATGTGA---
Capsella_grandiflora_28897562            CCGTCGTTATCG---AGCTCAATTGATTTGCCGCCGTTGTCGAGATCA---------GAAGAGGAAAGTCAGATGCACCGTGGTTTG---------------------------------------AATATGTCC---ACTGATACGGCTCCTCGTCTT---TTAGTTCCCCTTTATGCTAAGTTGGGACTTCATCGT---TACAATTTACTCAAA---GGCAAAGACTTGAAGATCAGTAGCGTAGAGAAATACACCAAGTCCTCTTCTGCTGCTTCCACTTACTGCATAACCTTTCAGGCCTTGGACCTAAGTTCTGGTTTGCTTCAATTTACTTTTCGGGCTCGAGTTTGTGAA---------TTGGATTATGGC---CAATTCATTTTG---TTA---TGCAGTGTTGCT---ATGCCTCTAGGGGAAACCAGA---AACGTGTTGAATAACAAG------------------------------AGACAATTCATGCCTGAGTTA---CCCTCAGAGGATCCTTTC---GACGACACAGGC---CGATTTTACGTG---CTGAAGGAATCAGAGGTTCAAGAGAATGACTGGATTCGTCTGTATTTGGAACTTGCTGTTGCCACATCTTTCAGGAAC------CATACACATGGT---ATG---ACCGAT------TTGACGATTCTGAAAGTGGCTATGGAGATTACACGAAACCTGGAGCCCTATAATATG---CTTGATGCCTATGATGCAATTTTCTACATTAGATACGAGGACATTTGCAAGGCTCGAGTTGGTAAG------GATGTTCATCGCGTTGCTATGGTCAGAAGAATCTTGAATGTGCACTCAGGATAT---------TTTAGAATCGTCGGTCAA------ACTCAGAGCCAAACACCA------TCGATA---------------------
Capsella_grandiflora_28898132            ATG------------GATGAT---------------------ATG---GAGCAGTTTTGGACTCAAGTCGGCAAATCCGATGGGTTTGATGTTGAGAAACCATCGAGT---TCGCTCAGTACGCGC---AAGTTTGAAGATAATGAT------------CCCATGATCGTCCTCCCTGCTAGGTTGGGGATCCACAAG---TACAATATGATACAG---GGGACTAACTTGCAGCTCAGTTCCATAGAGAAATTGAATAAACGA---AGCGTATGTTGTTGTTACTATATAACCCTGGTTGCAAAGGATCCATCAGGCGGTTCC------CTTTCTTTTCAGACGAAATTTGTTGAC---------GAAGGCTTTGAC---ATCAAGGAACTG---ACT---TGTCCTATTGCT---CGACTTAAGTAC---CCACGAGAACCCGAAGATGATTGC------------------------------TAC---CTTAAATTGCCTGAGTGG---CCTTCTGAGGATGTTTTCAAT---AATAAAAAA---CGATTCTACGTG---ATGAAGAAATCAGAGCTACGGAAATATGATTGGGTTCGCCTGTACATGGAAATCTCATTCTACAACGCGAATATGACACTT---------AAAAATGATCTG---TCGAAA------TTGGTGATTATGAAGGTAGCGGTAGAAACTGAGGAAAACGTGGAACCGCCAAGTGAG---CTCAAGGCCAGAAATGCAGTTTTCTACATAAGGTACAGG---------------------GCT---------CATAACGATCGCGTAGCTATAGTAAAAAGAACAATCGACAAGAATACCGGATCC---------CTCACTCTACAG------TTCGGC------CTTAAATAA------------------------------------
Capsella_grandiflora_28898155            ------------------------------------------------------------------------------------------------AAACCAGAGTGG---TTGCTT---------------TATTATGAAACTTCT------------GACGAAATCCTCCTTTATGCTAAGTTTGGGATCCATAAT---TACAATATGTTACAG---GGGAAAAATTTACAGCTCAGTTGCATAGAGAAGTGTAATACACGT---AACGCATTTTCCAGGTACTATATAACTTTGGTTGCAAAGGATCCGGCTGGCGGTTCC------TTTCCTTTTCAGACAAAGGTTTTTGAA---------CAAGGCAAGAAC---ATCAAGACCCTG---GCG---GTTTGTATTGCA---AGAGTTAAGTCC---TCACAAGGCTGTGTTTATGATTGC------------------------------GCC---GTTAGTTTGCCTGAGTGG---CCTTCAGAGGATTCTTTCAGT---GATAAAAAA---CGATATTATGTG---ATGAAGAAATCGGAGGTGCGAAAACATGACTGGATCCGTCTATACATGGAACTTGCATTCCTCCATGCAAATACGAAGCTT---------AAAAAAAATCTG---TCAAAA------CTGGTTATTATGAAGGTTGTGGTAGAAACTGAGGAAAATTTGAAGCCGCCAAATGAG---CTTAAGGCCAGATATGCGGTTTTCTTCATAAGGTACAGG---------------------GGTCGG------CATCACGATCGCGTAGCTTTAGTAAAGAGAACCATCGACAAGAAATTCGGATCC---------ATCAGTCTCGAG------TTCAGC------CTTAAATAA------------------------------------
Capsella_grandiflora_28899373            ---------ATGCAAAAAGAACTCAATTACCACAAC------------GAGGAATACGAATGGGGT------------------TTTGGCTATGAACCCCCTACACCCACC---TATGTACCTATGCCT---TCTGGAGATGAAAGG------------------------ATGTTTGGTAAAGTTGGACTTCAT---TGCTACAAT---CTGCAAAATCGGACAAACCTTAAATTTTTCTGTCATGACGACGATGAG------------------------GAGCTTGTAAAATTTTATGCAACGGATCCAACTCGCTATTCCACT---TTTGAGTTCATAACAAGGGTCGTTGAGTTTCGG---AATGAA---GGCTAC---TTGACTTTCATTACAACC------CAA---TGCACATTATTG------CCAGAGTTCCCA---------GACGAGTTTGACAAACTTGCCGTCGATGACTTCTTCAGAGGAGATATGCCCAACTCGATGCCT------GAG---------ATTGAC---AACCTGCAATACTAC---GAGTTGAAAGAGTCAGAGGTGGAAGCAAAGGATTGGCTTCGTCTCTACTTGGAACTCGCATTGCACACC------AACTTC---------TTTTGTTTCTCAATAGAATGGGATAGTCCATATGACCTTAAAAAGATAATTGTGCAAACCAGAGCAGATGTGGAGCCT---GAGAAGAAAGCCAAGGCGGAGAATGCTATCTTCTACATCAGCTTCAAA------------AGCGGT---GGC---CATGAC------TGC---AATGTTATCATAAGGAGAACAATGGAT---------GGAATGCCATATCATATGTCGCTTGAA------------------------GTC---AAG---TGTTTGTGA------------------
Capsella_grandiflora_28903358            ATGGAGGCCTTTCCGAGGGAC------GGTGACAAGCTAGCCCCG------------------------------TCCAGTGTTTACGATCTCAAC---------------GGATATTTGGTAAATATC---TGT---AAACAAGAG---CCTTGTCCT---TTGGTCTTCCTCTATGCGAAGATGAGCCTTCATCGT---TACAATTTCGTCCAG---GGTACAATGTTTGAGCTGATTCGCGTGCAAAAATACGTGAAGTCGACTTCTGCTAATGCTTCTTACTACATGACTTTGGATGCAATTGATCCA---GCTGGTTCCCTTCAA---ACTTTCCAGACTAAAGTTTCAGAA---------TACAGTGTTGGC---AGATTTATTCTC---ACT---TGCCCTATTGCA---AGAATTCGAGGGGAGCCAATA------------------------------------------------TTTGATAGTACCTTGCCTGAGTGC---CCTGCAGTGAATCCTTTT------GATACA---------TATTACCTG---GTGAAGGAAACTGAGCTGCTAGAGAAT---TGGATTCGGCTATATTTGGAACTTGCTGTTGCCAAAACTGATAGGCATTATAAAGATGGTGCTGGT---CTC---GCCGAC------TTGGAGATTGTAGACGTGGCCATTGATGTCTCCAATGAT------------GAGGGACAACTCAATGCCAATAATGCAGTTTTCTACATTAGGTACAAGGACTTGTACAAGGCTAACCTTGGTCAC------GAT---GTTCGAATTGCTATTGTTAGAAGAAACTTTGATGAGGCTATGGGACGC---------TTAACTCTCGTCGGTCAG---------CAGAGTGATATAAATATGCCTTGCTCC---TTC---------------
Capsella_grandiflora_28905178            ATGGCGGCGGCG---GAGGAG------ATGGAGGAGTATCACCGTCATAGGGAATACTGGCGTATGATGGCCAAATCCGATGGCTTCGATGACGATTGTCCA---------GGACTTGTTCCGTAC---GACTGTAAA---AAT---ATTCCTTATCCTCTTTTGGTCAAGCGCTATGCTTTGTTGGGGCTTCATCGT---TACAATATGTTAGAG---GGGACAAGCATTGGGCTCGCTGAGCTAGTGAAATTCAACAAGTCAATGAGCTATGCTTCTTCTTACTACATTACTCTACTTGCAAACGATCCGGCTACCCCATCGCACAAG---ACCTTCCAAGTTCGAGTTGATGAG---------ACAAAATTTGGC---TATTTGGATTTG---ACC---GTCTCTATTGCC---AGACCTAAAAGAGAA---AAGAAGCCCTTCGTGCCT---CACTTTGGTGGC---GCAGTGGAC---GTCTTCGATGGTCCATTGCCTGATTGG---CCGTCTGATGATGCTTTGAAT---GACACTAGA---CGCTTCTACGTG---CTCAAGGAGTCTGAGTGGCTTCCCATTGATTGGATTTCTCTTTATTTGGAACTTTTGATTTGTTCAAGTGATAGAGAGGTTGCAGATACA---AGTGTCATT---TCCCAC------TTGCAGATTGTGGAAGTGGCCATAGAAACT---GAAGATGTGATGACGCCAGATGAGAGACTCAGTGCCAAAATTGCACATGTCTACATAACGTTTAAGGGCTTGGCCAAG---GAGATTGGTGAG------CATGTTCAACGTAGAGCTATAATAAGAAGAGTCATCACT------TCAACATGC---------TTGACTCTCCTGGGCAAGTTTGGTAAAGATACTGAG------AAGCCT------CTCCGA------AGTTCT---
Capsella_grandiflora_28905187            ATGCCGACGGAGCATGATGAT------GCGGAGGAATACGACCGTAATAGTGAATACTGGCGTGTAGTGGCGGAATCCGAGGGCTTCGATTGCGATAGTCCA---------GCACTGCTTCCATTC---GACTGTCAA---GAT---TATCCTTATCCACTCTTGGTCAAGCGTTATGCTTTGTTGGGCCTTCATCGT---TACAATATTTTGGAG---GGGTCATGCTTCCACCTCGCTACCCTACAGAAATTCAACAGGACAATGAGCCGTATGGCTTCCTACTACCTTACTTTTCTTGCACTCGATCCAATCTCATCGCAGGAAACC---ACCTTTCAAGTTCGAGTTGATGAA---------CAAGCATATACC---ACG------------------------------------------------ACCAACAAGGTCTTCATACCT---CACTTTGCTAGC---GCACTAGAT---GTCTTCCAAGGTGAATTACCTTATTGG---CCAACAGAAGATGCTTTGAAT---GATGATAGAAACGGGTTTTACGTG---CTCAAGGAATCGGAGTGGCGAATCACTGATTGGATTTCTCTTTATTTGGAACTTTTGATTTGTTCAAATGATAAAGGGCTCTTTGGTATA---AGTGGTCTC---TCCCAG------GTTCAGATTCTGAAAGTGGCGATACAAACT---GAAGATCAGAAGCCCCCAAGTGAGAGACTCAATGCCAGAAGGGCACATGTCTACATAACTTTTCAGGGCTTGGCTAAG---GAGATTGGTGAG------CACGTTGAACGCAAAGCTATCATTAGAAGAGTCATCGATGCATGTTCGGGATAC---------TTGACCCTCACGGGTAAGTTTGGTAAAGACACCGAG------CAGAGT------CTCCAGGACTAG---------
Capsella_grandiflora_28909277            ATGGGTAAC------------TTGTGGAAGCAAGAA------------GAAGATTACAATCAACAA---------------AGGATTGACTTGGAATTATTT------GGA------------------------------------CATCCAAGA---ATA---------TTATTCGGTAGAGTTGGACTTCAT---TGCTACAAT---TTGCGAAAGGGGACAAACTTACAACTTTTAAAGGTACTCAACTGTGACGCACGG---------ATGACCTCATATTCCATAACTTTGGAGGCAATGGATCCAGTA---CATTCCAGT---TGTGAGGTACAAGTG------------------GAGAATATA---GGTTGC---TTGAGCGCAATTACATCG------CGA---TGCAGATTAAAG------CCG------CCA---------TTTGAATTTAACAAATATCTCGTGGATTATTTCTACCGAGGTGATATGCCCGAGTGGATCACA---GAAGATGCACTA---GGAGAT---AAGCTGCAATACTAT---GAGATAAATTATTCGGAGTTAGAAGAAAAGGAATGGCTTGATCTTTACGCGGAACTCTCATTGTTCTCC------AAATGG---------CAAGCTAATGGGCTGGAGTCTGCAAAGCCATTTGAAATGAAGAAGATAGTTGTAAGAACCAGAGAAAATGTGGAGTCA---TGGAAGAAGGTGAAGGCCAAGAATGCAATCTTCTACATTAGCTTCAAA------------ACCCGATGC------GGCCAA------GACTGCAATGGCATCATAAGGAAAACAACAGAT---------GGTATGCCAGGCCATTTTTCGCTTGAA------------------------GTC---AAA---TGTTTTTTGTTG---------------
Capsella_grandiflora_28912606            ------------------------------------------------------------------------------------------------------------CGG---ATAAAAGCCATTGGA---TGTACTCCCCCTGAC------------------------CTCATTGCAAAGGTTGGACTCCAT---TGCTACAAT---TCTCACAAGGGGACTAATTTACAGTTCTTGACTGTGACCGAACTCATGCTGGAA---------GCGGTTTCATATACAATGACATTGGATGCCTTTGATCCGGCC------TCAGTT---CACAGTATCGACACCTGTATTTGGCATGCTGCTGTGAACGAT---GAGAAC---TTGAGATTATTAACCACT------TTT---TGTTCACCTACA---------------------TCT---GCCCAATGGGACCCAAATGGTGTAGACGTGCTCTATACTGGTGTGATGCCTAAATGGCTAGAT---GATGGTGCACTT---GGAAAT---AAGCTACAGTACTAT---GAGGTTAGTGATTCGGATTTGCAAGAGAATGCATGGCTTTATCTATATGCTCAAGTTGCAGCATACTCT------AAGTGG---------AGAACT---TACATGGTGGATCATTTCCCATTGGAGATAAAGAAAGCAGTGGTACAAACGAAGGAAGACATAGAGTCA---AGTTTGAAGTTGAAGTCGAGCAATGCAATCTTCTACATAAGTTTCAAG------------ACT------------------------------------------------------------------------------------------------------------------------------------------------------------
Capsella_grandiflora_28913540            ATGGCGGATGTTTTGGATAGTTTGGGTGCCGACGAAGAAGAAGAAGAAGAAGAATACTGTCGCCAAGTTAACGAGTTTCTGGGTTTCGATATTGATATCCCATCA---GGA---ATCTCACCAGTCTTT---CTAGGC------GATTGTAGCGAA---ATC---------CTTTGTGGCCGTTTGGGAGTTCAT---TGCTTCAAC---ATTGAACAGGGGAGGAAGTTGCAGTATATGGGCATACCCAAATACAACATCCAG---------GCTATGTCTTACTATATAACAGTGGAGGTGAAGGAT---CTTGCAAATTCACCA---CACACTTTTCAGACCTTGGTCACA---------TCTAGGTAC---AGAGACCAATTAAGAGTCTATACTGAA------TTT---TGCAGAATCAAA------CCCGAGACACCT---------TCTCTGCTTGATGATCGTGCAATCGATAAGTTTTACAAAGGG---ATGCCCGATTTCTTGTCGGGTGATGATAAGCTA------------AGA------TTCTAC---GAGGTTCAGGAGCAGGACATATGTGAATATGATTGGCTACGTCTATATGCTGAATTTGCACTTTTCTCC------TTCTGG---------AGAAATGTG---TTTGACTCTTGTTTGCCTGTGGAGATCAAGAAGATAGTTGTGGAAACTTGTGAAACTCATGAGCCG---CGTCTGAAGCTTAAGTCGAGTAATGCCATATTCCACATTAACTTCAGC---------------------------AGTTGC------GACTACAAATCGGTTGTAAGGAGAACCATGGAT---------GGGATATCGGGACATATCATTCTCGAA------------------------ATTAGTAGCTGC------------CCAAGCTCTGCCTGA
Capsella_grandiflora_28914448            ATGTACGATGTGTTGGATGAGTTGTCGCTTGACGAA------------GAAGACTATCGTCTTCAAGTTCTCGAGTCTTGTGGATTCGATGTTGAT---ACGTATAATGGG---ATAATTCCGCGTGGA---TGTAGTCCCTATGAC------------------------CTCTTCGCAAAGGCTGGACTCCAT---TGTTACAAT---CTTGAAAAGGGAAAGAAGTTACAATTCAAGAGTGTACTCAAAGTTAATGCAGAA---------ATCGCTTCGTCCTATACAACATCTGAGGTGATGGATCCGATC---AACTCACTT---CACACTTTCCAAACTTTAGTCACTGATGCAGGGAAAAACAAA---GCGCGT---TTGATACTCGTCACTAAA------ATA---TGCAGAATTAAA------CCT------CCA---ATG---ACCTTGTGGGACTTTGATGCTATAGATGACTTCTATAAAGGTGATATGCCAGATTGGCCACCG---AATGAT------------GAT---CAGTGGCAGTTCTAT---GAGGTGAATGAACTAGAGTTGCGAGACAATGAATGGCTTCATCTATATGCTGAAGTTGCATTGTTCTCC------AAGTGG---------GACTCT---GACATG---------------------------AAAGTAGTGGTACAAACAGCAGAAGATGTAGAGGCG---AGTATGAAACTGAAGATGAACAATGCAATCTTCTACATGAGTTTCAAG------------GTTCAT---GAA---GGTCCA------GAATGCAGAGGCATAGTAAGAAGAACAAGTGAT---------GGAATAACAGGACACATGTGCCTTGAA------------------------GCT---AGA---TGCTGGATT------GACAATTGA---
Capsella_grandiflora_28915385            ATGTTGGAA------------------------------------------------------CAG---------------GGTTTCGATGTTGAT---------------------------------------------------------------------------TTATAT---------------CACTTTTGTTATGATGGAATA---------------------------------------------------------------------TTTTATATA---TTGAAAGATAAGGAT------------------------TCATATGACATT------------------------------GGT------------CTT---------------CTTGGT---AGACTT---GGA---------------------------------------------------------------------CTT---CACTAT------------AAT---------------------------TTT------CAATTGCAAGAATCAGACTTGGAAGGA---GAGTGGCTTTATATGTATGCTGAAATTGCTTTTATACTC---GATCGAAAT---------------------------------------------------------------GAAGCATCA------------CCG------CATACGTTGAAGGCCAACAATGCAATCTCTTACATAAGTTTCAACGAT------------------GGTACG---------GTGGAGTACCAAGCCATTGTAAGAAGG---ATGGAT---------GGATTGTTTGGACACATTTGCCTAGAAGGT---------------------TTGACCAGTTGA---------------------------
Capsella_grandiflora_28917778            ATG------------GAGGAA------ACGGAAAACTTTTACACTGTGAACGAATATTGGCGTCAAGCGAACGAATCCGAAGGATTCGATTTAGAGCTACCATCATCT---GGACTGCGCCCTATC---GACTGCCAA---AAA---TATCCTTGTCGTATCTTGATGGAGCTTTATGCTAAGGTGGGGCTTCATCGT---TACAACATGTTGGAG---GGAACTAACTTCCAGTTCGATTCCCTAATAAAATTCAACATCTCACAGACCTGTTTCCCATCTTACTACATGACTCTTTTTGCACAAGATCCAGCTTGCCCGTCGGGTAAA---ACCTTTCAAGTTCGAGTTGGTGAC---------CAACATTTTCGC---ACTTTGGACCTA---GTG---TGCTCCGTTGCT---AGACCTAAAGGCGAAACTGAGACCCCCTTCATACCT---CACTTTGGTGGT---GCAGCCGAT---ATCTTCAAAGGTGAATTGCCTGATTGG---CCCTCAGATGATGCTTTGAAA---GACGAAAAA---CGATTTTACTTG---GTGAAGAAGTCAGAGTGGCAAGCCACTGATTGGATTTCAATGTTTCTGGAACTTGTAGTTTGTGAAAATGAT---------ACATCC------AAAGTTGTG---TCTAAG------TTGGAGATTGTGAAAGTTGTGGTAGAAACT---GAAGATGTGGAGCTGCCGATCGAGAGACTCAAGACCAAAAATGCAAATGTCTACATAATGTTTAAAGGCATGGCAGAGCTTGAGATTGGTGTG------GATGTTGAACGCAAAGCTATAGTTAGAAGGGTCATGGATGAT---TCAGGAGAC---------TTATTTCTCGCTGGTAAGCTTGGTCAATCTATCAAA------AAGCGG---------------------------
Capsella_grandiflora_28919951            ATG---------------------------------------AAC---GATGTGTTTTGGGCTCGAGTGAGTGAAGCTGGAGGGTTCGACATCGAAAAACCAGAGTCT---TTGGTCGGCTTTCGA---GAGTTTGATAAAAAATAT------------AACCATATTGTCCTTTTCGCTAAGATGGGGATACATAAG---TACAACATGATACAA---GGGACGAACTTGCAGCTCAGTAGCGTAGAGAAATACAATTATCGA---AGCGTATATACATCATACTATATAACCTTGGTTGCAAAGCATCCAGCATCAGACTCT------CGTACTTTTCAGACTAGGGTTGTTGAC---------GAAGGCTTTGAC---ATCAAGAAACTG---TAT---TGTGGTATTGCT---GCTCCTAAACCCACACAAGGTAATTTGGAACCTGAAGAG---------------GTA---------TTTTAC---GGTAGATTGCCCGAGTGG---CCGTCGGAGAATGCTTTCCAT---GACAAGAAA---CGATTTTACTTG---GTAAAGAAAGCAGAGCTGCGGGAACATGACTGGATTCGTCTATACATGGAACTCGCATTCCTCTTATCGCGTTCGAGGCGG---------TCTAAGAAGTTG---TCGAAA------CTGGTGATTGTGATGGTAGCAGTAGAGACCAAGGATAATGTGGAGCCTTCGAGTGAG---CTCAAGGCTAATAATGCAAATTTCTACATTAAGTACAAA---------------------GCTTGG------------GACCGCATTGCAATAGTAAGAAGAATCTTTGATAAGAATACAGGACAC---------CTCACTCTCCAG------TTTTGT------TATAACCAAGGCTCAGGC---------------------------
Capsella_rubella_20886411                ATGGCGGATGTTTTGGATAGTTTGGGTGTCGACGAAGAAGAAGAAGAAGAAGAATACTGTCGCCAAGTTAATGACTCTCTGGGATTCGATATTGATATCCCAAGA---GGA---ATCAGACCATTCTTT---CTAGGC------GATCGTAGCCAT---ATC---------CTTTATGGCCGATTAGGAGTTCAT---TGCTTCAAC---ATTGAGCAGGGAAGGAAGTTGCAGTATGTGCATATACCCAAATTCAATATTGAA---------AGTAGGCCTTACTATATAACCGTGGAGGTGAATGAT---CTTAACGATTCACCT---CACACTTTTCAGACCTTAGTCAATAGACCT---CCTAGGAAC---GGAGAGAACTTGAGAATCTGTACTGAA------TTT---TGCAGAATCAAA------CCCCAGACACCT---------TCTTTGCTAGATGAGCAAGCAATCGATAAGTTTTACAGAGGT---ATGCCTAAGTTTGTGTCTGATGATGATAAGCTG------------AGG------TTCTAC---GAGGTTCAGGAGCAGGACATATGTGAATATGATTGGCTACGTCTATATACTGAATTTGCGCTTTTCTCC------TTTTAC---------AGCAATGAG---TTTGAGTCTTGTTTGCCTGTGGAGATCAAGAAGATACTTGTGGAAACTTGTGAAACTCATGATCCG---CGTCTGAAGCTGAAGTCGAGTAATGCTATCTTCCATATAACCTTCAGC---------------------------AGTCGC------AACTACAAATCGGTTGTAAGGAGAACCATGGAT---------GGGATATCGGGACATATCGTTCTCGAA------------------------ATTAATAGCTGC------------CCAAGCTCTGCCTGA
Capsella_rubella_20887370                ATGGCGGATGTTTTGGATAGTTTGGGTGTCGACGAAGAAGAAGAAGAAGAAGAATACTATCGCCAAGTTAACGAGTCTCTGGGTTTCGATATTGATATCCCATCA---GGA---ATCTCACCAGTCTTT---CTAGGC------GATTGTAGCGAA---ATC---------CTTTGTGGCCGTTTGGGAGTTCAT---TGCTTCAAC---ATTGAACAGGGGAGGAAGTTGCAGTATATGGGCATACCCAAATACAACATCCAG---------GCTATGTCTTACTATATAACAGTGGAGGTGAAGGAT---CTTGCAAATTCACCA---CACACTTTTCAGACCTTGGTCACA---------TCTAGGTAC---AGAGACCAATTAAGAGTCTATACTGAA------TTT---TGCAGAATCAAA------CCCGAGACACCT---------TCTCTGCTTGATGATCGTGCAATCGATAAGTTTTACAAAGGG---ATGCCCGATTTCTTGTCGGGTGATGATAAGCTA------------AGA------TTCTAC---GAGGTTCAGGAGCAGGACATATGTGAATATGATTGGCTACGTCTATATACTGAATTTGCACTTTTCTCC------TTCTGG---------AGAAATGTG---TTTGACTCTTGTTTGCCTGTGGAGATCAAGAAGATAGTTGTGGAAACTTGTGAAACTCATGAGCCG---CGTCTGAAGCTTAAGTCGAGTAATGCCATATTCCACATTAACTTCAGC---------------------------AGTTGC------GACTACAAATCGGTTGTAAGGAGAACCATGGAT---------GGGATATCGGGACATATCATTCTCGAA------------------------ATTAGTAGCTGC------------CCAAGCTCTGCCTGA
Capsella_rubella_20888247                ---------------------------ACTAGGAAAGAACTGGCG------------------------------TACGGGATGTTCGACGCCAGG---------------------------------AACTGT---CACGATGGG------TGTTGT---TTAGTACGCCTTTATGCTTGTATGGGCCTTCATCGT---TACAATTTGCTTCAG---GGGACAAACTTTGAGCTCGATTACGTTAGGAGATACAATATGACTTTGTCTCCTGCTGCCACTTTCTACATTACTTTGGGTGCAACTGATCCAAGCCACAAGTAC---------ACTTTTCAGACTGCCGTTAAGGAA---------GAATCTTGTGGC---GTGTTTGTTTTG---ACG---TCCTATATTGCT---CGACCTCGAGGG---ACAGAT------------------------------------------------TTTATCGGTAGCTTCCCTGAGTGC---CCCAATGAGAATCCTTTCGGA---AACAGAAAC---CGGTTTTATCTG---GTGGATGAATCAGAGCTGCAATTCAATGACTGGATTCGTCTATATTTGGAACTTTCAGTTACCAAATCTGATAGATCCTCCAAG---GATCATGAT---CTT---TCCAAC------TTGAAGACTGTGGAAGTGGCCATAGAGACCACA---------GAGCCACCGAGTGAGTTGCTCACTGCCAAAAATGCAACTGTCTACATAAGGTACACATACTTTTGTGAGGCTCGCTGTGGTAAG------AACTTTGATCACATAGCTATAGTTAGAAGAACCTTCATTGAG------------------------------------------------------------------------------------------------
Capsella_rubella_20889060                CTCGCAGGATCGTCTACTGAT------AGACGGCTCCGAATGAGGAAC---CAGCAATTGAGAAAACGACAA---ATCGATGGTTTCGAGAAC---------------AAAGCACTGATCGAAGTG---GTCTGT---ACTGATCCGTTCCCTTGTATT---ATTGTCAATCTTTATGCTAGGATGGGCCTTCATCGT---TACTACTTGCTCCAG---GGGAAACACTATCAGTTTCTTCGCGTAGAGAAATACAATGTTTCCAAATTTGGTCCTAACGACTACTACATCACTTCGGCGGTGATGGATCCAAAC---GGTGCCATTCAG---TTTTTCCAGTCTGAAATTGATGAAACA---ATTCGTAGCCGTGGC---AGATTAGATTTA---ACA---TGCTGTGTTGCT---GTACTTCGAGGGGATCCGAAT------ATGTTCCCTCCAAAATCG------------------------TTCGATGATAACTTGCCTGAGCTG---CCCACAGAGAATCCTTTCAGA---GATACAAAT---CGGTTTTACTTG---GTGAAGAAGTCAGAGCTGGAAGACAATGACTGGATTCGTCTATATTTGGAACTTGCGGTTGCCAGGAAGTGTAGGATGTTCATT---GGTGAAGAT---CTC---TCCAAC------TTGGAGATTGTGAAAGTGGCTTTACAAAAAACTCAAGATCCA---------AACGAGGGATTCAACGCCAAGAACACAACTGTCTACATAAGTTACAGGGACACGAGCGAGGCTCGGGTTGGTAAG------GATGTTGATCGCATAGCTGTAGTCAGGAGAAGCTTCGATGAGCAGTCTTCATGT---------TTCAGTCTTGTGGGTCAC------AATCAGAGCGAAATAGAGGTG---------------CATGAGCAGGAGGCA
Capsella_rubella_20889838                ATGCCGACGGAGCATGATGAT------GCGGAGGAATACGACCGTCATAGTGATTACTGGCGTGTAGTGGCGGAATCCGAGGGCTTCGATTGCGATAGTCCA---------GCACTGCTTCCATTC---GACTGTCAA---GAT---TATCCTTATCCACTCTTGGTCAAGCGTTATGCTTTGTTGGGCCTTCATCGT---TACAATATTTTGGAG---------------------------------AAATTCAACAGGACAATGAGCCGTATGGCTTCCTACTACCTTACTTTTCTTGCACTCGATCCAATCTCATCGCAGGAAACC---ACCTTTCAAGTTCGAGTTGATGAA---------CAAGCATATACC---AGTTTGGATTTG---ACT---GTTTCTGTTGCT---AGACCTAAAAAAACAACCAACAAGGTCTTCATACCT---CACTTTGCTAGC---GCACTAGAT---GTCTTCCAAGGTGAATTACCTGATTGG---CCAACAGAAGATGCTTTGAAT---GATGATAGAAACGGGTTTTACGTG---CTCAAGGAATCGGAGTGGCGAATCACTGATTGGATTTCTCTTTATTTGGAACTTTTGATTTGTTCAAATGATAAAGGGCTCTTTGGTATA---AGTGGTCTC---TCCCAG------GTTCAGATTCTGAAAGTGGCGATACAAACT---GAAGATCAGAAGCCCCCAAGTGGGAGACTCAATGCCAGAAGGGCACATGTCTACATAACTTTTCAGGGCTTGGCTAAG---GAGATTGGTGAG------CACGTTGAACGCAAAGCTATCATTAGAAGAGTCATCGATGCATGTTCGGGATTC---------TTGACCCTCACGGGTAAGTTTGGTAAAGACACCGAG------CAGAGT------CTCCAGGACTAG---------
Capsella_rubella_20889855                CTCGCAGGATCGTCTACTGAT------AGGCGGCTCCGAATGAGGAAC---GAGCAATTGAGAAAACAAGAA---ATCAATGGTTTCGAGAAC---------------AAAGCACTGATCGAAGTG---GTCTGT---ACTGATCCGTTCCCTTGTATT---ATTGTCAATCTTTATGCTAGGATGGGCCTTCATCGT---TACCATTCGCTCCAG---GGGAAACACTATCAGTTCCTTCGCGTAGAGAAATACAATGTTACAAAATTTGGTCCTAACAACTACTACATAACTTCGGCGGTGATGGATCCGAAC---GGTGCCACTCAG---TTTTTCCAGTCTAAAATTTCTGAAACA---TTTCGTAGCGGTGGC---AGATTAGATTTA---ACG---TGCTGTGTTGCT---GTACTTCGAGGGGATCCGAAT------GTATTCCCTCCAAAATTG------------------------TTCGATGATAGCTTGCCTGAGCTG---CCCACAGAGAATCCTTTCAGA---GATACAAAT---CGGTTTTACTTG---GTGAAGAAGTCAGAGCTGGAAGACAATGACTGGATTCGTCTATATTTGGAACTTGCGGTTGCCAGGAAGTCTAGGATGTTCATT---GGTGAACAT---GTC---TCCAAC------TTGGAGATTGTGAAAGTGGCTTTACAAAAAACTCAAGATCCA---------AACGAGGGATTCAACGCCAAGAATACAACCGTCTACATAAGTTACAGGGACACGAGCGAGGCTCGGGTTGGTAAG------GATGTTGATCGCATAGCTGTAGTCAGGAGAAGCTTCGATGAGCAGTCGTCATGT---------TTCAGTCTTGTGGGTCAC------AATCAGAGCGAAATAGAGGCG---------------GATGAGCAGGCGGCA
Capsella_rubella_20890100                ATG------------GAGGAA------ACGGAAGACTTTTACACTGTGAACGAATATTGGCGTCAAGCGAACGAATCCGAAGGATTCGATTTAGAGCTACCATCATCT---GGACTGCTCCCTATC---GACTGCCAA---AAA---TATCCTTGTCGTATCTTGATGGAGCTTTATGCTAAGGTGGGGCTTTATCGT---TACAACATGTTGGAG---GGAACTAACTTCCAGTTCGATTCCCTAATAAAATTCAACATCTCACAGACCTGTTTCCCATCTTACTACATGACTCTTTTTGCACAAGATCCAGCTTGCCCGTCGGGTAAA---ACCTTTCAAGTTCGAGTTGGTGAC---------CAACATTTTCGC---ACTTTGGCCCTA---GTG---TGCTCCGTTGCT---AGACCTAAAGGCGAAACTGAGACCCCCTTCATACCT---CACTTTGGTGGT---GCAGCCGAT---ATCTTCAAAGGTGAATTGCCTGATTGG---CCCTCAGATGATGCTTTGAAA---GACGAAAAA---CGATTTTACTTG---GTGAAGAAGTCAGAGTGGCAAGCCACTGATTGGATTTCAATGTTTCTGGAACTTGTAGTTTGTGAAAATGAT---------ACATCC------AAAGTTGTG---TCCAAG------TTGGAGATTGTGAAAGTCGTGGTAGAAACT---GAAGATGTGGAGCTGCCGATCGAGAGACTCAAGACCAAAAATGCAAATGTCTACATAATGTTTAAAGGCATGGCAGAGCTTGAGATTGGTGTG------GATGTTGAACGCAAAGCTATAGTTAGAAGGGTCATGGATAAT---TCAGGAGAC---------TTATTTCTCACTGGTAAGCTTGGTCAACCTATCAAA------AAGCGG---------------------------
Capsella_rubella_20892938                ATGGCGACGGCG---GAGGAG------ATGGAGGAGTATCACCGTCATAGGGAATACTGGCGTATGATGGCCAAATCCGATGGCTTCGATGACGATTGTCCA---------GGACTTGTTCCGTAC---GACTGTAAA---AAT---ATTCCTTATCCTCTTTTGGTCAAGCGCTATGCTTTGTTGGGGCTTCATCGT---TACAATATGTTAGAG---GGGACAAGCATTGGGCTCGCTGAGCTAGTGAAATTCAACAAGTCAATGAGCTATGCTTCTTCTTACTACATTACTCTACTTGCAAACGATCCGGCTACCCCATCGCACAAG---ACCTTCCAAGTTCGAGTTGATGAG---------ACAAAATTTGGC---TATTTGGATTTG---ACC---GTCTCTATTGCC---AGACCTAAAAGAGAA---AAGAAGCCCTTCGTGCCT---CACTTTGGTGGC---GCAGTGGAC---GTCTTCGATGGTCCATTGCCTGATTGG---CCGTCTGATGATGCTTTGAAT---GACACTAGA---CGCTTCTACGTG---CTCAAGGAGTCAGAGTGGCAAGCCACTGATTGGATTTCTCTTTATTTGGAACTTTTGATTTGTTCAAGTGATAGAGAGGTTGCAGATACA---AGTGTCATT---TCCCAC------TTGCAGATTGTGGAAGTGGCCATTGAAACT---GAAGATGTGATGACGCCAGATGAGAGACTCAGTGCCAAAATTGCACATGTCTACATAACGTTTAAGGGCTTGGCCAAG---GAGATTGGTGAG------CATGTTCAACGTAGAGCTATAATAAGAAGAGTCATCACT------TCAACATGC---------TTGACTCTCCTGGGCAAGTTTGGTAAAGATACTGAG------AAGCCT------CTCCGAGACCAGAGTTCT---
Capsella_rubella_20893930                ATGCCAGATTTATTACAACAAATGGTAGCACTCGAA---------CAAGATGATTACTATAACCAAGTTTGGGACTCCGAT------------------------------------------------------------------------------------------------------------------------------------------GGATCAAACCTTCAGTTGGTGCACGTTGATAAATATATTTCTAGG---------TTCTGTGCGTACCATATAACTGCCCAAGCTATTGATCCTGCCAACGATTCACGT---TTCACTTTCCAGACATGTGTTACAAGTTCTAAAAAGAACGAC---GAAGAT---CTGAGGATAGTCGCTGAA------GTT---TGTAGAATTAAA------CCC------ATT---ACT---------TGGGATGACGAAGCAATAGATGATTTATACAAAGGCAATCTATCTGAGTGGGTTGCA---CTTGATGCTTTG---TCCGAG------GATCAGTTTTAT---GAGATGCAAGAATCAGATATCCGAGAA---AACTGGCTTAATCTGTACACTGAAGCTGCGTTTTACTCG------CTGTGG---------CAAGGACATAGTCTCGAGTCTTGTGTGCCTCTGCAAATAAAGAAGGTCATTGTACAGACTCGTGAAGCTGTGGAGTCA---AAGGAAAAGCTCAAGGCTGGGAATGCGACCTTCTACATTTGTTTCAGACCT---------CCTCAT---GGT---CCTCAA------GATCACAGAGCCATTGTAAGAAAAAACACAGAT---------GGTGATCCAGCACACCTTTGTCATGAA------------------------GTT---AAG---AGGTGGTTCGAG---ACATGTTAG---
Capsella_rubella_20894342                ATG---------------------------------------------------------------------------------------------------------GGT------------------------------------------------------------------------------------------------------------------------------------------------GAATTTTAT---------GTAACTTCTCAAGTTTTGAGTCTTTGGTCC------------------------------------------------------------GAAAAG---------TGT---TGTTCTCCA------------------------------------------------------------------------------------------------------------------------------------------------------------------------------AAAGATTCAGAGTTAGAAGAAAAGGAATGGCTTCAATTATACGCGGAACACGCATTGTTCTCC------AAATGG---------CAAGCTAAAGGGATGGAGCCTGCAAAGCCATTTGAAATGAAGAAGATAGTTGTAAGTACCAAAGAAAATGTGGAGTCA---TGGAAGACAGTGAAGGCGGAGAATGCAATCTTCTACATAAGCTTCAAA------------ACCCGATGC------GGCAGA------GACTGCAATTGTATCATAAGGAAAACAACAGAT---------GGAGTGCCAGGCCATTTCTCATTTGAA------------------------GTC---AAG---TGTTTTATGTGA---------------
Capsella_rubella_20895918                ATG---------------------------------------AAC---GATGTGTTTTGGGCTCGAGTTAGGGAAGCTGGAGGGTTCGACATCGAAAAACCAGAGTCT---TTGGTCGGCTTTCGA---GAGTTTGATAAAAAATAT------------AACCATATTGTCCTTTTCGCTAAGATGGGGATACATAAG---TACAACATGATACAA---GGGACGAACTTGCAGCTCAGTAGCGTAGAGAAATACAATTATCGA---AGCGTATATACATCATACTATATAACCTTGGTTGCAAAGCATCCAGCATCAGACTCT------CGTACTTTTCAGACTAGGGTCGTTGAC---------GAAGGCTTTGAC---ATCAAGAAACTG---TAT---TGTGGTATTGCT---GCTCCTAAACCCACACAAGGTAATTTGGAACCTGAAGCG---------------GTA---------TTTTAC---GGTAGATTGCCCGAGTGG---CCGTCGGAGAAAGTTTTCAAT---GAGAAGAAA---CGATTTTACTTG---GTAAAGAAAGCAGAGCTGCGGGAACATGACTGGATTCGTCTATACATGGAACTCGCATTCCTCCTATCGCGTTCGAGGCGG---------CCTAAGAAGTTG---TCGAAA------CTGGTGATTGTGATGGTAGCAGTAGAGACCAAGGATAATGTGGAGCCTTCGAGTGAG---CTCAAGGCTAATAATGCAAATTTCTACATTAAGTACAAA---------------------GCTTGG------------GACCGCATTGCAATA---------------------------------------------------------------------------------------------------------------------
Capsella_rubella_20896475                ATGTCGCAGAGGATTGAAAGCTTGGATAGGTCGAAACGTCTG------------------CAACGATTCAAG---TGCAAGGGTTTCGATACG------------------CAACTGGTGAACTTC---ATCTGT---AATGATCGGTCACCTTGTAAT---TTAGTACGCCTTTATGCGAGGATGGGTCTTCATCGT---TACAATTTTCTTCAG---GGTAAAAACTTACAGTTCAGTCACGTAAAGAAATACAATATGACCACGGCTGCTGCTTGCTCCTACTATATAACCTTGGTGGCTAAGGATCTAAGC---AGCAAACTTTTG---TATTTTCAGACTAGAGTTAATGAA---------GAAAGTTTTTGC---AAGTTGATTTTG---TCG---TGCGATATTGCT---AGACCTAGAGGGACA------TGC------TACCTC------------------------------------AAAAGTAGCGTGCCTAAGTGC---CCCCCAGAGGATATTTTCGAA---AATAGAAAT---AGGTTTTACTTG---GTGAAAGAATCAGAGCTGGAAGAAAATGACTGGATTCGTCTATATTTGGAACTTGCAGTTGCCACAACTCATACGAACACTGGT---GATCATGAT---CTG---TCCAAC------TTGAAGATTCTGAAAGTGGCCATAGAAACTCCTGAAGACTTGGAGCCACCTAATGAGGGACTAAGTGCCATAACTGCACTTGTCTACATAAGGTACGAGGACTCTTGTGAGTCTCGTGTTGGTAAG------GATGTTGATCGCATTGCTTATGTTAAAAGAACCTTCAGTAAGCATCATGGAAGT---------TTTGTTCTCGAGGGTCGG------AATAAGCCTAAA---------------------------------------
Capsella_rubella_20896651                ------------------------------------------------------------------------------------------------------------------------------------------------------------------------------------------------------------------------------------------------------------------------------------------------------------------------------------------------------------------------------------------------------------------------------------------------------------------------------------------------------------------------------------------------------------------------------------GTGAAGGAATCAGAGCTGGAACAAAATGACTGGATTCGTCTATATTTGGAACTTGCAGTTGCTGCAACTCATAAGAACACTGGT---AATCATGAT---CTG---TCCAAC------TTGAAGATTCTGAAAGTGGCCATAGAAACTCCTGAAGACTTGGAGCCACCTAATGAGGGACTCAGTGCCATAACTGCTCTTGTGTACATAAGATACGAGGACTCTTGTGAGTCTCGTGTTGGTAAG------GATGTTGATCGCATTGCTATTGTTAAAAGAACCTACAGTGAGCATCATGGATCC---------TTTGTTCTCGAAGGTTGG------AATAAGCCTAAA---------------------------------------
Capsella_rubella_20897053                ATG------------GATGAT---------------------ATG---GAGCAGTTTTGGACTCAAGTCGGCAAATCCGATGGGTTTGATGTTGAGAAACCATCGAGT---TCGCTCAGTACGCGC---AAGTTTGAAGATAATGAT------------CCCATGATCGTCCTCCCTGCTAGGTTGGGGATCCACAAG---TACAATATGATACAG---GGGACTAACCTGCAGCTCAGTTCCATAGAGAAATTGAATAAACGA---AGCGTATGTTGTTGTTACTATATAACCCTGGTTGCAAAGGATCCATCAGGCGGTTCC------CTTTCTTTTCAGACGAAATTTGTTGAC---------GAAGGCTTTGAC---ATCAAGGAACTG---ACT---TGTCCTATTGCT---CGACTTAAGTAC---CCACGAGAACCCGAAGATGATTGC------------------------------TAC---CTTAAATTGCCTGAGTGG---CCTTCTGAGGATGTTTTCAAT---AATAAAAAA---CGATTCTACGTG---ATGAAGAAATCAGAGCTACGGAAATATGATTGGGTTCGCCTGTACATGGAAATCTCATTCTACAACGCGAATATGATACTT---------AAAAATGATCTG---TCGAAA------TTGGTGATTATGAAGGTAGCGGTAGAAACTGAGGAAAACGTGGAACCGCCTAGTGAG---CTCAAGGCCAGAAATGCAGTTTTCTACATAAGGTACAGG---------------------GCT---------CATAACGATCGCGTAGCTATAGTAAAAAGAACAATCGACAAGAATACCGGATCC---------CTCACTCTACAG------TTCGGC------CTTAAATAA------------------------------------
Capsella_rubella_20897303                ---------------GACGAT---------------------GAG---AAAGTCTTTTGGGTTCGAGTGGAGGAATCCCAGGGGTTCGATGTTGAGAAACCAGAGTGG---TTGCTT---------------CATTATGAAACTTCT------------GACGAAGTCCTCCTTTATGCTAAGTTTGGGATCCATAAT---TACAATATGTTACAG---GGGAAAAATTTACAGCTCAGTTGCATAGAGAAGTGTAATACACGT---AACGCATTTTCCAGGTACTATATAACTTTGGTTGCAAAGGATCCGGCTGGCGGTTCC------TTTCCTTTTCAGACAAAGGTTTTTGAA---------CAAGGCAAGAAC---ATCAAGACCCTG---GCG---GTTTGTATTGCA---AGAGTTAAGTCC---TCACAAGGCTCTGTTTATGATTGC------------------------------GCC---GTTAGTTTGCCTGAGTGG---CCTTCAGAGGATTCTTTCAGT---GATAAAAAA---CGATATTATGTG---ATGAAGAAATCGGAGGTGCGAAAACATGACTGGATCCGTCTATACATGGAACTTGCATTCCTCCATGCAAATACGAAGCTT---------AAAAAAAATCTG---TCAAAA------CTGGTTATTATGAAGGTTGTGGTAGAAACTGAGGAAAATTTGAAGCCGCCAAATGAG---CTTAAGGCCAGATATGCGGTTTTCTACATAAGGTACAGG---------------------GGTCGC------CATCACGATCGCGTAGCTATAGTAAAAAGAACCTTCGACAAGAAATTCGGATCC---------ATCAGTCTCGAG------TTCAGC------CTTAAATAA------------------------------------
Capsella_rubella_20898686                ------------------------------------------------------------------------------------------------------------------------------------------------------------------------------------------------------------------------------------------------------ATGGAGTACACCCAGTCCACTTCTGTTACTTGCTCTTACAAGATCACTTTCAAAGCCAAGGATCCTACCAAGCCTACGCTTGCT---ACTTTTCAGGCTCAAGTTAACGAG---------ATTGCATTTAAC---AGATTCGCTTTG---GTC---TTCGCTAATTCT---GGACCTTATCCTGAAACCAAG---AATGTGTTGTGTGGCCAC------------------------------CCACATTTCATGCCTAAGCTT---ACAGAAGAGAATCCTTTC---GATGACACTGGC---CGATTTCGCCTG---CTGAAAAAAACAGAGGTTCTTAAGAATGAGTGGATCCATCTGTATTTGGAACTTGCGGTTGCCACAACTAATAGGCGC------CGTGAACACGGT---GTT---GGCGGT------CTGAAGATTCGCAAAGTGGCTATGGAAATCCCACGAGACCTTGAGCCCTTTCACAAG---CTTGACGCCTATGATGCTATTTTCTACATTAGGTACACTGACCCATGCAAGGATCGGGCTGGTGAT------GATGATGATCGCCTTGCATTAGTCAGAAGAATCGTAGATGTGCATTCTGGAATC---------TTTAGAATCGTTGGTTGT------ACTCAGAGCCAGATACCTCCT---GCGTCT---------------------
Capsella_rubella_20899530                ATCAAGAGCTCA---AAAGAGGATCAGATTGTATAT------------------------------------------AAAGGAATT---------------------------------------CGGTACTCC---AAAGTTCCGGTTTCTCGTCGT---ATAGTCCGCCTTTATGCTAGGTTTGGCCTTCATCGT---TTCAATTTTCTCATG---GGACAAGAGGTGCAGCCCTGTAACATAATGGAGTACACCCAGTCCACTTCTGTTACTTGCTCTTACAAGATCACTTTCAAAGCCAAGGATCCTACCAAGCCTACGCTTGCT---ACTTTTCAGGCTCAAGTTAACGAG---------ATTGCATTTAAC---AGATTCGCTTTG---GTC---TCCGCTAATTCT---GGACCTTATCCTGAAACCAAG---AATGTGTTGTGTGGCCAC------------------------------CATCATTTCATGCCTAAGCTT---ACAGGAGAGAATCCTTTC---GACGACACTGGC---CGATTTCGCCTG---CTGAAAAAAACAGAGGTGCTTAAGAATGAGTGGATCCATCTGTATTTGGAACTTGCGGTTGCCACAACTAATAGGCGC------CGTGAACACGGT---GTT---GGCGGT------CTGAAGATTCGCAAAGTGGCTATGGAAATCCCACGAGACCTTGAGCCCTTTCACAAG---CTTGGCGCCTATGATGCTATTTTCTACATTAGGTACACTGACCCATGCAAGGATCGGGCTGGTGAT------GATGATGATCGCGTTGCATTAGTCAGAAGAATCGTGGATGTTCATTCTGGAATC---------TTTAGAATCGTTGGTCTT------ACTCAGAGCCAGATTCCTCCA---GCGTCT---------------------
Capsella_rubella_20901051                ATGACGACT---TCGGAAGAT------------GAGTTTGTCCGTATGAAGGAATACTGGCGTCGAGTGGCCGAATGCGATGGTTTCGATATGGAGATACCAAGA------GGACTGTCGTACGCC---AACTGTAAACACCGA---CTTAAGGCTTCT---TTACCCAAGATTTATGCTATTGCGGGGCTTCATCGT---TACAACATGCTCAAG---GGGACAAATTTCCAGTACTTTGACTTACTTAAATACAGCAAGGCAGGGTACTGTGTGCGGTCTTTCTTCATAACTTTGGCTGCAATAGATCCTTGCAGCCAATTGCAGAAA---ACCTTTCAGGTTCGACTTGATGAA---------AAGACCTATGGA---AAACTGGATTTG---ACG---ATCTCTATTGCC---AGACCTACCGATGAGACGAACAAGCGTTTCAGAGTT---CACTTTGGTGAA---GCAGTGGAT---TTCTACAAAGGTGCATTGCCAGATTGG---CCATCAGCTGATGAGCTGAAT---AATCGAAAA---CGTTTTTACCTG---GTGACTGAATCAGACTTGCTAGCCAATGACTGGATTCGCTTGTATCTGGAACTTACCCTCTGTGTACGACATAAGGGGACTTCAGAGGAT---------CTG---TCCAAA------TTGCAGATTCTGACAGTGGCTATAGAAACT---GAAGATGTGCAGCCGCCTAATGCGCGACTCAAGGCCAAAAGTGCCATTGTCTACATCACGTTTAAGGGGTTGGCCGAGGCTGAGATTGGCGAA------CATGTTGAACGCAAAGCTATTGTTAGAAGAGTCCTGGATGAGTGCTCAGGATAC---------TTGACTCTCCGCGGTGGGTTTGGAGAAAAGCCTCAT------GAGCAA------CTACCGAATGAG---------
Capsella_rubella_20901530                ATGTCTAGA------------GTGTGGGAGAAAGAATGGAACCGGAGA------GACCCACCAGCT---------------CGG------------------------GGT------------------------------------TTTGGATGC---ATA---------CTCTACGGTAGACTTGGACTTCAT---TGCTACAAT---CTTCAAAAGGGGACAAACTTGCAATTTATGGCTCTAGTCAAGTATTACTCAAGG---------ATAACCTCGCATCTAGTGACATTAGAGGCACTCGATCCAAGA---AATTCCTTG---TGCGAGTTCAAAACT------------------GAGCATAGA---GATTGT---TTGAGTGCAATTATAACC------TGC---TGCAGATTAACG------TCT------CCT---GTG---TATTGCTTTGACAAACTTGCCGTGGATCATTTCTTCCGAGGTGCTATGCCCGAATGGATGCCC---GAGGGTGCGCTT---GAAGAG---AAGCTGGAATGCTAT---GAGATGAAAGAATCCGAGGTGGAAGAAAAGGAATGGCTTCATCTATACGCGGAACTCGCATTGTTTTCC------AAGTGG---------AAATCTAAGGATCTCGAATCTGCAAAGCCATTTGAGCTGAGGAAGATCATTGTAAGAACCAAAGAAGATGTGAAGCCG---AAGAACAAGGTCAAGGCGGATAACGCAATCTTCTACATTAGCTTCAAA------------ACTTGTTGC------GGTCAA------GAATGCAATGCTATCATAAGGAAAACAACAGAC---------GGAATGCCAGAGAATTTGTCGCTTGAA------------------------GTC---AAG---TGTTTCATGTGA---------------
Capsella_rubella_20902264                ---------ATGCAAAAAGAACTCAATTACCACAAC------------GAGGAATACGAATGGGGT------------------TTTGGCTATGAACCCCCTACACCCACC---TATGTACCTATGCCT---TCTGGAGATGAAAGG------------------------ATGTTTGGTAAAGTTGGACTTCAT---TGCTACAAT---CTGCAAAATCGGACAAACCTTAAATTTTTCTGTCATGACGACGATGAG------------------------GAGCTTGTAAAATTTTATGCAACGGATCCAACTCGCTATTCCACT---TTTGAGTTCATAACAAGGGTCGTTGAGTTTCGG---AATGAA---GGCTAC---TTGACTTTCATTACAACC------CAA---TGCACATTATTG------CCAGAGTTCCCA---------GACGAGTTTGACAAACTTGCCGTCGATGACTTCTTCAGAGGAGATATGCCCAACTCGATGCCT------GAG---------ACCGAC---AACCTGCAATACTAC---GAGTTGAAAGAGTCAGAGGTGGAAGCAAAGGATTGGCTTCGTCTCTACTTGGAACTCGCATTGCACACC------AACTTC---------TTTTGTTTCTCAATAGAATGGGATAGTCCATATGACCTTAAAAAGATAATTGTGCAAACCAGAGCAGATGTGGAGCCT---GAGAAGAAAGCCAAGGCGGAGAATGCTATCTTCTACATCAGCTTCAAA------------AGCGGT---GGC---AAAGAC------TGC---GATGTTATCATAAGGAGAACAATGGAT---------GGAATGCCACATCATATGTCGCTTGAA------------------------GTC---AAG---TGTTTGTGA------------------
Capsella_rubella_20902846                ------TCT---ATTGAAGAT------------GCGTTTGGCCGTGGGAGGGAGTACTGGCGTCAAGTCAGTGAATCCGAG------------------------------------------------------------------------------------------------------------------------------------------------------------------------------------------------------------TACATCACGTTGACAGCTTCCGATCCAACTACCGGTTCAGTACTA---ACTTTCCAGGAGAAAGTTGAAGAA---------AATTTGTTGAAC---CGGTTGAATGTG---ATT---ATCTCTCTTGTT---AGACCTAAAGGA---AAC------------ATCCCG------CTTGATGAC---CGAGAGGAC---CTGCTTAATGATGGATTGTCTCTGTGG---CCCTCAGAGGCTGCTTTCTAC---GATACAAGG---CGGTTTTACATT---GCTGAGGAATCAGAGTTGCTAGGCATTGATTGGATTCGCCTATATTTGGAACTTGTACTTTGTTCAAAGGATAGGCTTCTCACAGCCAAG---------CTG---TCCAAG------TTGATGATTGTGAAAGTGGCGGTAGAAACT---GAAGATGTGGAGCCGCTAAATGCGAGACTCAACGCCAAGAGCGCAGTTTTCTACATAACTTTCCGC---TTGGCC------GGATTA------------------------------------CAGAGAATGTTGAACGCA------------------------------------------------------------------------------------------------
Capsella_rubella_20902975                ATGTACGATGTGTTGGATGAGTTGTCGCTTGACGAA------------GAAGACTATCGTCTTCAA---------------GGATTCGATGTTGAT---ACGTATAATGGG---ATAATTCCGCGTGGA---TGTAGTCCCTATGAC------------------------CTCTTCGCAAAGGCTGGACTCCAT---TGTTACAAT---CTTGAAAAGGGAAAGAAGTTACAATTCAAGAGTGTACTCAAAGTTAATGCAGAA---------ATCGCTTCGTCCTATACAACATCTGAGGTGATGGATCCGATC---AACTCACTT---CACACTTTCCAAACTTTAGTCACTGATGCAGGGAAAAACAAA---GCGCGT---TTGATACTCGTCACTAAA------ATA---TGCAGAATTAAA------CCT------CCA---ATG---ACCTTGTGGGACTTTGATGCTATAGATGACTTCTACAAAGGTGATATGCCAGATTGGCCACCG---AATGAT------------GAT---CAGTGGCAGTTCTAT---GAGGTGAATGAACTAGAGTTGCGAGACAATGAATGGCTTCATCTATATGCTGAAGTTGCATTGTTCTCC------AAGTGG---------GACTCT---GACATGAGTGCCCATACGCCATTTGAAATGAAGAAAGTAGTGGTACAAACAACAGAAGATGTAGACTCG---AGTATGAAACTGAAGATGAACAATGCAATCTTCTACATGAGTTTCAAG------------GTTCAT---GAA---GGTCCA------GAATGCAGAGGCATAGTAAGAAGAACAAGTGAT---------GGAATAACAGGACACATGTGCCTTGAA------------------------GCT---AGA---TGCTGGATT------GACAATTGA---
Capsella_rubella_20906693                ------------------------------------------------------------------------------------------------------------------------------------------------------------------------------------------------------------------------------------------------------------------------------------------------------------------------------------------------------------------------------------------------------------------------------------------------------------------------------------------------------------------------------------------------------------------ATGATGATCATG---CAGATAAATTATTCGGAGTTAGAAGAAAAGGAATGGCTTGATCTTTACGCGGAACTCTCATTGTTCTCC------AAATGG---------CAAGCTAATGGGCTGGAGTCTGCAAAGCCATTTGAAATGAAGAAGATAGTTGTAAGAACCAGAGAAAATGTGGAGTCA---TGGAAGAAGGTGAAGGCGAAGAATGCAATCTTCTACATTAGCTTCAAA------------ACCCGATGC------GGCCAA------GACTGCAATGGCATCATAAGGAAAACAACAGAT---------GATTCTGAGTAG------------------------------------------------------------------------------
Capsella_rubella_20907537                CCGTCGTTATCG---AGCTCAATTGGTTTGCCGTCGTTATCGAGATCA---------GAAGAGGAAAGTCAGATGCACCGTGGTTTG---------------------------------------AATATGTCC---ACTGATACGGCTCCTCGTCTT---TTAGTTCCCCTTTATGCTAAGTTGGGACTTCATCGT---TACAATTTACTCAAA---GGCAAAGACTTGAAGATCAGTAGCGTAGAGAAATACACCAAGTCCACTTCTGCTGCTTCCACTTACTGCATAACCTTTCAGGCCTTGGACCTAAGTTCTGGTTTGCTTCAATTTACTTTTCGGGCTCGAGTTTGTGAA---------TTGGATTATGGC---CAATTCATTTTG---TTA---TGCAGTGTTGCT---ATGCCTCTAGGGGAAACCAGA---AACGTGTTGAATAACAAG------------------------------AGACAATTCATGCCTGAGTTA---CCGTCAGAGGATCCTTTC---GACGACACAGGC---CGATTTTACGTG---CTGAAGGAATCAGAGGTTCAAGAGAATGACTGGATTCGTCTGTATTTGGAACTTGCAGTTGCCACATCTTTCAGGAAC------GATACACATGGT---ATG---ACCGAT------TTGACGATTCTGAAAGTGGCTATGGAGATTACACGAAACCTGGAGCCCTATAATATG---CTTGATGCCTATGATGCAATTTTCTACATTAGATACAAGGACATTTGCAAGGCTCGAGTTGGTAAG------GATGTTCATCGCGTTGCTATGGTCAGAAGAATCTTGAATGTGCACTCAGGATAT---------TTTAGAATCGTCGGTCAA------ACTCAGAGCCAAACACCA------TCGATA---------------------
Capsella_rubella_20908066                ATAGAGGCGTCTGCGAGGGAG------TCTAGGAAACTAGTCGAA------------------------------TGCGGTGTTTTCGATCTCAAG---------------GGATATATGGTAGAATTA---TGT---AATCAACGG---ACTTGTCCT---ATTCCCTTCCTCTATGCGGAGATGAGCCTTCATCGT---TACAATTTCGTCAAG---GGTACAAAGTTTGAGCTGATTTGCGTACAGAAATACGTGAAGTCGACTTCTGCTGCTGCTTCTTACTACATCACTTTGGATGCAATTGATCCA---GCTGGTTCCCTTCAA---ACTTTCCAGACTAAAGTTTCAGAA---------AAAAGCGTTGGC---AAATTTATTCTC---TCT---TGCCATATTGCA---ATAATTCGAGGGGAACCAAGA------------------------------------------------TTTGATAGTAGCTTACCTAAGTGC---CCGCCATTGAATCCTTTT------GATACA---------TATTACCTG---GTGAAGGAATCTGAGCTGCTAGAGAAT---TGGATTCGTCTATATTTGGAACTTGCTGTTGCCAAAACTGATAGGCATAATGAACCTGATGCTGGT---CTC---GCCGAC------TTGGAGATTGTAGACGTGGCCATTGATGCTACCAATGAT------------GAGGGACAACTCAATGCCAATAATGCAGTTTTCTACATTAGGTACAAGGACTTTTACAAGGCTAAT---------------------GATCGCATTGCTATTGTTAGAAGAAGCTTTGATAAGGCTACCGGATGC---------TTTAGTCTCGTCGGTCAG---------CAGAGTAACATAAATATGCGTTGCTCC---TTC---------------
Capsella_rubella_20909850                ---------------------ATGGCGACGAATGAACACAAACGAAATGACGAATATAATCGCCAACTTCGCGAATCCGATTGTTTTGACTGTAAC---CCAAATGGTTCG---GTGATACCGTATATA---TGTTATGATCATCATGAGGATGAG---ATT---------ATTTGTGCTAGGGTGGGACTTCAT---TGTTTCAAT---CGTCACAAGGGTTCAAACTTTCAGTTGTTGCGGCTAGAGAAATATAATGTCATG---------TTCAATGGATACTTTATAACTGCTGAGGTTACTGATCCAGCCACCAATTCGACT---TTTGCTTTCCAAACATGTGTTAATCAATGTACGAAGCGCAAT---GAAGAT---TTCAGAATAGAGACTGAA------CTT---TGCAGGCTAAAA------CCC------CCT---TCT---TGTCATTGGAATTCTGAAGTAGTTGATGATTTCTATAAAGGTGATCTA---AAGTGGCTTCCG---GATGATGCTTTG---------------------------------GTCCAATCTGATGATAAGCGA------------------------------CATCAGTTTTACGAG------------------------------AAGCTCAAGTTTGCTACGCCTCTGGAGATCAAAAAGGTCGTTGTACAAACTCTTGAAGCCATGGAGCCA---AAGGAAAAGCTCAAGGCCGGGAATGCAGTCTTCTACATTAGTTTCAGG---------------TGT---GGT---ACCGAA------GATCACAGAGCGGTGGTAAGAAGAACCACATAT---------GGGCATCCGGCACACCTTTGTCTTGAA------------------------GTG---AAG---TGTCTGGTTGAG---GACTTGTCGAGT
Capsella_rubella_20910082                ATGGAGGCCTTTCCGAGGGAC------GGTGACAAGCTAGCCCCG------------------------------TCCAGTGTTTACGATCTCAAC---------------GGATATTTGGTAAATATC---TGT---AAACAAGAG---CCTTGTCCT---TTGGTCTTCCTCTATGCGAAGATGAGCCTTCATCGT---TACAATTTCGCCCAG---GGTACAATGTTTGAGCTGATTCGCGTGCAAAAATACGTGAAGTCGACTTCGGCTAATGCTTCTTACTACATGACTTTGGATGCAATTGACTCA---GCTGGTTCGCTTCAA---ACTTTCCAGAATAAAGTTTCAGAA---------TACAGTGTTGGC---AGATTTATTCTC---ACT---TGCCCTATTGCA---AGAATTCGAGGGGAGCCAATA------------------------------------------------TTTGATAGTACCTTGCCTGAGTGC---CCTGCAGTGAATCCTTTT------GATACA---------TATTACCTG---GTGAAGGAATCTGAGCTGCTAGAGAAT---TGGATTCGTCTATATTTGGAACTTGCTGTTGCCAAAACTGATAGGCATTATGAAGATGGTGCTGGT---CTC---GCCGAC------TTGGAGATTGTAGACGTGGCCATT------------GAT------------GAGGGACAACTCAATGCCAATAATGCAGTTTTCTACATTAGGTACAAGGACTTGTACAAGGCTAACCCTGGTCAC------GAT---GTTCGAATTGCTATTGTTAGAAGAAACTTTGATGAGGCTATGGGACGC---------TTAACTCTCGTCGGTCAG---------CAGAGTGATATAAATATGACTTGCTCC---TTC---------------
Capsella_rubella_20910480                TTTTCTTGCAGA---TCATCTATTTCA---------------------------------------------------------------------------------------------------------------------------------TTA---TTTTTGCCTCTCTATTTAAAACTG------CAT------------------------------------------------------------------------------------------------------------------------------------------------------------------------------------------GAGTTAATTAAT---CTT---TGT------------------GTAGGGGAA---AAATATAACGTGTTGGATAACAAG------------------------------GACCATTTCATGCCTGAGTTA---CCGTCAGAGGATCCTTTT---GGTGACACGAAC---CGATTTTATGTG---CTGAAGGAATCAGAGGTTCAAGAGAATGACTGGATTCGTCTGTATTTGGAACTTGCTGTTGCCACATCTTTCAGGAAC------CATACACATAGT---ATG---ACCAAT------TTGAAGATTCTGAAAGTGGCTATGGAGATTACACGAAACCTGGAGCCCTATAATATG---CTTGAGGCCTATGACGCAATTTTCTACATTAGATACAAGGACATTTGCAAGGCTCGAGTTGGTAAG------GATGTCCATCGCGTTGCTATGGTCAGAAGAATCTTGGATGTGCACTCGGGAGTC---------TTTAGAATCGTCGGTGAA------ACTCAGAACCAAACACCA------TCGTCG---------------------
Capsella_rubella_20911360                ------------------------------------------------------TTT------------------------GGATTTGATTTT------CCA---------GGAATA------ACTGAG---------CCCTTTGATTATGATATC---------------CTTTATGCTAGGCTTGGACTCCAC---TGCTACAAT---CTTCACAATGGAACAAACTTAAAGTTTGTGCACTGGGTAAAGTTTACTACCATG------------ACTTCTTACTACATAACTTTGGAGGCAATGGATCCGGCCTGCAACTCTGTC---ATCTCTTTTCAGACTTTGTACAGTAGTTTTGGACGTTCAATG---GAAGATGTCTAT---ACGTGGCAGATC------TTGGCCTGCAGACCCACA------------AAGGCT---GTGAATGATAATTGGGACCGGGATGAGATGGATCAATACTACCCAGCGAAAATGCCCAAATGGTTGTCT---GATGAGGCCTTG---ACCGAC---AACAAAAAGTATTACCAC---GTGAAAGAATCAGAGCTCCATGAGAATGACTGGCTGCATCTATTCATGGAAATCGCATTCTTGGAA------GCA------------------AAT------------------------------------------------------------------------------------------------------------------------GAT---------TCTTCAACTGGTTTCTCTGCT------GATCTGAGAGCTATCATAAGGAAAACCATGGAT---------GGGATACCAGAACACATGACTCTTGAA------------------------TTT---ACT---------------TCTCAGTGC---GGG
Capsella_rubella_20911727                ATGGAGGAGGAG------------GAGGTAAGTGAAAGGGAAAGA---------TAT------------------------GGTTTTGATTTTGGA---CCTAGG------AGAATA------ACTGAG---------CCCTTTGATTATCATATC---------------CTTTATGCTAGTCTTGGACTCCAC---TGCTACAAT---TTTCACAAGGGAACAAACTTAAAGTTTGTGCACTGGGTAAAGTTTACTACCATG------------ACTTCTTTCTACATAACTTTGGAGGCAATGGATCCGGCCTGCAACTCTGTC---ATCTCTTTTCAGACTTTGTACAGTAGGATTGGACGTTCGGTG---GAAGGTGTCTGT---ATTTGGCAGATC------TTGGCCTGCAGACCCACA------------AAGGCT---GTGAATGATAAC------CGGGATGAGATGGATCAATACTACCCAGCGGAAATGCCTCAATGGTTGTCT---GATGAGGCCTTG---ACTGAC---AACAAAAAGTATTACGTG---GTGAAAGAATCAGAGCTCCATGAGAATGACTGGCTGCATCTATTCATGGAAATCGCATTCTTCGAA------GCA------------------AGTCAATTGGTGGCTTATCCAACCCTGGAGATCGACAAGGTAGTTGTAGAAACTAAAGAAGATACAGAGGCG---CGTGAGAAGCTCCACGCAGAGAATGCAATATTCTACATAAGTTACAAGGAT---------TCTTCAACTGGGTTCTCTGCT------GATAAGAGAGCTATCATAAGGAAAACCATGGAT---------GGGGTACCAGAACACATGACTCTTGAA------------------------TTT---ACT---------------TCTCGGTGC---GGG
Capsella_rubella_20912394                ---------------------------CCTCCAGAG---------------------------------------------------------------------------------------------------------------------------------------------------------ATCTAC---AATTATGGT---GGGAGACGTGGT---------------------------------------------------------------TTTGCAATGTGGAAGGTAACAAAGACTAAGGAG---------------------------------------------------------------------------------------------------------------------------------------CATGAGTGGGATAATGAGGCAATAGATGAATGGGGAATCACCCGCAACCCCGAATGGTTATCT---TATGATAATGAT---------------CGGAAATGCTATATG---GTGGAAGAATCGGAGTTGTGGGACGAGGATTGGCTGCATCTCTTTGCTGAGTTTTCATTTTACATG------AAATGG---------GAT------AATATTGCAGAATGTCTCCCATTGAAGACAAAAACTGGTTTCGGAAACTTGAGAAGATGGAGACGCCCA---CGTGAGAAGCTCAAGGCAGCAAATGTAATCTTTTACATAAGTGTTGAAGAT---------GTGGTAACAGGTGAGGTTGCT------GATTATAAAGTGGTTATACGAACGGCTATTGAT---------GGAAAACCAGGACACATACGCCTAGAG------------------------GTT---AGG---TGCTTGCATCTA---------------
Eutrema_salsugineum_20185418             ------------------------------------------------------------------------------------------------------------------------------------------------------------------------------------------------------------------------------------------------------------------------------------------TACTACATCACCTTGACCGCTTACGATCCAGCTAGCGGTTCCCACCTG---CCTTTGCAGGTTCATGTAGATGAA---------GATGTGCCTAAC---TATTTGGCTTTG---ACT---GTCTCTGTTGCT---CGACCTAAAGGTGAGACCATGGAGCCTCTCTCCACG------------------------GAT---------GTTGACAAATTGCCTGAGTGG---CCTTCTGAGGATGCTTTCAGT---GTTATCAAA---CGATTTTATTTG---GTGGAAGAATCAGAGTTGCAACATAATGATTGGATTCTTCTATACTTGCAA------------------------------------------------------------------CTACAATTTTTTTATTTGTTCATGTACACT------------GTCCCT---------------------------GCAATTGTGTACATAACTTTTAAGGGTTTGGCCATTCGC------AGTGAT------CATTTTGAATGGAAAGCCATCGTTAGAAGGCTCATCAATGAGCGCACATGA---------------------------------------------------------------------------------------
Eutrema_salsugineum_20188020             ------------------------------------------------------------------------------------------------------------------------------------------------------------------------------------------------------------------------------------------------------ATGAAATTCAACATGTTAGCAAGCGGTGTGTCCTCTTTCTACATGACTTTGCTTACACACGACCCAGCTAGCACATTGCAGAAA---ACCTTTCAGGTTCGTGTTGATGAA---------GGAAAATACGAC---AGTTTGGATTTG---ACG---TGCTCCATTGCT---AGACCTAAAGATGAAACCAAGACGCCCTTCATACCT---CACTTTGGTGGT---ACAGCA---------------------------------------GATGATGATGCTTTCAAT---GATGGAAAA---CGGTTTCACGTG---GTGAAGGAATCAGAGTGGCAATCCACTGATAGGATTTCCATGTATTTAGAACTTGCAATTTGTTCTCATCATAGGTTGACTACATAT------TACATTCTA---TCCCGA------TTGGAAATTGTAAAA------------------------------------------------------------------------------------------------------------------------------------------------------------------------------------------------GGTAAGCTTGGTCAAGATCCCAAC------AAGCCT------CTCGAG---------------
Eutrema_salsugineum_20189453             ------------------------------------------------------------------------------------------------------------------------------------------------------------------------------------------------------------------------------------------------------------------------------------------------------------CTTGAGTCGCCG---------------------------------------------------------------------------------------------------------------------------------------------------------------------------------------------CCAGATTTC------------AATCCTTTCAAA---------------CGATTTTACGTG---CTGAAGAAATCAGAGGTACAAGACAATGACTGGATTCGTCTGTATTTGGAACTTGCAGTCGCCACAACTAATAGGAGCTATGAAGATCGTCATGAT---CTG---TCCAAG------TTGAAGATTATCAAAGTGGCTATCAAAACTACACAAGACCTAGAG---CCGCATGAG---CTTGGTGCCTATGATGCAACCTTGTACATAAGGTACAAGGACTCGTGCGAGGGTAAGGTT---------------GTTGATCGCATAGCTATAGTCAGAAGATACTTGCGAGAG---------AAG---------CTGGCCATCTTGGGTTCC------ATCCATAGCGACATAAAAAAGGAA---------------------------
Eutrema_salsugineum_20189574             GTAGCAGGCGAAATTCGG---AACCAG---GAGGAGACGATGGCA---------CACGTGGCAGTTGATATG---GCGAGG---------------------------AGGGGACTGATACAAAGA---ATTTGT---AATGATAAGTCTCCTTGTCCT---TTAGTCCTCCTTTATGCTAGGTTGGGCCTTCATCGA---TACAATTTGCTTCAG---GGCAAAAACTTAGAGCTCAGAAGCGTCAAGAAATACACCCAGACCACTACTGCTGCTTACACTTACCACATAACTATGGAAGCCATGGATCCAATC---GATTCGCTTCAA---ACTTTTGAGACTAAAGTTTATGAA---------AACACTCCTGGC---GAATTGGATTTG---TCG---TGCAGAATTGCT---AGACCTCTAGGGGAACCCAAG---------AAACCCGTT---------------------------------GTTATTACCATGCCTGAGTGG---CCGCCACAGAATCCTTTTGAA---AACTGTTAC------------GTG---CTGAATGAGTCAGAGCTGGAAGAAAATCACTGGGTTCGTCTCTACCTGGAACTTGCAGTTGCCAAGCCCAATAGGAATACG------AATCCAGAT---GTG---TCCAAC------TTGAAGATTGTCAAAGTGGCTATAGATACTAGTAAAGATGCGGATGAT---GCTGAG---CTCAACGGCAAAAATGCAGTTGTCTACATACATTACAAGGACTCGTGCGAGGCTCGAGTTGGCAAG------GATGTTGATCGCGTAGCTATAGTCAGAAGAGCTTTCTGTGAGCGGTTTGATTGC---------TTCAGTCTCGTGGGTCAG------ACTCTGAGTGATATAAAAAAGGGT---------------------------
Eutrema_salsugineum_20189627             ------------------------------------------------------------------------------------------------------------------------------------------------------------------------------------------------------------------------------------------------------------------------------------------------------------------------------------------------------------------------------------------------------------------------------------------------------------------------------------------------------------------------------------------------------------------------------------CTGAAGAAATCAGAGGTGCAAGACAATGACTGGATTCGTCTTTATGTGGAACTTGCAGTCGCCACAACTAAGAGGAACTCTATG---ATTCCTGAT---CTA---TCGAAT------TTGGAGATTCTGGAAGTGGCTGTAGAATCCATTCAAGACTGGCCA------AGTGTG---CTTGGCAATGTCTGTGCAATTTTCTACATAAGGTACAAGGACGGGTGCAAT------GTTGATCGC------AATGTTGATCGCATTGCTATGGTCAGAAGAATCTGCGATGAGCGCAAGGGATGC---------TTGAGTCTCTTG---------------------------------------------------------------
Eutrema_salsugineum_20189819             ------------------------------------------------------------------------------------------------------------------------------------------------------------------------------------------------------------------------------------------------------------------------------------------------------------------------------------------------------------------------------------------------------------------------------------------------------------------------------------------------------------------ATGCCTAAGTTA---CTGCCACAGAATCCTTTCCAA---AATACAGAG---CAGTTTTACGTG---CTGAAGAAATCAGAGGTGCAAGACAATGACTGGATTCGTCTTTATGTGGAACTTGCAGTCGCCACAACTAAGAGGAACTCTATG---ATTCCTGAT---CTA---TCGAAT------TTGGAGATTCTGGAAGTGGCTGTAGAATCCATTCAAGACTGGCCA------AGTGTG---CTTGGCAATGTCTGTGCAATTTTCTACATAAGGTACAAGGACGGGTGCAAT------GTTGATCGC------AATGTTGATCGCATTGCTATGGTCAGAAGAATCTGCGATGAGCGCAAGGGATGC---------TTGAGTCTCTTGGGTCGGATA---AGTCAGAGCGAAGTCAAGGCT------------------------------
Eutrema_salsugineum_20192620             ATGTCTTTTAGC---------------------------------------------------------------------GGTTACGAC------------------GGT------------------------------------TACCCTAAG---CCT---------CTCTTTGGTAGAATTGGACTTCAT---TGCTACAAT---CTGAAAAAGGGGACAAACTTTCTATTTTTGGGTGTACATCGG------------------------------AGATATATCCAATTTGAGGCAGAGGATCCA------CGGAGTTGCACCCACAGGTTTGATATG------------------GGTAAGTAT---GAAGATACCTTCACT------------------------TGCTCAATGGTT------CCCCCAGCTCCAGATGTGGAT---------GATTCCTTGAAAATGGATGATTCCTTCAAAGGTGATTTGCCCGATCGGTTGCCT---CAGGACTGGCTA---GCCACTAATAAGCTGCAATACTAC---GAGATGGAAGAATCGGAAATGGAAGAAAAAGAAATGCTTCGACTATACGCGCATCTCGCGTTGAACTCC---------------------GAG------GGTTACGGGTTTCCAAAGCCAATTGAGCTGGGAAAGGTAATTGTGCAAACCAGA------GTTGAG------TCAGAGAAGATGAAGGCTGGGAATGCAATATTCTACATCAGCTTCAAA------------TCG------GGG------------------TTAAATGGTATCATAAGGAAAACAAAA------------------------AACCTTTCCATGAAG------TTT---------------GTG---------CTTTTT---------------------
Eutrema_salsugineum_20193386             ---------------------------------GAG------------------------------------------------------------------------------------------CAC------------------TATGACTAC---------------CTCTGCGCCAGACTTGGACTTTAT---TGTTACAAT---TTTCAGAATGGCACAGATTACGATTTTCTGTTTGTTAGAAAGATATATCGTCAG---------TTCAACAACTTCTTCATAACAGTTGAGGCACTGAATCCATCCAGCCGGCCACGT---CTCACTTTTGAGACGTGCGTTAAGCATAACGATGCTGCACGA---GGCGAGGGGTTGTGG------ACGTGC------ATT---TTCAGGTTGAAA---------------------------GATGAGTGGGACAATGTAGCAATAAATGATTATTACAAAGGTGAAATGCCACAATGGTTATCC---GATGAAGATCGC---------------CAACGATGCTATGTG---GTTGAAGGGTCAGAGCTGCATCACGACAATTGGCTGCCTCTCTTCACTGAGCTTGCGTTCTACACG------ATCTGG---------ATT------GAGATTGGGGATTACGCACCATTGAGGCCTCAAGAGGTGGTTGTGGAAACTCGAGAAGAAGAGGAGCCG---CGTGATAAGCTCAAGGTAGCCAATGCAATCTTCTACATAAGTTTTCAAGAT---------CTAGAAAATGGTGGGCTTGGT------GACTATAGAGCGGTTGTTCGGAAGACGATGGAT---------GGCAAACCAGGACACATGCGCCTCGAG------------------------GTT---ATA---TGTTGGGAGGATTCAGAGAGCAGTGAC
Eutrema_salsugineum_20193910             ---------------------ATGTCGACGAACCAACGCAAGCGAAAGGACGAGTATTATCGCCAAATTCGCGAATCAGGCGGATTTGACTTGAAC---CCGAATGGTTCA---ATGTTGCCGTTCAAA---TGTTCAGATGATGATCGGGACGAG---ATT---------ATTTGTGCTAAGTTGGGACTTCAT---TGGTACAAT---TTTCAACGGGGCTCAAACTTTCAGCTGCTGCGATTAGAGAAATATAACTCTATA---------CTCACCGGATATTATATAACTGCAGATGCTATGGATCCAGCCAGTGACTCACGT---TTTGTTTTCCAGACGTGTGTTACGAGATGTTCGATGACTTTC---GAAGAC---TTTAGAATAGAGACTGAA------GTT---TGTAGAATAAAA------CCC------ACT---------TGCCAATGGAATTATGAGGCAATTGATGATTTTTACAAAGGTGATCTA---AAGTGGCTTCCG---GATGATGCTCTG---TCTGAT---AAGCAACAGTATTAC---GAGGTTCAAGACTCAGACATTCGAGAA---GATTGGCTTAGTTTGTATGCTGAATACGCGTTTTTTCCG------CTCTGG---------GAAAATAGCAAGCTCAAGTTTGGTGTGCCTCTGGAGATCACGAATGTGGTTGTGCAAACTCATGAAGCCATGGAGTCA---AAGGACAAGCTCAAGGCCGGGAATGCAATCTTCTACATTAGTTTCAGG---------------AGG---GCT---ACCGAA------GATCATAGAGCCGTGGTAAGAAGAACCACAGAT---------GGGGTTCTGGGACACCTTTCTCTTGCA------------------------GTT---AAG---TGTCCGGTTTAG---------------
Eutrema_salsugineum_20194479             ATGGCGGAAAAC---------ATACGA---------CAGAGAAGGGCA------TAC------------------------GGTTTTGAT------GATCCCTCAACG------TATACACCAGTTAAG------------------TATAGTATC---------------CTTAATGCTAGGCTTGGACTCTAC---TGCTACAAT---TTTCAACAAGGAACAAACTTTATGTTTAACCGCTGGGAAAAT------------------------------CTTATTCTTTCACTGGGTGTC---------------------------CTCTCGTGGATGACC---------------------------------------------------------------------TCCAGGATCCAA---------------------------GATAACTGGGACTTCGATGCAGTTGACACCTTCTACACAGGTCCAATGCCCGAATGGCTTTCC---GATGAGGCCTTT---GCAGAC------AAAAAGTATTACGTG---GTGCAAGAGTCAGAGCTGCATGATAATGACTGGCTTCAACTATTGATGGAAATCGCTTTCTTCTCT---------------------AGA------------------------------------------------------------GAAAAT---------------------------------------------------------------------------------------------------------------------CGT---------------------------------------------------------------------------------------------------------------
Eutrema_salsugineum_20195217             ATGAAGGGGTTCGTGGACGAG------------GAAGAGGTGCGAGCGGATGAT---------------------------GGACACGATTCAGAC---------------------------------------------------------------------------------------------------------------------TCCCAAGCCACGCACTACCAGTTTAAGTCTGTGAGGCGTTCATATACAGAT---------CTCTGCACT---TTCATAACACTGGAGGCAATGAATCCGGCCGAT---TCTCCA---CTCACTTTTCGTACTTGCGTTAAGCATGATGATGTAAAAAAG---GACTGCCTTATGACCTGTTTTTCTTTT------TTT---TGTTTGGTTGAA------------------------GATCATGAGTGGAGTGAGGAA---GTAGATGAGCGGTACAAAGGCGAAATGCCTGAATGGTTTTCT---GATGACGACGAT---------------CAGCAACGCTATGTG---TTGCAAGAATCGGAGTTGCGGGACAACAATTGGCTGCATCTCTTCACTGAGTTTGCCTTCTACACC------AAATGG---------AGA------GACATTGCGGAATGCGTAGAATTGGATCCTCAAGAAGTGGTTGTGGAAACTCGAGAAGAAGAGGAGACT---CGTGATAAGCTCAAGGCGCCTAATGCAATCTTCTACATAAGTTTTCAGGAT---------CCAGAAACAGATGGCTTGGTT------AATTACAGAGCGGTTGTACGGAAAGCAATGGAT---------GGGAAACCAGGACACATGCGCCTCGAG------------------------GTT---AAG---TGTTGGATTCTCTCCGAAGAAAGTGAT
Eutrema_salsugineum_20195757             ATGTTTAAGCCTGTTCGAAGG------GGCAATGAACGGAAACGC---CATGAT---------------------------GGTTTCGATGTTGAT---CCATATGGTGGG---TTGCTTCCCTGTGTA---TTCAAAGATAAGTATTTCGAC------ATC---------CTTCTTGGTAGATTGGGACTTCAC---TGTTACAAT---ATTCAGAAGGGAACTAACCTCAAATTGATTGCTATAAACAAAAATAATACTGAG------------CTTGGGAATTACATAACGTTGGAGTCCATGGACACA------AATTTTCCT---TACAATTTTCAGACTTGTGTTTCCCTA---AATTCGGAAGAG---GCATTC---CTAATGTTCTTG------------------------TTATCA------CCT------ACT---GTT---AGGGCATGGAAAGACAACGCAGTAGATGCATTTTACAAAGGTAAAATGCCCAGCTGGATTACA---AATGATAAGCTG---GCCGAG---AAAGGTCAATTTTAC---GAG---CAAAAAGCAGACTTGCAAGAAAATGATTGGCTTCATCTATATGCCGAGTTTGCTTTTAACTTG------AAGAGG---------ATTGGATCT---CTGAAGCAATTTCCGCCACTGGAGATGAAGAAGGTAATCATACAAACTGAAAAAAGTGGAGAGTTGCCGCGTATGAAGCTGAAGGCGAACAATGCCATCTTCTACATGAGTTTCAAGGAC---------CCGATG---GGT---CCTATC------GAGTACCAAGCGATTGTAAGGAGAACCATGGAT---------GGGATGCCTAGACACATTTGTCTAGAA------------------------ATT---GAC---CGTCTG---------ACTTACAAATCC
Eutrema_salsugineum_20199297             ------------GATGCTAAG---TATTCTCGTAAACGACTGGAG------------------------------TGCGGTGTGTTCGATCTCAAG---------------ACGCTCGGACTACAGGAAATCTGT---AATAAATGG---CCTTGTCCT---AAAGTCCTCCTGTATGCTAAGATGGGCCTTCATCGT---TATAATTTGCTGCAG---GGTACAAAGTTTCAACTCATTCGCGTAAAGAAATACATTCTCTCAATATCTCCTGTTGGCTCTTACTACATAACATTGGATGCAATA------------TCTTCGCTTCAA---ACTTTTCAGACTAGAGTATCAGAA---------GAAGAGGGTGGT---AAATTTATTCTG---ACG---TGCAAGATTGCA---AGAATCCGAGGGGAAACAAGC---------------------------------------------------GGTACTAGCTTGCCTGAGTGG---CCGCCAGAGAATCCTTTT------GAAAAA---------TGTTACCTG---GTGAAGGAATCAGAGCTGCAAGACAATGACTGGATTCGTCTATATTTGGAACTTGCTGTTGCCACCACC------------ACCGGTGACTGTGGTCTCTCC---AACAAG------TTGGAGATTGTGAAAGTGGCC------------------------------ATAGATGACCTCAATGCCAAAAATGCAATTATCTACATAAGGTACAATGACTTGTACAAGGCTGAGCTTGGTAAG------GAT---GATCGCATTGCTATAGTTAGAAGATCCTTCGATGAGGATACGGGATGC---------TTCATGCTCGTGGGTCAG---------CAGAGTGAAATAAAAAACCCTTGCTTG---CTCAATAAAAGGATCAAG
Eutrema_salsugineum_20200854             ---TCAGATTTT---------------------------------------------------------------------GGATTTTTG---------------------AGTCTCTCTCCCTCTCTT------------------------------------------CTGTGTGGTCGAATT---CTTCAT---TCCTACAAT---TTGCACGAGGGGACAAACTTCCATCTTTTGGGTGTACACGGC------------------------------ACATTCTCTACATTAGAGGCACATGATCCA------GATTCCACT---ACCAAGTTCACAATGCGTGTCTCTGACGTTGAC---------------------------TTGAAATTAAAT------GTAACGTGCTGGGTGTCA------CCA------------ATGCAA---------AGCTCCGAACTAGTGGATGAACACTTCAAAGGTGACATGCCCAATTGGCTGCCT---GAGGATTTCCTA---GGCGAT------AAGCAATACCAC---GAGATGGAAGAATCAGAGGTGCAAGAAAAGGAATGGCTTCTTCTCTACGCTCAACTCGCATTCTTTGCCGTG---TCTTAT------------------TTAAAAGACAAACCAACGCCACTTGAGCTGGTAAAGATAATTGTGCAAACCAGACAAGATGTGGAGTCG---AAGAAGAAG---AAGGCGAGGAATGCAATCTTCTACATTAGCTTCAAA---------------------GGC---GGTCAA------GACCACAATGCTATCATAAGGATGACAATAGCT---------GAAACGCCA---CATATGTCACTTGAA------------------------GTC---------TGTCGC------AAGTCGAGTGTCTGA
Eutrema_salsugineum_20208053             ------------------------------------------------------------------------------------------------------------------------------------------------------------------------------------------------------------------------------------ATGGAA------------GAGAGGTTTCAAGCTTCT---TCTTCT---------------------------------TCACCT------CCTCAA------ACTACTTTTCAGATTAAGGTATCAGAA---------GGAAGT---GGC---AGATTTTCTCTG---GGT---TGCTATACTGCA---AGAATTCGAGGT---ACAAGCGCTGTGTATATACCTGGT---------------------------TACTTCGGTAACTACTTACCCCAGTGG---CCGCCAGAGAATCCTTTT------------GAA---CAGTTTTGCCTG---GTGAATGAATTAGAGATGCAAGAGAAGGACTGGATTCATCTATATTTGGAACTTGCAGTTGCCACAGCTGATGGGTACGAT------AGGAAAGAAGACTTT---GATGAT------CTGCATATT---------------------------------------------------CTCTATGCCAAGAATGCAACCTTCTACATAAGGTTCAAG---------------------GGTCAA------------GATCGCGTTGCTATAATTAGAAGAAGGTATGATGAGGATACCGGAGCC---------TTCAGTCTCGAGGGT---CTGTCA---------------------------------------------------
Eutrema_salsugineum_20208547             ---------ATG------------------------------------TATTCAATAGACGACAAG------------------------------------------------------------------ATTCCGCCTCGGGAC------------------------TTACTTGGTCAAGTTGCACTCCAT---TGCTACAAT---CTGCAAAACGGAACAAACTTACGATTTTGGGGTTTACTTATGAATGATCCCAAG---------GATACTGGAGGCCATATACGCGATTCCACT---------------------------CTCGACTTGGAATTTAGGGTTCGGTATGATGAGGAGAAACAA---CGTTGC---TCGACTATGATTACAACT------CTC---TGCAGGTTGAAG------CCACAG---GAG---GTGGAAGCGGCCTTTGACAGACTTTCTGTGGATGATTTCTTCAAAGATGACCTGCCCGATTGGGTCCCT---GAGGATGCGCTA---GCCGAT---AATCTGCAATACTAC---GAGATGAAAGAATCTGAGGCGGAAGAAAAGGAATGGCTTCATTTTTATGCAAAACTTGGATTCTTTACA------ACCTGT---------GGAAGTTTCGATCTGAGGTGGGCACAGCCATTTGAGCTGAGAAAGATAATTGTGCAAACCAGAGAACATGTGGAGTCG---AAGAAGAAGGCCTTGGCGGAGAATGCAATCTTCTACATTGCCTTCAAA------------ACCCGT---GCC---GGTCGA------GACTACAGGGCTATCATAAGGAGAACAATGGAT---------GGAACGCCAGGGCATATGTCCCTTGAA------------------------ATC---AAG---TGTTTTATGTGA---------------
Eutrema_salsugineum_20208789             ---------ATG------------------------------------TATTCAGTA---------------------------------------------------------------------------------TACCGGAAA------------------------TTTCTTGCTAAAGTTGGACTTCAT---TGCTACAAT---CTGCAAAACGGCACAAATTTTCAGTTTTTTTGTGTTGAGAGTATGGAC---AAA---------GATACCGGATCCATCATACTCAATTCCACT---------------------------CGCGACTTCGAAGCAAGGGTTCGGTATGATGAGGAGAAACAA---CGTTGC---TTGACTATGATTACAACG------CTC---TGCAGGTTTAAG------CCGCAT---GAG---GTGGAAGCGGCCTTTGACAGACTTTCTGTGGATGATTTCTTCAAAGATGACCTGCCCGATTGGGTCCCT---GAGGATGCGCTA---GCCGAT---AATCTGCAATACTAC---GAGATGAAAGAATCTGAGGTGGAAGAAAAGGAATGGCTTCATTTTTATGCAAAACTTGGATTCTTTACA------ACCTGT---------GGAAGTTTCGATCTGAGGTGGGCACAGCCATTTGAGCTGAGAAAGATAATTGTGCAAACCAGAGAACATGTGGAGTCG---AAGAAGAAGGCCTTGGCGGAGAATGCAATCTTCTACATTGCCTTCAAA------------ACCCGT---GCC---GGTCGA------GACTACAGGGCTATCATAAGGAGAACAATGGAT---------GGAACGCCAGGGCATATGTCCCTTGAA------------------------ATC---AAG---TGTTTTATGTGA---------------
Aethionema_arabicum_C148223_1            ---------------------------------------------------------------------------------GGATTTGATGTTGAT---CCATTTGGAGGA---ATATACCCCGTTGGA---TGTAGTGACGATGAC------------------------CTCTACGCAAAAATTGGATTCCAT---TGTTACAAT---ATTCAAAAGGGAACAAATTTGCAATTTAGGAAAGTAATCAAAGTCAATGCTCAA---------ATTTCCTGTGACTATGTAACTTTGGAGGCGATAGATCCAGTC---AAATCGATT---CATATTTTCCAAACTAGTGTCAATGATGCTGGGTTGAACAAC---GCAAGC---TTGGTATTATTGACACTT------GTT---TGCAGAATAAAA------CCT------CCA---ATGTCTACTATATGGGACTTTGATGCTATCGATGATTTCTACAAAGGTGATATCCCCAATTGGCTACAA---GATGATGTAGTT---GGAGAT---AAGCTACAATTCTAT---GAGGTTACGGAATTAGATCTGGAAGAGAATAGATGGCTTTATCTATTTGCCGAAGTTGCATTGTTTTCT------GACCGA---------CAAGTT---GATTTGAGTAAATATATGCCATTTAAGATGAATAAGATCGTTATTCAAACGAAGGAAGATGTAGTTTCG---AATATGAAACTGAAAGCGAGCAATGTGATCTTTTATCTTGATTTCAAG------------ACTTGT---TGC---GGTATA------GAATGCAAAGGGATCATAAGGAAAACAATGGAT---------GGTCTCCCTGGACATCTTTCTCTTGAA------------------------GCT---AAC---TGTGACATTGTG---AACAAGAATCCA
Aethionema_arabicum_C155735_1            ------------TTGGAGAAAATGTACATCGATGAGGTTAACAAATCCGACCAATATCGGGAGCAAGCCATGAAGTCTTGTGGATTCTATTTTCAT---CCACTTCTCGGA---ATTTTTCCAATTGAA---TGTACTCCTGACAAT------------------------CTTATGGGAAAAATTGGACTCCAT---TGTTACAGT---ATTGAGAAGGGAACAAATTTGCAATTCAGACGTCTACTCAAATGCTATAAAGCA---------GAGACTAATTTCTATTTAACTTTGGAGGCGATGGATCCAGTC---AACTCAGTT---CATATTTTTGAAACCCATGTTTGGGATGCTGGGGAGACCAAA---GCGAGC---ATAATACTAAGGACAATT------ATC---TGCAGAATAAAA------CCT---GCAGCA---TTA---CTTTTATGGGACTTTGATGCTATAGATTTCTTCTACAGTGGTGATATCCCTGGTTGGCTACCA---GATGATGCTTTA---GGGGAT---AAGCTACAGTTTTAT---GAGTTAACTGAATCAGAAATGGAAGAGAATGAATGGCTTAAGCTATATGCTGAAACTGCGATGTATTCT------GTGTAT---------CCTTGT---GATACG---------------------------------------------------------------------------------------------------------------------------------------------------------------------------------------------------------------------------------------------------------------------------------------------
Aethionema_arabicum_C175681_1            ---------------------ATGTGGCTCGATGAACGTAAACGTAAGGATGAATATTACAAACAA---------------GGATTTGATGTTGAT---CCATTTGGAGGA---ATATGCCCCGCTGGA---TGTGGTGAAGATCAC------------------------CTCTACGCAAAAATTGGACTCCAT---TGTTACAAT---ATTCAAAAGGGAACAAATTTACAATTTAAGAGTGTAGTCAAAGTTAATATTGAA---------GTTAACTCAGAGTATGTAACTTTGGAGGCGATGGATCCAGTC---AATTCGCCT---CTGGTTTTCCAAACTAGTGTCAATTATGCTGGGTTGAACAAA---GCAAGC---ATGGTATTATTAACACTT------ATT---TGCAGAATAAAA------CCT------CCA---CTA---GATTTCTGGGACTTTGATGCTATCGATGACTTCTACAAAGGTGATATCCCCAATTGGCTACAA---GATGATGTAGTT---GGAGAT---AAGCTACAATTCTAC---GAGGTTACAGAATTAGATCTGGAAGAGAATAAATGGCTTTATCTATTTGCTGAAGTTGCATTGTTTTCT------GACGGA---------CAAGTT---AATGTGAGGAAATCTATGCCATTGAAGATGAATAGGATCGTAATACAAACGAAGGAAGATATAGTTTCG---AATATGAAACTGAAAGCGAGCAATGCAATCTTCTATCTTGAATTCAAG------------ACTTGT---AGC---GGTATA------GAATGCAAAGGGATCATAAGGAAAACAATGGAC---------GGTCTCCCTGGACATCTTTCTCTTGAA------------------------GCT---AAA---TGTTACATTCAG---AACCAGAATCCA
Aethionema_arabicum_scaffold1083_25      ATGAGCGATGATTTGGAAGAGATATGGCTTCATGAACGCAAGTGTAAGGACGAATATCGCAAGCAAGTTGTGGAGTCTTGTGGATTCGATGTTGAT---CCATCTAATGTA---GTAGTTCCCGTTGGA---TATACTGCAGACGAG------------------------CTCGTCGGAAAAATTGGACTCCAT---TGTTACAAT---ATTGAAAAGGGAACAAATTTGCAATTCGGACGTATTATCAAAGTCAATGCAGGA---------AGAGCTTCATTCTATCTAACTTTGGAGGCAATGGATCCCGTC---AAATCAGTT---CTTACTTTCCAAACCAGTGTCGATTATGCTGGGCCAAACAAA---GAACGT---TTGGTACTAAGAACAATC------ATA---TGCAGAACAAAA------CCT------CCA---------TTTTTTTGGGACTTTGATGCTATAGATGACTTTTACAAAGGTGATCTTCCTAATTGGCTACAC---GATGATGTAGTT---GGAGAT---AAGCTACAGTTCTAT---GAGGTGACAGAATCAGATTTGCTAGAGAATGTATGGCTTTATCTATATGCTGAGGTGGCATTGTTCTCT------AAGCTG---------CAATTT---GATTTGAGTGATTTTATGCCATTTAAGATGAAAAAGATAATAGTACAAACAAAAAACGACGTT------------TCGAAACTGAAGGCAAGAAATGCAATCTTTTACTTGAATTTCGAA------------ACTAGTTGT------GGTACT------GAATGCAAAGGGATAATAAGAAAAACAACTGAT---------GGAAGATTTGGACATATTTCTCTTGAA------------------------GGA---ATG---CAAATTGTTGGTGTTGATTATACTTAA
Aethionema_arabicum_scaffold1346_18      TTGAAAGACATTCTTCGCCAGATATTCATTGATGAGGTTCACAAATTCGACCAATATCGCAAGCAAGCCAAGGAGTCTTGTGGATTCAATTTTGAT---CCAATTAAGGGA---ATTTATCCAACTGAA---TGTACT---GACCGT------------------------CATCTGGGAAAAATTGGACTTCAT---TGTTACAAT---ATTGAGAAGGGAACAAATTTGCAATTCATACGTCTACTCAAATGCTATGCAGCA---------GAGACTGATTTCTATTTAACTTTGGAGGTGATGGATCCAGTG---AACTCGGTT---CATAAGTTTGAAACCCGTGTTTGGTATGTTGGGGAGGACGAA---GCCAAC---TTGGTACTAAGGACAACT------ATC---TGCAGATTAAAA------CCT------GCA---TTA---CTTTGTTGGGACTTTGATGCTATAGATTTCTTCTACAAAGGTGATATCCCTGGTTGGCTACCA---GATGATGCCTTA---GGGGAT---AAGTTACAGTTCTAT---GAGTTAAGTGAATCAGAAATAAAAGAGAATGAATGGCTTAAGATATATGCTGAAACTGTGATCTATTCT------GTGTGG---------CTTCGT---GATACGACAGCATTTGGGGCAATTGAGATGAAAAAGATAGTAGTACAAACGAAAGAAGATGTGGTTTCA---AGCATGAAACTGAAGTCGAGCAATGCAATCTTCTACCTGATTTTCAAA---------GCCGCTCAT---GTG---TTGGAG------GATATGAAAGCCGTACTGAAGAAATCTATGTTA---------AAGGAAGAAGGTGAATTAAGTGTTAGG------------------------GTT---CGG---AATTACGCAAAGATTTCTGAGAGTATA
Aethionema_arabicum_scaffold1738_27      ------------------------------------------------------------------GTGAATCAATCTGCGGGTTTCAATTTTGAT---CCAATTTTCGGA---ATTTATCCATATGAC---TGTTTTCCTGACCTT------------------------CATTTGGGATATATTGGACTCCAT---TGTTACAAT---ATTGAGAAGGGAACAAATTTGCAATTGAAACGTCTACTCAAAGGCTATGCAGCA---------GATACTGATTACTATATAACTTTGGAGGCGATGGATCCAATC---AACTCAGTT---CATATTTTTGAAACCCGTGTCTGGAATGCTGAGTATAACCAA---GGGGAC---ACTATACTAAGGACAATT------ATC---TGCAGAATAAAG------CCT------GCA---TTA---CTTTTATGGGACTTTGATGCTATAGATAATTTCTACAAAGGAGATCTCCCTGGTTGGCTACCA---GATGATGCTTTA---GGGGAT---AAGCTACAGTACTAT---GAGAGATCA------------------------------------TATGGGCGG---------------------------------------------------------------CCAATTGAGATGAAAAAGATAGTAGTACAAACAAAAGAAGAAGTGGTTTCA---AAGATGAAACTGAAGTCGAGCAATGCAATCTTTTACATTGAGTTGAAT------------ACTTTT---GGG---TTTAAG------GATGCTAAAGGCGTAGTAAGAAAAACAATGGAT---------GGAAGAATAGGCCATATTTCTCTTCAA------------------------TCA---CAG---CTCGTATATGCA---TCAGAAGGGATT
Aethionema_arabicum_scaffold4014_1       ATTCCGGACACATTGGAGAAAATGTACATCGATGAGGGTAACAAATCCGACCAATATCGCGAGCAAGCCATCAAGTCTTGTGGATTCGATTTTGAT---CCACTTCTCGGA---ATTTTTCCAATTGAA---TGTACTCCTGACTAT------------------------CTTATGGGAAAAATTGGACTCCAT---TGTTACAGT---ATTGAGAAGGGAACAAATTTGCAATTCAGACGTCTACTCAAATGCTATGCAGCA---------AAGACTAATTTCTATTTAACTTTGGAGGCGATGGATCCAGTC---AACTCAGTT---CATATTTTTGAAACCCATGTTTGGGAAGCTGGGAAGAACAAA---GCGAGC---ATAGTACTAAGGACAATT------ATC---TGCAGAATAAAA------CCT------GCA---TTA---CTTTTATGGGACTTTGATGCTATAGATTTCTTCTACAAAGTTGATATCCCTGAGTGGCTACCG---AATGATGCTTTA---GGGGAT---AAGCTACAGTTTTAT---GAGTTAACTGAATCAGAAATAGTAGAGAATGAATGGCTTAAGCTATATGCTGAAACTGCGATGTATTCT------TTGTGG---------CCTTGT---GATACGACAATATATGCGTCAATCATGATGAAAAAGGTAGTAGTACAAACAAAAGAAGATGTGGTTTCA---AGCATGAAACTAAAGTCGAACAATGCAATCTTCTACTTGGTTTTCAAG---------GGGGGGGCT---GAC---GATGAC------GATATGAAAGCTATAGTAAGAAAAACAATGGAT---------GGAAGAACAGGACATCTTTGTGTTGAA------------------------GCA---GAG---TGTTTGGAACCG---TAG---------
Aethionema_arabicum_scaffold49_21        ---------------------ATG---------------------------------------------------------------------------------------------------------------------------------------------------------------------------------------------------------------------------------------------------------------------------------------------------------------------------------------------------------------------------------------------------------------------------------ATA---TTA---CTTTTATGGGACTTTGATGCTATAGATAACTTCTACAAAGATGATTTCCCTGGTTGGCTACCA---GATGATGCTTTA---GGGGAT---AAGCTACAATACTAT---GAGTTAACTAAATCAGGTATAGAAGAGAATGAATGGGTTAATCTATATGCTGAAAGTATGCTCTTTTCT------ATGAAT---------CTTTGT---GATACGAGAGAACATGCACCAATTGAAATGAAAAAGATATTAGTACAAACTAAAGAAGAAGTGGTTTCA---AGCATGAAACTGAATTCGAGCAATGCAATCTTTTACTTAGAGTTCAAG------------ACTTAT---TGG---TCTGAG------ATTACTAAAGGCGTAGTAAGAAAAACAATGGAT---------GTAAGAATAGGACATATTTCTCTTCAA------------------------TCA---GAG---GGCAAGTTGTGA---------------
Aethionema_arabicum_scaffold5424_25      ATGATCGATGTGTTGGAAGAGATGTGGCTTGATGAACGTAAGCGTAAGGACGAATATCGCAAGCAA---------------GGATTCGATGTTGAC------------GGA---GTAATTCCTATTGGA---AGTACTTCGGGCTAT------------------------TTCTACGGAAGAGTTGGACTCCAT---TGTTACAAT---ATTGAAAAGGGAACAAATTTGCAATTCAAGAGGGTACTCAAAGTCAATGTACAA---------ATGTCGTCATTGTATATAACTTTGGAGGCAATGGATCCGGTC---AATTCAGTT---TATACTTTCCAAACCAGAGTCAGGGATTGTGGGCGAAACAAT---GCGTCT---TTGCAACTAAAGACAATT------ATA---TGCAGAATAAAA------CCA------CCA---------TTTTTCTGGGACTTAGATGCTATAGATGATTTCTACAAAGGG---ATCCCTAGTCTGCCGCTGGATGATGATGTATTAGTG---------AAG------------------GTAACAGAATCAGATTTGAGAGAGAATGAATGGCTTTATCTATATGCTGAACTTGCATTGTATTCT------GAGCAG---------CAATTT---AAAGTGAGTAGTTGTACGCCACTTAAAATTGAAAAGATCGTAGTAGTAACGAAAGAAGAT------TCG---AGTATGAAACTGAAATGGAGCAATGCAGTGTTTTATATGAGTTTCAAG------------ACTCGT---GGA---GGTCGT------GAATGCGAAGGTATAATACGAAAAACAATGGAT---------GGAAGATCTGGTCATATTTCTCTTGAA------------------------GCC---AAA---TGCTCCATT------GGTAACCCCCCA
Aethionema_arabicum_scaffold5525_4       ATGAACGACGTACTGGAAGAGATGTGGCTCGATGAACGTAAGCTTAAGGATGAATATCGCAAACAAGCTAATCAATCTGCGGGATTTGATGTTGAT---CCATTTGGAGGA---CTATACCCCGTTGGA---TGTAGTGTCGATGAC------------------------CTCTACGCAAAAATTGGACTCCAT---TGTTACAAT---ATTCAAAAGGGAACAAATTTGCAATTTAAGAGTGTACTCAAAGTTAATGTTGAA---------GTTACCTCAGACTATGTAACTTTGGAGGCGATAGATCCAGTC---AATACGGTT---AATATTTTCCAAACTAGTGTCAATTATCCTGGGTTGAACAAA---GCAAGA---CTA------------------------------------------------------------------GATTTCTGGGACTTTGATACTATTGATGACTTCTACAAAGGTGATATCCCCAATTGGGTACAT---GATGATGTAGTT---GGAGAT---AAGCTACAATTCTAC---GAGGTTACGGAATTAGATCTTGAAGAGAATAAATGGCTTTATCTATTTGCCGAAGTTGCATTGTTTTCT------TACCGG---------CACGTT---GATTGGAGTAAATCTATGCCATTTAAGATGAATAGGATCGTTATACAAACAAAGGAAGATATAGTTTCG---AATCTGAAACTGAAAGCTAACAATGCAATCTTCTATCTTGATTTCAAG------------ACTTGT---TGC---GGTATC------GAATGCAAAGGGATCATAAGGAAAACAATGGAT---------GGTCTCCCTGGACATCTTTCTCTTGAA------------------------GCT---AAA---TGCGACCTTCAA---AACAAGAATTCA
Aethionema_arabicum_scaffold5909_35      ---------------------ATGTGGCTCGATGAACGTAAGCGGAAGGAGGAATATCGCAAGCAA---------------GGATTTGATGTTGAT---CCGTTTAATGGG---ATATGTCCCGTTGGA---CGTTGTTCCGATGAC------------------------CTCTACGGAAAAATTGGAATTCAT---TGTTATAAT---ATTGAGAAGGGAACAAATTTGCAATTTAGGAGTGTCGAGAAAGTCAATGCAGAA---------ATATCTTCAAGCTATATAACTTTAAAGGCAATGGATCCTGTC---GATTCGCTT---CATACTTTCCAAACAAGTGTCTTGTATGCTGGGGGGAACAAC---GCTAGC---TTGGTACTAAGGACACTT------ATA---TGCAGAATAAAA------CCT------CCA---ATT---ATTTATTGGGACTTCGATGCTATAGATGACTTCTACAAAGGTGATGTCCCTAATTGGCTACAA---GATGATGCAATT---GGAGAT---AAACTACAATTCTAT---GAGGTGACGGAATCAGAGATGCAAGAGAATAGATGGCTTGATCTATATGCTGAAGTTGCATTGTTTTCT------GAACGG---------GAATGT---GATTTGAGGCGTTATATGCCATTTGAGATGAAAAAGATAGTAGTACAAACGAAGGAAAATGTAGCTGCG---AATATGAAACTGAAGGCGAAGAATGCAATCTTCTACCTGCATTTCAAG------------ACTCGT---TGT---GGTAGT------GAATGCAAAGGAATAATACGGAGAACGATGGAT---------GGGAGACGAGGGCATCTTTCTTTTGAA------------------------GCT---AAC---TGTTGGATTCAGAACAACAAGAATCCA
Aethionema_arabicum_scaffold5909_36      ------------------------------------------------------------------------------------------------------------------------------------------------------------------------------TATGGAAAAATTGGACTCCAT---TGTTACAAT---ATCGAGAAGGGAACAAATTTGCAATTGAAACGTGTACTCAAAGTCTATGAAGAA---------ACTACTTCATTCTTTTTAAGTTTGGAGGTGATAGATCCAGTC---AGTTCACTT---CATACTTTCCAAACCCGTGTTTGGTATGTTGGGGAGAACAAT---GCAGAC---TTGGTACTAAGGACAATT------ATC---TGCAGAATTAAA------CCT------GCA---TTA---CTTTTCTGGGACTTTGATGCTATAGATAACTTCTACAAAGGTAATCTCCCTCATTGGTTACCA---GATGATGCTTTT---GGAGAT---AAGCTACAGTTCTAT---GAGGTAACAGAATCAGATATGCAAGAGAATGAATGGCTTTGTCTATATGCTGAAACTGTGATGTTTTCT------TTGTGG---------CTTTGT---GATGTGAGATTATTTGCACCATTTGAGATGAAAAGGATAGTAGTACAAACGAAAGAAGATATGGTTTCA---AGCATGAAACTGAAGTCGAACAATGCAATATTCTACTTGAATTTCAAG------------GCTCGT---GGG---ATCGAG------GATATGAAAGGCATAGTAAGAAAAACAATGGAT---------GGAAGAACAGGACATCTTTCCCTTGAA------------------------ACA---GAG---TGTTTATTGGAA---CAAAAATCATGG
Aethionema_arabicum_scaffold6186_1       ------------------------------------------------------------------------------------------------------------------------------------------------------------------------------------------------------------------------------------------------------------------------------------------------------------------------------------------------------------------------------------------------------------------------------------------------------------------------------------------------------------------------------------------------------------------------------------------------------------------------------------------------------------------------------------------AGAACATTTGCGCCAATTGAGATGAAAAGGATAATAGTACAAACGAAAGAAGATGTGGTTTCA---AACATGAAACTCAAGTCGAACAATGCAATCTTCTACTTGAATTTCAAG------------GCTTCT---GAG---GTTAAG------GATGTGAAAGCTATAATAAGAAAAACAATGGAT---------GGAAGAGCAGGACATCTTTCTCTTGAA------------------------GTA---GAG---TGCTTGTACGAA---AAAGTATGTTGG
Arabis_alpina_KFK42524.1                 ATGCCAAAGTAT---------------------------------------------------------------------------------------------------GGAGTGAATGAAAGA---AGATGT---GATGATGGGCCTCCTTGTTGT---TTAGTCCTCCTTTATGCTAGGTTGGGTCTTCATCGT---TACAATCTTCTCCAG---GGCAAAAACTTACAGCTCATTAGGGTCAAGAAGTACAACAAGACCGGTTGTGTTATTTCTACTTTCTACATCACTTTGGAAGTAGAGGATCCAATCCCTGCTTCGCTTCTA---ACTTTTCAGGCTAGAGTTACTGAA---------CTCGGATATCGC---AGACTCCTTTTG---AAA---TGCGGTATCGCT---AGACCTCTAGGGGAAACCAAG------ATGTATGGTGACAAG------------------------------TCAGAGCTCATGCCTGACTTT---CCCTCTGAGAATCCTTTCGAA---AACACTAAC---CGATTTTACGTT---CTGGATAAAACAGAGCTGCAAGCCCATGACTGGATTCAACTGTATTTGGATCTTGCAGTTGCCACAACTAATAGGAGCTTGGAGCAAAGATACGCC---CCC---ACCAAT------TTGAAGATTCTTAAAGTGTCTATAGAGACTACGCAAGACCCTGAGACTCCGAATCAG---CATGATGTCTATGATGCAACTTTCTACATAAGGTACAAGGACTCATGCCAGGCTCGGGTTGGTAAA------GATGTTGATCGCATAGCTGTAATCAGAAGAATCTTGGATAAGAATACGGGTGAC---------TTAAGACTCCTGGGTCGT------AATGAGAGCTTAATAAAAAAGGCT---------------------------
Arabis_alpina_KFK42544.1                 TTAGAAGAGTACCAGGAGAGG------AAGCGTCATAAAGAAGAG---------TATATGAAAATGTGGAGG---TACGAGGGGTTCGAAACGTGT------------TATGGACTGATACCAAGA---ATCTGT---GGTGGTCGGCCTCCTTGTCGC---TTAGTCCTCCTTTACGCTAGATTGGGCCTTCATCGT---TACAATCTTCTCCAT---GGCAAAAACTTTCAGCTCATTAGGGTTAAGAAATACAACAAGACCGGAGCT------TCCACTTACTACATCACTTTGGAAGCAGAGGATCCAATCCCTGCTTCCCTTCAA---ACTTTTCAGGCTAGAGTTAATGAG---------AACCAATATCGC---ACACTCCTTTTG---AAC---TGCTCTATTGCT---AGACCTCTAGGGGAAACCAAG------ACCTTTGGTGGCAAG------------------------------CATCAACTCATGCCTGAGTTG---CCCTCTGAGAATCCTTTCAAA---AACACTAAC---CGATTTTACGTC---CTGGATAAAACAGAGCTGCAAGCCCATGACTGGATTCAACTGTATTTGGATCTTGCAGTTGCCACAGCTCATAGGAGCTTGGAGCAAAGATACGCT---CCC---ACCAAT------TTGAAGATTCTTAAAGTGTCTATAGAGACTACGCAAGACCCTGAGACTCCGAATCAC---CATGACGTCTATGATGCAACTTTCTACATAAGGTACAAGGACACATGCAGGGCTCGGGTTGGTACA------GATTTTGATCGTATAGCTGTAATCAGAAGAATCTTGGATAAGGGCACGGGCGAC---------TTATGA---------------------------------------------------------------------
Arabis_alpina_KFK42441.1                 ------------------------------AAAGAA---------------------------------------TCCGATGATTTCGACGTCGAAGGACCACATGGTTGT---TTGGTGTCTTAC---GACTGTCAGGGTTATTGGTATCCTGACCGTGCCTTGGTCAAACGATATGCTACGGTTGGTCTTGATCGT---TACAATATTTTGCAT---GGGACAAACTTCAAGCTCTGTGCCCTAATCAAATTTAACGTGACGTCGTGT---TACAACTCTTACTATATCACTTTGGCAGCACGCGACAAACAA------------AAA---ACCTTTCAGGTTCAAGTTGATGAA---------AAATCTTATGGCTAT---TTGGATGTG---GTT---TGTTCTGTTGCT---AGAGTTAAAGAC---------------------------------CAATGT------GCTGTT------------GGAATATTGCCTGATTGG---CCCTCAGACGATGCTTTCAAT---GATAGAGAC---AGATATAAG---------AATGGTTCGGACTTGCTAGACGATGATTGGATTCACCCATATCTAGAGCTTGCAGTTTTTACAAAGGATAGGTTTATTTCAGATGAT---------CTCTCCAACAAG------TTGAAGATTGTGAAAGTGGCCAAAGAAACTTCT------------------------------GAGGCCAAAACCTCAATCTTCTACATAGCTTTTACGGGAATGGCC---------ACTGGTGAG------CATGTTGAACGCAAAGCTATCATCAAAAGAGTCGTCAATGAG---CGAGGATTC---------TTGTTTCTCAAGGGTCACTTGGGA---------------AAAGAAGAT------TTGGAA---------------
Arabis_alpina_KFK37990.1                 ------------------------------------------------------------------------------------------------------------------------------------------------------------------------------------------------------------------------------------------------------------------------------------------------------AGCTCAACCACAGAGCCCTGCACG------------------------GTTCGGGTTCGGGAA---------TACATAGCG---------------------------------------------CCTCATGGT------------------------------------------------------------AATGATGGATTGTGTAAGTGG---CCATCGGAGGATGCTTTCAAT---GATAGAAGA---CGATTTTACATG---TTTGAGGAATCAGAGCTTCAAGACACTGATTGGATTCGTCTATATTTGGAACTTGTACTTTGTTCGAAGGATAGGAGGATTGATGACGAT---------CTG---TCCAAG------TTGAAGATTGTGAAAGCAGCGATAGAAACT---GAAGACGTAGAGCCGCAGAATAAGAGACTCAAGGCAAAAAATGCAATCGTCTACATCACTTTTCGC---TTGGCC------GGGATTAGTGAG------CATGTTGAACGCAGAGCCATAGTCAGAAGATTCTTCGATGAGCGTAAAAGGAGG---------TTGATCCTCGTTGATGCTTTATTCTATGAAGATGGA------AAAAAC---------------GAAATGCTT---
Arabis_alpina_KFK36064.1                 ATGCCGACGGAGGTGGAGTTG------GACTACGAAGCTTGGGGAGGGGCTGTATACTGGGGTCGAGTGGCAGAATCTGATGGTTTCGATATGGAGACACCATCTAAC---GGACTGATACCCTGC---AATTGT------------ATGACTGAGAATCTCTTGGTCAAGCATTATGCTAAGTTGGGGCTTCATCGT---TACAACATTTTGGAG---GGAACACGCCTCCAGCTCCAGCGCCTAATAAAATACAACATGTTACCACACGGTGTGTCCTCTTACTACATGACTATGGTTGTATACAATCCAGCTGCTGGTGGACAAGAA---AACTTTCAGGTTCGAGTTGATGAA---------CGAAAAATTAAC---AGTTTGGATGTG---ACC---TGCTCTATTGCT---AGACCCAAAGATCAAACCAAAAAGCCCTTCATGCCT---CATTTTGGCTGC---GCAGTCGAT---TTCTTCGACGGTGAACTGCCTGATTGG---CCATCAGATGAGGCGTTGAAT---GACACAAAA---CGATTTTACGTG---TTGACTTCATCAGAGCGGCAAGACACTGATTGGATTTATCTCTATTTGGAGCTTTTGATTTGTGCATATGATACGTGGTCAACGGAG------GATTTTATG---GCCAAT------TTGCAGATTCTGAAAGTGGTGATAGAGACT---AAAGATGCTAAGCCA---AATGTGAGACTCAAGGCCAATTGTGCAAATGTCTACATAACGTTTAAGGGCTTGGACACT---GAGATCGGTAAG------CATGTTGAACGCAAAGCAATAGTCAGAAGAGTCATCAGTCCA------GGATTC---------TTGACCCTCGTGGGCAAGCATGGTAAAGATACTGAG------AAGCGT------CTCAAGGCCCGGAGGCAG---
Arabis_alpina_KFK36065.1                 ATGTCGACGGAGGTTGAGAAA------------GAGGATTGGGGAGGGGCTGTATACTGGAGTCGAGTGGCAAAATCTGATGGTTTCGATATTGAGACACCATATACC---GGACTGCTAGCCTAC---AATTGT------------ATGCCTGAGGATCTCATGGTCAAGCATTATGCTATGTTGGGACTTCATCGT---TATAATATGTTGGAG---GGAACAAGCCTCAAGCTCCATACCCTACTCAAATACAACAGGTTACAGAACGTCGTGTCCTCATACTTCATGACTTTGAATGCACGCAATTCAGATAGGTCGAGGCAAGAA---ATCTTTCAGGTTCGAATTGATGAA---------CGAAAAATTAAC---TCATTGGATTTG---ACC---TGCTCTCTTGCT---AGACCTAAAGATGAAACCAAAAAGCCCTTCATGGCT---CATTTTGGCTGC---GCAGTCGAT---CTCTTCGATGGTGAATTGCCTGATTGG---CCATCAGATGAGGCGTTGAAT---GACACAAAA---CGATTTTACGTG---TTGACTTCATCAGACCGGCAAGCCAATGATTGGATTAATCTTTATTTACAACTTTTAATTTGTGCCAATGATCCGATGTCGGCTCAA------AAATTTATG---TCCGAT------TTGCAGATTCTGAAAGTGGCGATAGAAACT---GGAGATGCTAAGCCG---AAGGAGAGACTCGAGGCCAAATGTGCAAATGTCTACATAACGTTTAAGGGCTTGGACACA---GAGATTGGTGGT------GAGCATGTACGCAAAGCTATAGTCAGAAGAGTCATCAGTCCA------GGATTC---------TTGACCATCGTGGGCCAGCACGGTATAAATACCAAG------AAGAGT---------AAGGCCCGGAGGCAA---
Arabis_alpina_KFK36917.1                 ATGATCGATGTGGTAGAGGAACTATGGTTTCAAGAACGTGAGCCAAAGGACGAATATCGCCAACAAGTTGTAGAATCTTGTGGTTTCGATGTTGAT---ACGTATGGTGGG---ATATTTCCTGGTGGA---TGTAGTAATTATGAC------------------------ATCTTCGCAAAAGTTGGACTCCAT---TGTTACAAT---ATTGAAAAGGGGAAGAATTTACAGTTGAAGAGTGTACTCAAAGTCAATGCAGAA---------GCCATTTCATCCTATTCAACATCGCAAGTGATTGATCCGGTC---AATTCGCTT---CACATTTTCCAAGCCCATGTCAATGATCCAGGGAAGAACAAT---GCAGGT---TTGGTTATAAGGACCAAA------ATA---TGCAGAATTAAA------CCT------CCA---CTT---ACCATTTGGAACTTTGATGCTATAGATAAGTTCTATAAAGGTAATTTGCCGGATTGGCCGCCA---GGT---------------GAT---AAGCTACACTTGTAT---GAGGTGAAGGAATCAGAGTTGCGAGACAACGACTGGCTTTATCTATATGCAGAAGTCGCATTGTTTTCC------AAGTGG---------CAGTGTAATGAGATGAGTGATCATACGCCATTTGAGATGAAGAAAGTAGTGGTACAAACACAAGAAGATGTAGAGTCG---AGTATGATGCTCAAGTCGAGCAATGCAATCTTCTACATGACTTTCAAG------------ACTCGT---GGA---GGCACC------GACTGCAGAGGCATTATAAGGAAGACAAGTGAT---------GGAATTACAGGACACTTGAGTCTTGAA------------------------GCT---AGA---TGCTGGACC------GACAACTAA---
Arabis_alpina_KFK33360.1                 ---------------------------------------------------------------TATGTAGACGGT------GTCCTCGACACGACCTTGCCTGACCTAGAG------AATCCTTTCCTATTTTGCGTG------------------------------------------------------------------------------------------------------------------------------------------------------------------------------------------------------------------------------------------------------------------------------------------------------------------------------------------------------------------------------------------------------------------------------------------CTGACGAATTCAGAAAGGCAAGCCAATGACTGGATTACTCTGTATTTGAAACTTGCAGTTGCCCCAACT------------------AACCCAGAT---CTT---AGTACC------TTTAGTATTCTGAAAGTGGCGATGGATGCTAGGGGGGATGGA------------------CTCAACTCCATTAATGCCACCTTTTACCTAAGTTACAAGGACTTGTGTGAGAAACGTGTTGATAAG------GATTTTGATCGCATAGCTATAGTCAAAAGCTCCTACAATGAGGAGTCGGGATGC---------TTCACTCTCTTGGGTAATCTG------------GAATTAAAAAAGCGT------CTTGAG---------------
Arabis_alpina_KFK33908.1                 ATGGCTGATGTTTTGGATTCTGTGGGTGCGAATGGA------------------TTCGAGAGTACTATCCCAAAAGCTTTA------------------------------------------------------------------------------------------------------------------------------------------------AACTTGCAGTTTACTCGCATTCCCAAATACAATACCCGA---------TATAGGTCTTACTTTGTAACCGTGGATGTGGTTGAT---CTTGATCATTCGCCT---CACACTTTTCAGACTTTGGTCACAAGAAGT---CCAATGAAC---GGCGCGAGCTTCCGAGTCTTTACTCAG------CTC---TGCAGAATCAAA------CCCGAGAAACCT---------TCTCTGTTGGCTGAGCAAGCAATAGATGATTCTTACAAAGGT---ATCCCCAACTTTTTGTCCGATGATGATTGCCTG------------AGA------TTCTAT---GAGGTTCAGGAGCAGGACATATGTGAAAATGATTGGCTTCGTCTATATTCCGATTTCGCACTTTACGCC------CGTTGG---------AGTACCGAC---TACAAGTCTTGTTTGCCTGTGGAGATCAAGAAGATAGTTGTGGAAACCTGTGAAACTCATGAGCCG---CGTCTGAAGCTCAAGTCCCGTAATGCCATCTTCCACATCAGATTCAGC---------------------------GGCCGT------GACTACACATCGGTAGTAAGGAGAACAACAGAT---------GGGATAACAGGGCATTTAATCCTTGAA------------------------ATTAATACCTGC------------CCAAACATGGATTGA
Arabis_alpina_KFK35460.1                 ATGGCCGAT------------------------------------------------------ACCATTACGGATAGCAAGAGCTTCGATAAGCAT---CCCGATTACGAGCATGTCAACGATTTTCTTTTCTGCAAGAAGAAGCTTTATCCTCCTTGTCTTTTAGTCACCCTTTATGCTAGGATGGGGCTTCACCGT---TACAATTTTCTCGAG---GAGACAAACTATGAGTTCGTTGCCGTCAAGTTTTACAATCAGACA---GCAGGTGCTGGCTCTTACTACATCACTTTCGATGCAAAGGATCCA------------------------------------------------------------------------------------------------GCTGCC---------------GAG---------------------------------------------------------------------------TAT---CCA---------ACTTTTCAG---------ACT---AGA------------CTGACGAATTCAGAAAGGCAAGCCAATGACTGGATTACTCTGTATTTGAAACTTGAAGTTGCCCCAACT------------------GATCCAGAT---CAT---TCTACC------TTGCGTATTGTGAATGTGGCCATGGATGCTAGGGGGGATGGA------------------CTCAACTCCATTAATGCCACCATTTACATAAGTTACAAGGACTTGTGTGAGAAACGCGTTGGTAAG------GATTTTGATCGCATAGCTGTAGTCAAAAGCTCCTACAATCACAAGTCGGGATGC---------TTCACTCTCTTGGGTAATCTGGGTAATCTGAGCGAATTAAAAAGGCGG------ATGACT---------------
Arabis_alpina_KFK30810.1                 ------------ATGAAGAAGAGGAGGTTACGTAAACTACCACGG---------------------------------GACGGTTTTGCTGACTCC---------------GCAATGGCGGTAAAG---ATTTGT---ACTGATCGG---CCTTGTTGC---TTAGTGACTCTTTATGCTAAGATGGGTCTGCATCGT---TACAATCTGTTGCAT---CGGACCAACTTGGAGTTCGTTAAGGTCGAGAAGTACAATTACTTC------ATGCTTACTACATACTACATCACTTTCGTTGCCTCGGATCCAACT---TCTCTCACTCAA---ATTTTCCAGACCAGAGTTGGTGAA---------GCTGATAGGAGC---ATGTTTGCTTTG---TCT---TGCTCCATTGCA---AGACGTCTAGGTGATGAAAAA---------------------------------------------------AGACCCAACTTGCCTGAGTGG---CCGCTAGAGAACCCTTTC------GACCAA---------TTTTACGTG---CCTGATGAATCAGAGGTGCAATGTATTGACTGGGTTCGTCTATATCTGGAACTTGCAGTTGTTATCAGTGACAGGAGC---------AGCCACGAT---CTG---ACCAGC------TTGGAGATTGTCAAAGTGGCTATAGATTCTACTGAAGAGGAG------------------CTCAATTATGCCAATGCTACTGTCTACATACGTTACAAGGACTATTGCGAGGCTCGCGTTGGTAAG------GATGTTGATCGCATTGCTATTGTTCGCAGAAGCTACGATGATGTTTTGGGACTC---------TTCCATCTCGAGGGCCAGAGT------------GAAATCTACTATGAT---------------------------
Arabis_alpina_KFK31137.1                 ATGAAAGAGGAGTTGGAAACC---------------------------GCTAAGTATTTTCGTCAAACGAAGGATTCCGATGGTTTCGATATCGAG---------------GGAATGCATTACTAT---GACTGTGAAGACCCG---TATCCTTTCCCTAACTTGCTCAAGCTTTATGCTATGTTGGGGCTTCATCGT---TATCATATGTTGGAG---GGGACAAGATTTGATCTCCATCGCCTCAAGAAAGTCAACCAGGAAGGGTGTGCTGCTTCCTCATACTACATAAAGCTTGCAACCAATGACCCG------------CAAAAA---ACCTTCCAGGTTCGAGTTGATGAA---------GAAAGGCTTGGA---AAACTGGATTTG---ATA---TGCTCTATTGCT---AGACCTCAAGGA---ACCCCCGAGCCCTTCAAACCT---------------------ATA------------AGAGGTGGATTGCCTGACTGG---CTGACTGACATTGCTTTGAAT---GACAGAAAC---CGATTTTACATG---GTGAAGAGACAAGAATTGCTAGGCACTGATTGGATTTATCTATATTTGCAGCTTGTACTTTGTTCACATGATAGGAGGCTTTCGCTG------GACGATATG---TCGTAC------TTGGAGCTTGTGGAAGCGGTCATAGAA------GAACAAGTGGTGCCGGAGCTGCCGAGACTCAACGCCAAAAGTGCAATCGTCTACATAACATATAAAGAC------------CGGATTGATGAG------CCAGCTGATCGCAAAGCTATAGTTAGAAGAGTAATCGATGAG------GGATAC---------TTGAGTCTCCGGGGTGAGTTATGA---------------------------------------------------
Arabis_alpina_KFK32194.1                 ATGAGTAAG------------ATCAAGGAAATGGAGACTAGGCGTTATTTACATTATTGGGCTCGAGTGTGGAAGTCCGATGGGTTCGATGGCGAGTCACCTCCCTTTTGGGTAATGCGACCTTTC---AAGTGTGAGACACCCAAT------------CCCATAGTGGACCTTTATGCTAGGATAGGCCTTCATCGA---TACAATATGCTGCAG---GGGTCCAACTTACAGCTTCACCACATAGAGAAATACAATATGGAA---TATCTCTCTGCCTCGTATTATATCACTTTGATCGCAGAGGATCCTACACAT---TCC------TTTCCTTTCCAGACTAGTAGTCACGAA---------AATAGA---CAT---GAGTTGCGTGTC---GGC---TTTTACATTGCT---AGACCTCAAGAT---ACAGGG------TGGCATGAT---CGAACT---------GCA---------TTCTAC---ATTCGCCTGCCTAAATGG---CAATCAGATATTGATATC------------AAA---CACTTCTACCTG---ATGGAGGAATCAGAGCTGAAAGAAAATGACTGGATTCACCTTTATTTGGAACTCGGATTCGTCACAACCAATCGT------------CAGACCAGTAAGCTG---TCCGAT------TTGAAGATTGTGGAGGTGATGGTAGACACCGAGGAAAACGTGCAGCTGCCAAATGAA---CTTAAGGGGAAAGATGCTACTTTCTACATTAAATACGATGTCTTGGGA------------GGT---------------AAGCGCCGAGCTATCATTAGAAGAATTGTGGACTTGAGAACG------------GAGATGTTTCTCGCTGGC---CTGTCTCATAATATAGCTATCAACACAGAA------CTTCAGGCTCACCAAATCCAG
Arabis_alpina_KFK33299.1                 ATGGAAGGGGGA------------------------CAGGTGCAACAT---------------------------------TCGCCTCCAATATAC------------GGTCACATCAAGCCTGTGCAG------------------TATGACACC---------------CTCTGCGCTAGACTCGGCCTCTAC---TGTTACAAT---TTTCAAAAC---------------------TTTCTCAAACAATGTTATGAACGC---------CTCACCAAG---TTCATAACACTCGAGGCAATGAATCCAAAACGCCGTTCCCCA---CTCACTCTTGAGACGTGCGTTCAGTTT------TTTTCACAT---CGTACGCTTTCCTGG------ACTTGC------GTT---TGCAGGTTGCAA---------------------------CATGTGTGGAACCATGATGCAATAAATGATCATTACAAAAGTGAATTGCCCAATTGGTGGTCT---CCTGACCAACAT---------------CATCGT---TATAAG---GTGCAA------GAGCTACTGGACGACCACTGGCTGCATCTCTTCACTGAGTTTGCATTCTTCTCC------AAATGG---------AGT------GATATTGCAGACTCCCTACCATTGAAGACTCGAAAGATGGTTGTGGAAACTCGA---GAAGCAGAGCCG---CGTGAGATGCTCAACGCCCCAAATGCCATCTTCTACATCAAATTCTGCGAT---------CCAGCAACTGGTGGGCTAGCT------AATTATAAAGCAGTTGTACGCAAGACCATGGAT---------GGTAAACCAGGACACATGCGCCTCGAG------------------------GCT---AGG---TGTTGGGTCTAA---------------
Arabis_alpina_KFK29513.1                 ------------------------------------------------------------------------------------------------------------------------------------------------------------------------------------------GGACTTCAT---TGGCACAAT---TTTCAGAAGGGCTTAAAATTCCAATTGTTGGAGTTAGTGAAATACAATTCATGT---------CTTCGTGGATACTATATAACCATGGAGGCTATGGATCCAGCCGACACAGCACAT---TTCACTTTTCAGACGTGTGTTGGTCCTAGT------AATAAC---GAAGAC---AATCGAATAATTACTGAA------GTT---TGCAGAATAAAA------CCC------CCT---TCT---TGGCATTGGAATGAGGAAGCAATTGATGATTTTTACAATGGAGAACTA---GAGTGGCTTTCG---GATGATGCCTTA---------------------------ACAGAGGTGCAAGAATCAGACATCCGAGAA---GATTGGCTTAATCTGTATACTGAGTTTGCATATCATTCA------ATAGGG---------GAAAGAGGCAGGATCAAGTCTGATGTGCCTCTGAAGATCAAGAAAGTGGTCGTGCAGACTCGTGAAGATGTGGAGTCA---AGTAAGAAGTTGAAGTCTGAGAATGCGATCTTCTACATTAGCTTCAGT---------------TGC---GGT---ACTGAA------GATTACAGAGCCATTGTAAGAAGAACCACAGAT---------GGGATTCCAGGCCACGTTTGTCTTCAA------------------------GTC---AAG---------GTTAGA---GAGCTTGGCTAA
Arabis_alpina_KFK24874.1                 ATGAGTGCAAATATGAGGAGTAGGAAGTTACGCAAACTACCACGG---------------------------------GACGGTTTCGCTGACACC---------------GCAATGGCCGTAATG---ATCTGT---ACTGATCGG---CCTTGTTGC---TTAGTCACTCTTTATGCTAAGATGGGTCTGCATCGT---TACAATCTGTTGCAT---CGAACCAACTTGGAGTTCGTTAAGGTCCAGAAATACAATTACTTC------ATGCTTACTACATACTACATCACTTTCGTTGCCTCGGATCCAACC---TCTCGTCATCAA---CTTTTCCAGACCAGAGTTGGTGAA---------TCTGATAGGAGC---ATGTTTGTTTTG---ACT---TGCTCCATTGCT---AGACGTCTAGGTGATGAAAAA---------------------------------------------------AGACCCAACTTGCCTGAGTGG---CCGCCAGAGAACCCTTTC------GACCAA---------TTTTACGTG---CCTGATGAATCAGAGGTGCAATGTATTGAGTGGGTTCGTCTATATCTGGAACTTGCCGTTGTTATCAGTGATAGGAGC---------AGCCACGAT---CTG---ACCAGC------TTGGAGATTGTCAAAGTGGCTATAGATTCTACTGAAGAGGAG------------------CTCAATTATGCCAATGCTACTGTCTACATACGTTACAAGGACTATTGCGAGGCTCGCGTTGGTAAG------GATGTTGATCGCATTGCTATTGTTCGCAGAAGCTACGATGAGGTTTTGGGACTC---------TTTCATCTCGAGGGCCAGAGTGGTAATCAGAGTTCGATGAAAAAGGAT---------------------------
Arabis_alpina_KFK24888.1                 ------------------------------------------------------------------------------------------------------------------------------------------------------------------------------------------------------------------------------------------------------------------------------------ATGTCGTTTCAGATTACA------------GATCCG------------------------------------------------------------------------------------------GTGGAGATTTCC---CGTGCT---------------------------------------------------------------------------------------------------------------------------------------------------CAGTCGGAA------------GATTGGCTTCGAATGCAT------------------------------------------------GGGGATCTG---TCCAAG------TTGAAGGTTGTTAAAGTGGCGATAGAAACT---GAAGACGTGGAGCCGCGCAAT------------GCGAAGAGTGCATTTGTGTACATAAACTTTAAGGGTTTTGCCATTCGT------AGTGAG------GATTTTGAACGCAAAGCTATAATCAGAAGAGTGGTCAATGAGAGTACAGGATGC---------ATGAGCCTCCTTGGT------GGTGACCATACCAAGTTGCCTCAAGAG------------AACCGTTCCTTGTCG
Arabis_alpina_KFK27523.1                 ------------------------------------------------ATGAGGTATTGGAGAGGCGTGTGGAAATCTGATGGGTTCGATTTGGAAACACCACCCCTT---GGATTAATTACTTGC---CGCTTTGAATCACAAAGT------------CGCCAAATCGTGCTTTATGCTAAGTTTGGGATCCATGAG---TACAATGCGCGACAC---GGGAAGAACCTCCAGTTCAGCTGCATGGAGAAATTCAATTATCTA---GAA------------------------------------------------------------------------------------------------------TTT---------------------ACT---CAATTCCGACCA---CAAGAAAAACCCGAACCTTCTGAAGAAGAGCCAGAGCCA---------------------------TATGGA---AAGATATTGCCTGAGTGG---CCCTCAGAGAATGCTCTCCGC---GACAAAAGT---CGGTTTTACTTG---TTGAAGAAATCAGACCTTAAGAAATATGGCTGGATTCGTCTCTACTTGGAACTTGCATTCTTCAAAGCAAATATAAAGCTT---------AAAAAGGATCTT---ACTAAA------TTGGTCATTGGGAGGGTAGCTGTGGAAAGTAGAGAAAACGTGGAGCCTCCAACGGAA---CTCAATGCCGTTAATTCAGTTATCTACATCAAGTACAACCCTCTCGGAGTCCAG------GGTAGA------GAAGTTACTCGAGCAGCCTTCTTCAGAAGAACCGTTGAGCGAAGCACAGGAAAGTCCGGGCAGATGCTTTTACAGTATGATTTCAATACTCATGTAAAGGAGGGAACGGGG------GGATTTCCAAAGAAAGTGAAG
Arabis_alpina_KFK28216.1                 ------------------------------------AAGCAACAAGAA------TATTCACCTGAT---------------CAATTTAAA---------CCTGCCCCAGGC---------------------------------------------------------------------------GGC------------TAT------------AGA---------------TTTGCTAATATAACGCGT---------------------ATGTCTTCCTATTATTGGCGT---------AGAGACCCT------TCACCACCA---------------------------------------------------------------------------------------------------------CCGCAACGACCA------------------------------ATG---------------------GCACCATCTTATTCACCA---GAA---------------------AAACCTGAATGTTATCTCAGTTCACCAGAACCTGAA---------CCTGAATGGGCCAAA------------TTTACAATATTT---------------------------------------------------------GAGCTGAGAAAGGTAGTTGTGCAAACCACAGAAGACGTGGAGCCC---ATGAACAAG---AAGGCTACGAATGCAATCTTCTACATTAGCTTCAAA---------------------GGA---GGTCAA------GACTACAATGCTATCATTAGGAGAACTACG------------------CCAGAGTATATGAAGCTTGAT------------------------ATC---CAG---TGTGTT---------------------
Barbarea_vulgaris_263_0.59               TCAGGTGAAATTATATCTGAG------GAGAGCGAAGTAATACGGAAAGATGAATACTACCGGCAAGTGAGCGAGTCCAATGGGTTCGATGTTGAT---CCGGAAGGTGGA---ATACATCCATACTTC---TTTCAAGATAAGTATGATAAC------ATT---------CTTCTTGGTAGACTTGGACTTCAC---TGTTACAAT---CTTCAAAACGGAACCAACCTTGAATTGGTTGCTATTAACAAATTCAACTTTCAG---------------AATAAGTATATCACCTTGGAGGCTATAGACACTTGC---AACTCTCCT---TGCAATTTCCAGACTTGTGTTAGCAAA---CATCCACTAGAC---GCTTCT---CTTACTGTGCTCACCGAA------CTT---TGTAGATTCAAA------CCT------AGT---GTT---AGGGGGTGGAATGACGAAGCAATTGATGATTTTTACAAAGGTAAATTGCCTGACTGGTTGACC---AAAGATAAGCTG---TCCGAT---AAGGGACAGTTTTAT---GAATTGCAAGACTCTGACTTGCAAGCAAACCAGTGGCTTCATCTCTTTGCTGAGTTTGCTTTTGACTTG------TACTGG---------ATTCGATGT---TTGAAGTCATTTCGACCACTGGATATCAAGAAGGTTATTATACAAACTAAAGAAAGTGGAGAGTCTCCAAGTATGAAGCTCAAGGCCAACAACGCCATCTTTTACATGAGTTTCATGGAT---------CCCAGT---GGT---CTTGTC------GAGTACCAAGCCATTGTTAGGAAAACCATGGAT---------GGCAAGCCTGGACACATTCGCCTTGAC------------------------GTT---AAC---TGTTTG---------GCCTACGAGGCC
Barbarea_vulgaris_2174_0.5               ATG------------GATGCT---------------------AAG---AAGAGGTTTTGGGCTCGAGTGAGGGAATCTGATGGGTTTGATGTCGAAAAACCACGTTTT---TTGCTAACTACTTGC---AAGTATGAAAAGAATGAG------------CCCATACTGGTCCTTTATGCTAAGTTTGGGCTCCATAAT---TACAATATGATACAG---GGGACAAACTTGCAGCTCAGTTCCATAGAGAAAGACAATGAACGA---AGCGTATGTCATGCTTATTATATAACTTTGGTTGCAAAGGATCCAGCAGGCGGTTCC------CTTCCTTTTCAGACCAAGGTTCTTGAC---------GAAGGCGTGAAC---ATCAAGACCCTC---ACT---TGTGACATTGCT---AGACCTAAGCCCCCACCT---------------------------------------------------------------------------------------------------------------------------------------------------------------------------------------GGTTTTCTTAACTGT---------ATG---------TTACAGGATCTG---TCAAAA------TTGGTGATTGTGAAAGTAGCTGTAGAAACTAAGGAAAATGTA------------GAG---CTCAAGGCCAGAAATGCAGTTTTCTACATTAAGTACAAG---------------------GGTCAG------CATCACGATGGCATAGCTATAATAAAAAGAACCATAGACAAGAATACGGGACTA---------CTCAGTCTCGAG------TTCGGG------GTTGAAGTACAGTGA------------------------------
Barbarea_vulgaris_1151_0.13              ATGTCG------CCTGAAGAC---------GACACATTTATCAGTGGGATGGAGTATTGGCGTCAAGTGAGAGAATCCGATGGTTTCGATATCGGTCTGCCACGAGGT---GGGCTGATGATTTTC---GACTGTATGGACGAG---TACCCTTACTGTGTCATGGTCGAGCGTTATGCTAGATTTGGTCTTCATCGT---TACAATATGTCCGAG---GGGACTAATTTCCAGTTCCAGCATCTACAGAAATATAACATGACAATGAATTGTCTGGCCTCCTATTACATCACTTTCGCTGCTTTGGATCCA---------ACCAGTTTG------------GTTAGAGTACGTGAT---------AACAGACGTGGC---CGTTTGAATGTG---ACG---TGCTTTATTTCT---AGGCGTCAAGTTGCG------TTTAACTATGAACCG------------------------GTT---------------GTATTACCTCATTGG---CCCTCAGAT------TTCGAT---GATACAAAC---AGATTTCGCGAG---ATCAAGGAATCAGAGTTGGAGTCGAATGATTGGATTCGTCTATATTTGGAACTTGCAATTTGTACCGATGACCGGAGAATT------------AAAGACTTG---TCCGAG------TTGCACATTATCAAAGTGGCAATAGAAACAAGC---------GAAACTACCAAAGAAAATGAGACACACCCAGCCCTAAATGTCTACATAGTGTTTAAGGGCTTGGCTGTGGCTGAGGATGGTGCT------CATGTTGTACGCAGAGTGATTGTTAGAAGAATCATCCATGAT------GGATAC---------ATTACTCTCCTTGGTGGCTTTGGG------------GTACCCAAAGCC------------CCA------------
Barbarea_vulgaris_230_0.35               ATGCATGAGCCGTTAACGGCCCTCGAT---------TTTGAACGAAAAGACAATTATGCACCACCT---------------AACTTTGAA------CGACCGTCGCCCGGCTCCCTTGTACCTCAGGAC------------------TTTGGAGAG---GGA---------CTCTTTGGTAAAGTTGGACTTCAT---TGCTACAATCTGCTAAAT---GGGACAGACCTTTTTTTTCTGTATCTAGACAAG---------------------CGTACCGGATTTTATAAGGAATTAAATGCACGCGATGCAGCTTCC---------------CAGTTGCTAACAAGGGTGGTTCCGTCTGAA---------------------ATGCGTTTCATGACAACG------TTT---TGCATATTACTG------CCAGACTCCCCA------------------GACTTTGTCGAAGTGGATGATTTCTTCAAAGGTGATATGCCCAACTGGATGCCT---GAGGATGCCTGT------GAT---AACCTCCAATACTAC---GAGTTGAAAGAGTCGGAGGTGGAAGAAATCGAGTGGCTTCGTATGTATTCAGATCTCGCATTTTACACCAAG---GAGTGG---------AGG------------------------CCATATGAGCTGACCAAGGTGATTGTCCAAACCAGAGAAGATGTGGAG------TCGGAGAAG---AAAGCGAAGAATGCAATCTTCTACATTAGCATCAAA------------ACC------------GGTTAT------GACTATGCTACCATA---AGGAGAACAATGGAT---------GGGATGCCAGGGCATTTGTCCCTTGAA------------------------ATT------------------------------------
Barbarea_vulgaris_3662_0.31              ATGAGGTCG---TCGGAG---------AGTGAGGAGTTTTTCGGTGCGACGGACTACTGGACTCAAGTGGAAGAATCCGATGGTTTTGATCTCGAGACACCATCACATTTTGGATTAATTTCCTAT---GATTGTCAACGTTAT---TATCTTGATCCTGTATTGGTCAAACGTTATGCTAAGCTGGGGCTTCATCGT---TGCAAGAGGTTGAAG------ACAAGATTCGAGCTCACATCCTTAATGAAATTCAACATGCTATCCAACTGTGTGTCTTCTTACTACATGACTTTGTTAGCACACAATCCAGCTGGTGCTGGACAGACA---ACGTTTAAAGTTCGGATTGATGAA---------CAAAGTTTTGGC---AAATTGCATTTG---ACG---GTTTCCACTGCT---AGAATTAAAGATGAAACCGAGAAGCCCTTCATACCT---CACTTTGGTTAC---GAG---------ATCTTCAAAGGTCCATTGCCAGATTGG---CAGTCAGATGAAACTTTGAAA---GATACAACA---CGA---------------------TCAGAGTGGCAAGACACAGATTGGATTTATCAATATTTGGAACTTGTAATTTGTGTACATGATAGGCACATCTCAAAT------GATGTTCTG---TCCCAG------ATGAAGATAGTGAAAGTGGCAATGGAAACT---GATGATGCAGTGCCCCTGAATGAGAGACTCAAGGCTAAACGTGCAATTATCTATATATGGTTCAAGGGCTTGGCAGATCCTGAGATT------------------------------------------GTCCTCAATGAGAGTACATGTGAC---------TTGGCTCTCTTTGGTGCACTTGGTACAATGCGTCGT------------------CTCGAGGCCCAAAGTTCT---
Barbarea_vulgaris_454_0.10               ---------------------------------------------------------------------------------------------------------------------------------------------------------------------------------------ATGGGACTCCATCGT---TACAATATGCTTCAG---GGGAAAAACTTAGAGTTGCGTCGCGTAAAGAAATACAAGAAGAGTGCTTCTGCTGCTTGCTCTTATTAC------------------GATCCAACC---AACAAACGTTTA---ACTTTAGAGACTAACGTTAGTGAA---------AGACGTTTTGGC---CAGATGATTTTG---ACG---TCCTTTTTTGCT---AGACCTCTAGGGACA------TGC------TACTCC------------------------------------GGAAGTAGCTTGCCTGAGTCC---CCTCCGGAGGATCTTTTCGAA---AATAGAAAG---CAGTTTTACGTG---AATCAGAGCTGCAACATA---TATAATGACTGGATTCGTATATATTTGGAACTTGCTGTTGCCACAACTCGTAGGACTACGAGCGTTAATGATGAA---CTC---TCCAAC------TTGAAGATTGTCAAAGTGGCCATTGAAACTACTGAAGATGTGCATCCACCTAATGACGGACTAAATGCCATTAATGCACTTGTCTACATAAGGTACAATGACGATTGTGAAGCTCGGGTTGGTAAG------GATGTTGATCGCATAGCTATTGTTAGAAGAACCTTCAGTGAGCGTAATGGATGC---------TTTATTCTCGAGGGTCGG------AATCAGGTTAAA---------------------------------------
Barbarea_vulgaris_1051_0.4               ---------------------------------------------------------------------------------------------------------------------------------------------------------------------------------------------------------------ATGATAAAG---GGGACCAACTTAAAGTTCAGTTGCATAGAGAAATGCAATTATCGA---AGCGTTTGTTTGTCTTACTATATAACTTTCGTTGCAAAGGATCCAGCACACGGTTCC------CTGCCTTTTCAGACGCACGTTGTTGAT---------GAAGTCTATAAA---TTCAAG---------ACT---TGTCCTATTGCT---AGACCTAAGTTCCCACCAGGG------------------------GGACCG---GTA---------AGCAAC---CTTGAGTTGCCTGAGTGG---CCGTCAAATAATGCTTTCAAT---GATAAAAAG---CGGTATTACGTG---GTGAAGAAATCAGAGCTGCGAAAATATGACTGGATTCGGCTATACATGGAACTTGCATTCCTCAGTGCAAATACCAAGCTT---------AAAAAT------------------------------------------------------------------------------------------------------------------------------------------------------------------------------------GCAACTCTGTGA---------------------------------------------------------------------------------------------------
Barbarea_vulgaris_244_0.41               GTGAAGAACAGATGGCGCAGT---------GCTAAGCAGTTGAAG---------TATTTGCGAGAA------------------------------AGTCCGTTCGATAATACACTGACGGAAAGG---ATCTGT---AATGGTCGGCCTTGTTGT------TTAGTCAAGCTTTATGCTAAGATGGGCCTTCATCGT---TACAATTTGATTGAG---GAGAAAAACTATGAGCTCGATTTCGTAGAGAAATACCATTTCAGA------GTTCCTTCCCCTTACTTCATAACTTTTGTTGCAAGTGATCCAGCC---TCTTTTCCCCAA---ACTTTTCAGACTAGAATTACTGAA---------TGGCAACCTACC---GGATTTGTTTTG---ACG---TGCAATATTGCA---AGAATCCGAGGGGAAACC------------CATGCA---------------------------------------GGTACCATGCCTGAGTGG---CCCACAGAGAATCCTTTCGAA---AATGGAGAG---CTATTTTACGTG---TTGAATCATTCAGAGAGTCAAGACAATGACTGGATTCGTCTATACTTGGAACTTGCAGTCGCCAAATGTGGAAGCACCACCAAG---GATCCTGAT---CTG---TCCAAC------TTGAAGATTGTGAATGTGGCAATGGATACC---CAAGAT---------------------CTCAATGCCAAAAATGCTACTGTCTACATAAGTTACAAGGACTCGTGCGAGGCTCGGGTTGGTAAG------GATGTTGATCGCATAGCTATGGTTAGAAGAACCTTTGGTGAGCGTACAGGATGC---------TTCAGTCTCATGGGTAAG------CATCAGAGTGCAATAAAAAAGGGT------------AATGAGCGTACGAGA
Barbarea_vulgaris_662_0.9                ATG------------------------TTCCGG---------GAT---CAGGAGTTTTGGGCTCTAGTGGAGGATGCTGGCGTGTTCGATATCGAGATGCCACCCTCT---TCTATC------------AAATTTCGATCTGATAAA------------CCCAAAGCCGCCCATTATGCTAGGTTTGGGCTCCATAGG---TACAACATGATAGAG---GGGACTAACTTGCAGCTCAGCTGCATTGAGAAATTGCATTATCAA---AAAATATATACGGATCACTTTATAACTTTGGTTGCAAAGGATCCAGCGGGTGGTTCC------CTTACTTTTCAGACGAGGGTTATTGCA---------GAAGGCTCTGGC---ATCAGGAAAGTG---TCT---TGTTATATTAGT---CGACCTAAGCCTGCACCTGAA------------------------------------------------------------------------------------------------------------------------------------------------------------------------------------------------------------------------------AATCTG---TCAAAA------TTGGTGATTGTGAAGGTAGCTGTAGAAACTAAAGAGAATGTGGAGCCGGCAAGTGAG---CTCAAGGCCAGAAATGCAATTTTCTACATCAAGTACAAG---------------------GGCCGG------CGTCACGATCGCATTGCTATTGTAACAAGAACCATGGACAAGAATTCAGGACAC---------CTCCGTCTCGCC------TTCAGG---CGTTATAACAATTATTTTCCC------GTGACA---------------
Brassica_juncea_B000460                  ATGGGA---------GATTCCTGG------------AGCTTCAAG---AAAGAGTTCATGTTTAAA---------------GGGTTCGATATCGAGAGACCAGGTTGT------TTCTGTGCTTTT---GACATCCCAAAAGATCAA------------CCCTACGTAGTCCTATATGCTAGGTTGGGGATCCATAAG---TACAATATGATCAAG---GGGACAAACTTGCAGCTGCATTGCATAGAGAAATACAATGTGTTC---AAACCTTATTCCATTCACTTTATAACAGCAGTTGCAAAGAATCCAGCCGGCGGTTCC------CTTACTTTTCAGACCAGTTTTTATGAA---------GAAGGCTTTGAC---TTCAGGAGGTTG---ACT---TGTTTTATTGCT---AGACCTAAGACC---GCACATAATTTATGGGTTGAATCTACATCT---------------------GAAGAC---AGTAGATTGCCTGAGTGG---CCGGGAGAAAATGCTTTCGAT---GATAAAAAA---CATTATTACGTG---GTGAAGATATCAGAGCTTCGAAAAAATGATTGGATTCGTCTATACTTGGAGCTTGCATTCTACACTGCAAATATGAGCCTT---------CCAAATGATCTG---TCAAAG------TTGGTCATTATCAAAGTAGCCGTGTATACTAGCGAGGAAATGGCTGTGCCAAGCGAG---CTCAATGCCAAAGATGCAACATTCTACATCAAGTACAAG------------------------------------------------------------CAGTTTCTGGTGAAATTGATCAGTGAG---------ATTCACCTAACG------GTTGTG---------------------------------------------------
Brassica_juncea_B004735                  ------------------------------------------------------------------------------------------------------------------------------------------------------------------------------------------------------------------------------------------------------------------------------------------------------------------------------------------------------------------------------ATGAAC---GGCGAGCATTTAAGAGTCTTGACTGAA------ATC---TGCAGACTAAAA------CCCGAGAAACCA---------GCTCAGATTAACGAAGAAGCTGTAGATGAGCTTTACAAAAGT---ATGCCCAACTTGTTGTCT---GATGACAGGCTG------------AGA------TTCTAC---GAG------GAGCAGGACATATGTCAAAATGATTGGCTTCGTCTGTATACTGATTTCGCACTTTACTGC------TACTGG---------CGGAATGAG---TTCAAGTCTTGCTTGCCTGCCGAGATCAACAAGATACTTGTGGAAACTTTTGAAACTCATGACCCG---TCCCTGAAGCTCAAGTCTAGTAATGCCATCTTCCACATCAACTTCACC---------------------------AGCTGT------GACTACATATCGGTTGTTAGGAGGACAAAGGAT---------GGGAGAACAGGGCATATAATACTCGAA------------------------ATTAGTACATGG------------CCAAGCTCCCCGTGA
Brassica_juncea_B004738                  ATGGCGGATGCTTTGGATAGTTTGCAAGAAGAA---------------AAAGAATACTGTCGTCAA---------------GGTTTCGATATTGATATCCCTGAA---GGA---ATCTCACCATGCGAG---CTAGGC------AAACCTTGCGAC---ATC---------CTTTACGGCCGCTTGGGCGTTCAC---TGTTTCAAC---TTTGAGAAGGGGAGGAAATTGCAGTTTATGCGCATACCCAAATACAATATCGGA---------TGGATCTCTTACTATATCACCGTGGAGGTAAAGGAT---CTTGTGGATTCAGCT---CACATTCTCCAGAGCTCAGTCACAGACTCT---TCCCAGAAC---GGCGAGCATTTAAGAGTCTTCACTCAA------ATC---TGCAGACTAAAA------CCCGAGAAACCA---------TCTCTGTTGGATGAGAAAGCTGTAGATGAGTTTTACAAAGGT---ATGCCCAACTTTTTGTCC---GCTCAGAGGCTG------------AGA------TTTTAC---GAGGTTCAGGAGCAGGACATATGTCAAAATGATTGGCTTCGTCTGTATACTGATTTCGCACTCTACTGC------TACTGG---------CGGAATGAG---TTCAAGTCTTGCTTGCCTGCCGAGATCAACAAGATACTTGTGGAAACCTTTGAAACTCATGACCCG---TCCCTGAAGCTCAAGTCTAGTAATGCCATCTTCCACATCAACCTCACC---------------------------AGCCGT------AACTACATATCGGTTGTCAGGAGGACAACGGAT---------GGAAAAACAGGGCATATAATACTCCAA------------------------ATTAGTACCTGG------------CCAAGCTCCCCGTGA
Brassica_juncea_B009681                  ---------------------------------------------------------------------------------------------------------------------------------------ACAAAGGATAAA------------CCCTACATCGTCCTATATGCTAGGTTGGGGATCCACAAG---TACAATATGATCCAG---GGGACTAACTTGGAGCTGCATGGCATAGAGAAGTACAATGTGTTG---AAACCTTATTTTATTCACTTTGTAACCGCAGTTGCAAAGGATCCTGCCGGCGGTTCT------CTTACTTTCCAGACCAGTTTTTATGAA---------GAAGTCTATGGC------AAGAGCTTG---TCT---TGTTTTATTGCT---AGGCCCAAGCCC---CCTCATAATTTATGGGTTCAATCTGATAATTCTGAT---GAT---------GAAGAC---AGTGAATTGCCTGAGTGG---CCGGGAGAGAATGCTTTCGAT---GATAAAAAG---CATTATTACGTG---GTGGAGAAATCAGAGCTTGGAAAAAATGACTGGATTCGTGTATACCTTGAGCTTGCATTCCTCACTGCACATTTGAGCATT---------CGAAGTGATCTG---TCGAAG------GTGGTCATTACTAAAGTAGCGGTGTATACTAGCGAGGACATGGCTTTGCCAAACGAG---CTCAATGCCAGAAATGCAATTTTCTACATCAAGTACAAG---------------------AATGAG------CATTTTTCTTCTTTAGTGTTGACCATGAAGAAGATACGACGGTTCAGCGGCGTC---------TTCTGTTTTACG------TTTTTG---------AAGGACGTACTCGAC---------------------------
Brassica_juncea_B011111                  ATGGACGACGTGAAGGAAGAATTTAGT---AAGGAATACAAG------GATGAGTATCGGAGAACCTTTGTTACTCCTTGTCCATATAGT---------CCCCCTGCCGGC---------AATTACTCTCGATCTCAG---------CATGCCCAG---CCA---------CTCTTTGCTAAAATCGCACTCCAT---TGCTACAAT---CTCGAAAAGGGGACACACTTTGAACTGGGT---CTGCCTCGTTCTTATGACCAG---------------------------ACCTTAGAGGCAAGGGATCCAGTACGCAATTACACT---TGCAAGTTTGAAACAAATGTTCGGCTTGCCACTGAGAATAAA---GATTGC---TTCCATGTTATCACAACC------CGC---TGCAGGACC---------CCC------CCA---------TGTGGATTTGACACACTTTCTGTTGATGAGCTTTTCAAAGGCAACATGCCCGATTGGTTGCCT---GATGCCTATGCC---AGT---CAGCTGATGCAATACTAC---GAGATGAAAGAATCAGAGGTTGAACAAAAAGAATGGCTTCATCTTTACGCTGAACTAACCTTGTACACC------AAGATG---------CAGACGGACATGTTTGAGCGTTCAAAGCCCCTGGAGCTGGGAAAGGTTGTTGTGCAAACCAGA------------------TCTCTGAAAGTCAAGTTGGATAACGCAGTCTTCTTCATAACCTTCAAA------------ACAAGTGGCGGT------------------TGCAATGGTATCATCAGGAGGACAAGGGAT---------GGGATTCCAGAGCATCTATCCCTTGAA------------------------GCC---AAG---TGCTTCATCTGA---------------
Brassica_juncea_B011113                  ---------------------------------------------------------------------------------------------------------------------------------------------------------------------------------------------------------------------------GGGACACACTTTGAATTGGGT---CTGCCTGGGTCTTGTGACCAG---------------------------ACCTTAGAGGCAAAGGATCCAGTAAGCAATTACACT---TGCAAGTTTGAAACTAATGTTCGGCTTGCCACTGAGAATAAA---GATTGC---TTCCATATTATCACAACC------CGC---TGTAGGACC---------CCA------CCG---------AGTGGATTTGACACACTTTCCGTGGATGAACTATTCAGAGGCAACATGCCCGATTGGTTGCCT---GAT------------------AGTAAGCTGCAGTACTAC---GAGATGAAAGAATCAGAGGTGGAACAAAAAGAATGGCTTCATCTATACGCTGAAATAGCCTTGTACACC------AAGAAG---------CAGACGGACAAGTTTGAGCATTCCAAGCCACTGGAGCTGGGGATGGTTTTTGTTCAAACCAGAGGAGTTGTC---------TCAAAGGAAGTAATGTTGGATAATGCAGTCTTCTTCATA------------------------------------------------------------------------------------------------------------------------------------------------------------------------------------
Brassica_juncea_B011118                  ATGGTGGACGTGAGGAAAGAGTTGAGT---AAGGAATACAAG------GATGAGTATCGGAGAACCTTTGTTACTTCTTGTCCATATAGT---------CCCCCTGCCGGC---------AATTACTCTCGATCTCAG---------CATGCCCAG---CCA---------CTCTTTGCTAAAATCGCACTCCAT---TGCTACAAT---CTCGAAAAGGGGACACACTTTGAATTGGGT---CTGCCTGGGTCTTGTGACCAG---------------------------ACCTTAGAGGCAAAGGATCCAGTAAGCAATTACACT---TGCAAGTTTGAAACTAATGTTCGGCTTGCCACTGAGAATAAA---GATTGC---TTCCATATTATCACAACC------CGC---TGTAGGACC---------CCA------CCG---------AGTGGATTTGACACACTTTCCGTGGATGAACTATTCAGAGGCAACATGCCCGATTGGTTGCCT---GAT------------------AGTAAGCTGCAGTACTAC---GAGATGAAAGAATCAGAGGTGGAACAAAAAGAATGGCTTCATCTATACGCTGAAATAGCATTGTACACC------AAGAAG---------CAGACGGACAAGTTTGAGCATTCCAAGCCACTGGAGCTGGGGATGGTTTTTGTTCAAACCAGAGGAGTTGTC---------TCAAAGGAAGTAATGTTGGATAATGCAGTCTTCTTCATAAGCTTCAAA------------ACAAGTTGCGGT------------------TGA------------------------------------------------------------------------------------------------------------------------------
Brassica_juncea_B011119                  ATGTCTGACGTGAAGGAAGAATTGAGT---AAGGAA------------GAT---TATGATCAGTTC---AGT---CTTCTTACTTATTCT---------CCCACTTCTGGCTTGTTTTTGCCCTACAACAGCCTTACT---------TACGCGGAG---CCT---------CTCTGCGCCAAAATTGGAATTCAT---TGCTACAAT---CTCGAAAAGGGTACTAACTTTGAATCGCGTGCTGTGCCT------------------------GTAGCTGAGGGTCTGTTGACATTACGGGCAAGGGATCTAGCAAGAGGTTTGTTT---TGCAAGTTTGAAACAAAAGTTTGGTATCCCTCTGAGAATAAA---GGCTGC---TTCCATGTTATCACCTCC------CGC---TGCAGACCC---------CCC------CCA---------AGTGGATTTGACACACTTTCCGTGGATGAGCTATTCAAAGGTCACATGCCCGATTGGTTGCCT---GATGAC---------------AGTAAGCTGCAATGCTAT---GAGATGAAAGAATCAGAGGTTGAACAAAAAGGATGGCTTCAGCTTTACGCTGAACTAGCCTGGTACACC------AAGAAG---------CAGACGGACATGTTCGAGTATGGAAAGCCATTTGAGCTGCTAAAGATAGTTGTTCAAACCAAAGATGTTGTC---------TCAATGGAATTGAAGCTGGATGATGCAGTCTTCTACATTACCTTCAGA------------ACAAGGTGCGGT------------------TGCAAAGGTGTCATCAGGAGGACAAGGGAT---------GGGAGGCCTGAGCATTTATCCCTTGAA------------------------GCC---AAG---TGTTTCGTG------------------
Brassica_juncea_A025967                  ATGTCGACG---TTGGAG---------TCGGAGGTTTATTACAGGGCGAGGGATTACTGGCGTAAAGTGAATGAATCCGATGGCTTCGATCTTGAGACACCGCCATAT---GGACTGCTTCCCTTC---GATTGTGTAAGTTGT---TATCCTTATCCTGTAATGGTCAACCTTTATGCTAAAGTGGGGCTTCATCGT---TACAATATGTTGAAG---GGTACAAACTTCCAGCTTGATTCCCTAGTGAAATTCAACATGTTACCTAATTGTGTGTCCTCTTTCTACATATCTCTGCTTGCACACGATCCACTTGACCCATTGGAAAAA---ACCTTCCAGGTGCGAGTTGATGAG---------CAAAACGCCAAT---TGTTTGGATTTT---ACG---TGCTCCATTGCT---AGACTTAAAGATGAAACGAAGAACCCCATGATACCA---CACTTTGGTGCC---GCAGTGGAT---TTCTTCAAAGGTGAATTGCCTGATTGG---CCGTCAGATGATTCTTTGAAT---GATGAGAAA---CGGTTTTACTTG---GATGATCACAGCGAGGGACGT------------------------------------------------------------------------------TTT---TCCCAA------TTGGAGATTCTGGAAGTGGCCATAGAAACT---GAAGATGTGGAGCCGCCAAATGAGAGACTCAAGGCCAAAAGTGCAAATGTCTACATAAAGTTTAAGGCA------------------------------------------------------------------------------------------------------------------------------------------------------------------------
Brassica_juncea_A007545                  ---------------------------------------------------------------------------------------------------------------------------------------------------------------------------------------------------------------------------GGGACACACTTTGAATTGGGT---CTGCCTCGAGATTATGACCAG---------------------------ACCTTAGAGGCAAGGGATCCAGCACGCAATTACACT---TGCAGGTTTGAAACAAACGTTCGGCTTGCAACTGAGAATAAA---GATTGC---TTCCATGTTGTCACAACC------CGC---TGCAGGCCC---------CCC------CCA---------TGTGGATTTGACACACTCTCCGTGGATGAGCTTTTCAAAGGCAACATGCCCGATTGGTTGCCT---GATGACTATGCC---AGT---CTGCTGCTGCAATACTAC---GAGATGAAAGAATCAGAGGTGGAACAAAAAGAATGGCTTCATCTTTACGCTGAACTAGCCTTGTACACC------AAGAAG---------CAGACGGACATGTTTGAGCGTTCAAAGCCCCTGGAGCTCGGAAAGGTTGTTGTGCAAACCAGAGGAGTTGTC---------TCTCTGAAAGTCGAGTTGGATAATGCAGTCTTCTTCATA------------------------------------------------------------------------------------------------------------------------------------------------------------------------------------
Brassica_juncea_A007549                  ATGGCGGACGTGAGGACAGAGTTG------------------------GACGAGTATCGAAGAACCTTTCATACTCCGAGTACTTATAGT---------CCCACTGCCGGC---------AGTTACTCTCAATCTCAG---------CACGCCAAG---CAA---------CTCTTTGCTAAAATCGCACTCCAT---TGCTACAAT---CTCGAAAAGGGGACACACTTTGAATTGGGT---CTGCCTCGAGATTATGACCAG---------------------------ACCTTAGAGGCAAGGGATCCAGCACGCAATTACACT---TGCAGGTTTGAAACAAATGTTCGGCTTGCCACTGAGAATAAA---GATTGC---TTCCATGTTGTCACAACC------CGC---TGCAGGCCC---------CCC------CCA---------TGTGGATTTGACACACTCTCCGTGGATGAGCTTTTCAAAGGCAACATGCCCGATTGGTTGCCT---GATGACTATGCC---AGT---CTGCTGCTGCAATACTAC---GAGATGAAAGAATCAGAGGTGGAACAAAAAGAATGGCTTCATCTTTACGCTGAACTAGCCTTGTACACC------AAGAAG---------CAGACGGACATGTTTGAGCGTTCAAAGCCCCTGGAGCTCGGAAAGGTTGTTGTGCAAACCAGAGGAGTTGTC---------TCTCTGAAAGTCGAGTTGGATAATGCAGTCTTCTTCATAACCTTCAAA------------ACAAGTTGCGGT------------------TGGAAAGGTATCATCAGGAGGACAAGGGAT---------GGGATTCCAGAGCATCTATCTCTTGAA------------------------GCC---AAG---TGCTTCATG------------------
Brassica_juncea_A007552                  ATGTCTGACGTGAAGGAAGAATTGAGT---AAGGAATACAAA------GAT---TATCCTCAGTTC---AGT---CCTTGTACTTATACT---------CCCACTCCTGGCTTGGTTTTGTCTTACAACAGCCGTAAT---------TATGCA---------------------TGCGGAGCCTCTGCTCTGCGC------------------CAAAATTGGACTTCA---------------------------------------------------------TTGCTACAA---------------------------------------------------------------------------------------------------------TCT------CGA---AAATAA---------------------------------AGTGGATTTGACATACTTTCCTTGGATGAACTATTCAAAGGCAACATGCCCGATTGGTTGCCT---GGTGAC---------------AGTAAGCTGCATTACTAC---GAGATGAAAGAATCAGAGGTGGAACAAAAAGAATGGCTTCTTCTTTACGCTGAACTAGCCTGGTACACC------AAGAAG---------CAGACGGACATGTTTGAGTATGGAAAGCCACTTGAGCTGCGAAAGATAACTGTTCAAACCAAAGAAGTTGTC---------TCAATGAAAGTAAAGTTGGATAATGCAGTTTTCTATATTAGCTTCCGG------------ACAAGGTGCGGT------------------TGCAAAGGTTTGGCTCATCATGTTCGTTTC---------GCATTACACCACCATCTCGGGATCCCC------------------------GCA---GCT---ATGTTCTTCTAC---ACA---------
Brassica_juncea_A007553                  ATGTCCGACGCGAAGAAGGGATTGAGT---AAGGAATACAAG---CCA------TATGGAAGAACCTATTACACTCCGAGTACTTATAGT---------CCCACTGCCGGC---------AGTTACTCTCAATCTCAG---------CACGCCAAG---CCA---------CTCTTTGCTAAAATCGCACTCCAT---TGCTACAAT---CTCGAAAAGGGGACACACTTTGAATTGGGT---CTGCCTCGAGATTATGACCAG---------------------------ACCTTAGAGGCAAGGGATCCAGCACGCAATTACACT---TGCAGGTTTGAAACAAACGTTCGGCTTGCAACTGAGAATAAA---GATTGC---TTCCATGTTGTCACAACC------CGC---TGCAGGCCC---------CCC------CCA---------TGTGGATTTGACACACTCTCCGTGGATGAGCTTTTCAAAGGCAACATGCCCGATTGGTTGCCT---GATGACTATGCC---AGT---CTGCTGCTGCAATACTAC---GAGATGAAAGAATCAGAGGTGGAACAAAAAGAATGGCTTCATCTTTACGCTGAACTAGCCTTGTACACC------AAGAAG---------CAGACGGACATGTTTGAGCGTTCAAAGCCCCTGGAGCTCGGAAAGGTTGTTGTGCAAACCAGAGGAGTTGTC---------TCTCTGAAAGTCGAGTTGGATAATGCAGTCTTCTTCATAACCTTCAAA------------ACAAGTTGCGGT------------------TGGAAAGGTATCATCAGGAGGACAAGAGAT---------GGGATTCCAGAGCATCTATCCCTTGAA------------------------GCC---AAG---TGCTTCATGTGA---------------
Brassica_juncea_A008362                  ATGTTT------GTTCAAGAT---------CAGCATTTCATCATTGGGATGAATTATTGGGATCAAGTGAGGGAATCAGGGGGTTTTGATATCGAAGCACCTCAAAAT---GGACTCATGCCTTAC---GATTGTGAAAACGAG---TATCCTAATCGTGTGTTGGTCAATCTTTACGCTAGACTCGGTCTCCATCGT---TACAACCTCTTTGAG---GGAACAAATTTAGAGTTTCACCACTTGAAGAAATTCAACACGAGTATGACTTTGATCTCCTCGTACCGCATCACTTTGGTCGCTTATGATCCA---------AATTCGCTA---ACCTTTCTGGTTGGAGTCTCTGAG---------CAAATATATGGT---CGTTTGAATTTG---ATG---GTCTTCATTGCT---AGACCTCAAGCTGAAACCAATGACGCATATTAT---------------------------------------AAGGGA---TCCCCTTTCTGG---CCGACAGAT------TTTGAT---GATACAGAA---CGATTCTACCTG---CTGAAGGATCCAGAGATACAAGGCAACGATTGGATTCGTCTATACTTGGAACTTGCTCTTTGTTCAAATGATAGGAACATT------------TGGCATGTA---TCCCAG------CTACAGATTGTGAGAGTTGCAGTGGAAACT---------------------ATTCAATATGTGGTTGTCTCAAATGTCAATTTCTACATAACGTTTAAAGGCTTGCCTGTGGCTGAGGATGGTGAG------CATGTTGAGCGCAGAGTCATAGTTAGAAGGTTTATGGATCTTTCTACCGGATAC---------TTCACTCTCAAGGGTGGGTTTGGA------------GTCAGTGAG---------------CTCCGG---------
Brassica_juncea_B029133                  ATGTCGACCAACAACGAGGATCCAATGGGTGAGGAAGACGTCCGCGATACCGAT---------CAAGGAGACTCTAGGGATGGTTTTGATTTA------CCCACTGTC---GGGTTGAGACACTTG---GAGCACGCG---------TACCCT---AAGGCCTTGGTTAAGGTTTATGCCCAGCTGGGGCTTCATCGT---TACAATCTATTGGAG---GGGACAAACTACCAGTTCTCTTGCTTACAAAGTTACAACATGGGTAGGGCTGGGGCTGCCCCGTACTACCTTACCCTGTTTGCAACCGATCCATCTTCTGGTGGTGTGCTC---CCTTTCCATGCGCTTGTTCGTGAA---------AACCGCATCGGT---CGTTTGGATATC---TCG---GTCAACATAGCT---AGACCCCGAGGTGAGCCTCGACGACCAACCTACACA---------------------TGT---------------------CTGCCTCGCTGG---CCCTCCTCAGAGATGTTT------GCCCAGCGG---CGTTTTTACATG---TTGAATGAACACGAGCTGCGGAACACCGATTGGGTTCGTATTTATTTGGATCTTGCACACAGTACCTGCGATAGGGGTATGAATGAG------AGCCAACTC---TCTGAT------TTCAACATTGAGCAAGTGGCCATTCGAAGTCTCAGTGGTGCGGAGCCGCCAAGA------CTCGACTCCAAGAGCGTTGTCGTCTACATGGTATACAAAGACTTGGCCAAGGATCGGCTTGGTGAG------CCGTGTTACCGCAAAGCCATCATTAGACGGGTCTACGATGAGTCTTCAGGATCA---------TTGACTTTCCAGGGTAAGCATTTTGAGAAGGAGAAG---AAGAAAAAA------------AAGAGATTTGAACTG
Brassica_juncea_A010102                  ------------ATGGGGCGGGCGAAGCGGCGACAGACGGTGAAGATACGACGCCGGCGGCGGGAGCCAAAGGAGTCCGAGGGTTTCGATGTT---GCACCATTC------AGGTTTAACGCAGTGAGATACTGT---GAT------GATGGTTGTCCT---TTAGTCATCCTTTATGCCAGGATGGGCCTTCATCGT---TACAACTTTCTCCAG---GGGAAAAAATTGCAGCTCAGTTGCGTAAAGAAATACACCAAGCCCAGTTCTCATATTAACAATTACTGCATCACTTTGGAAGCTGAGGATCCAATGTGTGGTTCTCCCCAA---ACTTTTCAGACTGAAGTTAGTGAA---------GCAAGATTCCGC---AAACTCGATCTG---CAG---TGCAGGATTGCT---AGACTTCTAGGTGAAACCAAT---GGTGTGATCAAACACTTG------------------------------GATTCCAAAGTGCTTGAGTTC---CCTCAAGAGAACCCTTTT---GATGGCACAAAC---CGATTTCGCTTG---CTCAAGGATTCAGAGCTTCAAGACAATGATTGGATCCGTTTGTACTTGGAACTTGCAGTTGCTACAACCAATAAGAAAATTGGCCGTACACACAGT---CTG---ACCAGT------TTGAAGATTCTGAAAGTGGCTATGGAAAGTTCC---------------------CAG---CTTTGCGACTTTGATGCAGTTTTCTACATAAGGTACGACGACTCTTGCGAGGCTCGAGTTGGTAAG------GATGTCCATCGCGTTGCTATTGTCAGAAGAATCTTGGATAAGCAGTCGGAACTC---------TTGAATCTCTTTGGTCAT------AATCAGAGC---------------TCGTCC---------------------
Brassica_juncea_A013655                  ---------------------------------------------------------------------------GGATGGGCCTTCATCGTT---------------------------------------------------------------------------------TACTCCAGG------------------------------------GGAAAAAAATTACAGCTCAGTAGAGTAAAGAAATACAACAGGACCAGTAATCCTATTAAGTCTTACTACATCACTTTGGAAGCCGAGGATCCAATCTGTGGTTCTCTCCAA---ACTTTTCAGACTAAAGTTAGTGAA---------AGAACATACTCC---ATATTCGATCTG---AAG---TGCACTGTTGCT---AGACTTCTAGGTGAAACCAAG---GGTGGTGATGATATCAAG------------------------------CATCCCAACTTGCCTGAGTTT---CCGCAAGAGAACCCTTTT---GATGGCACCGAC---CGATTTTCCCTG---------CCTTCCAGACTC---------------------------------------------------------------------------GGT---CTG---GCCAAT------TTGAAGATTCTGAAAGTGGCTACTGAAAGTACC---------------------CAG---CTTGGAGACTACGATGCAGTTTTCTACATAGAGTACGAGGACTCTTGTGAGGCTCGAGTTGGTAAG------GATGTCCATCGCGTTGCTATTGTCAGAAGAATCTTGGATAAGCAGTCGGAAGTC---------TTGCGTCTCCTTGGTGAT------AATCAGAGC---------------TCGTCC---------------------
Brassica_juncea_A013808                  ATGACTGAGATTCTTCCGAAG------AGAGATGAACGTAAACGGAAAGATGACTATCACCGTCAATTTGTAGAGTCCGAC------------------------------------------------------------------------------------------------------------------------------------------GGAACAAGCCTCAAATTGGCTGCTATAAACAAATACAACGATAGG---------AGGTTTACTTACCACATAACATTGGAGGCCATTGACACG------AACTCTCTT---TGCAACTTTCAGACGTGTGTTTTCAAA---GATCCGGAACAG---GCATCC---TTTGTCGCACAGACCGAA------ATT---TCCAGACTAAAA------CCT------AGT---GGT---AGAAGATGGAAGGAGGATGGAGTAGATGATTATTACAAAGGTAAAATGCCCAAGTGGTTCACC---AAGGATGAGATG---ATTAGCAATAAGGTGCAGTTTTAT---GAGTTGCAAGAATCAGACTTGCAAGGAAATGAGTGGCTTCATATGTATGCTGAGTTTGCTTTCCACTCT------AAGTGG---------ATTGCACAT---------------------------------------------------------------------------------------------------------------------------------------------------------------------------------------------------------------------------------------------------------------------------------------------GTAAGT
Brassica_juncea_A013812                  ATGATTGAGATTCTTCCAAAC------GGAGATGAACGTAAACGGAAAGATGACTACAACCGTCAATTTTTAGAGTCCGACGGTTTCGATGTTGAT---CCGTATGGCGGT---CTAGTTCCTCACATA---GTGGAAGACAAGTATTATGAC------ATC---------TTGTTTAGTAGACTGGGACTTCAC---TGTTACAAT---CTTGAGAAGGGAACAAGCCTCAAATTGGCTGCTATAAACAAATACAACGATGAG---------AGCTTTACTTACTACATAACGTTGGAGGCCATTGACACG------AACTCTCTT---TGCAACTTTCAGACGTGTGTTTTCAAA---GATCCGGAACAG---GCATCC---TTTGTCGCACAGACCGAA------ATT---TCCAGACTAAAA------CCT------AGT---TCT---AGAAGATGGAAGGAGGATGGAGTAGATGATTATTACAAAGGTAAAATGCCCAAGTGGTTCACC---AAGGATGAGATG---ATCAACCATAAGGGGCAGTTTTAT---GAGTTGCAAAAATCAGACTTGCAAGGAAATGAGTGGCTTAATATGTATGCTGAGTTTGCTTTCCACTCT------AAGTGG---------ATTGCACAT------------------------------------------------------------------------------------------------GTAAGTTCTTACTTAATCTAG------------------------------------------------------------------------------------------------------------------------------------------------------------------------------
Brassica_juncea_A017255                  ------------CTGAATTCG---------------------------AGAGAGCAGAAGGAGGAGGCGATAAGTGCAGTCGGTTTTCCAGTCAAGAAAGTCTTCGTAAAT---ATAGACGTATCAAAG---CCGCTGCCTAGGGAG------------------------AGCTTCACCAAAAATGGATTCCACTTCTGCGAGAAC---TTGGAGAATGGGGAAGAAGTTACAGCTAAGCGTGTGGTTAAAGTGAACGCTGAA---------ATCGCTTCGTCCTATTCGACATCAGAGGTGATAGACCCTGTA---AACTCACTG---CACACTTTCCAAACCATGGTCACTGATGCAGGCGAGAAGAAG---GCTAGC---TTGATACTATTGACAAAA------ATA---TGCAGAATCAAG------CCT------CCA---CTT---GTGTTTTGGGACTTTAATGCTATAGATGACTTCTATAAAACTGATATGCCTGATTGGCCTTTC---AATGATGGTGTT------GAT---AACCCGCACCTTTAT---CAGGTGAAAGAATCTGAGTTGGTAGACAATGAATGGATTTATCTATATGCTGAAGCTGCTTTGTTCTCC------GAGTGG---------CGCTCT---GAAATGGTTAGGACACTCTATTTTCTTCAACAAATGATACTGTTTGAT---------------------------------------------------------------------------------------------------------------------------------------------------------------------------------------------------------------------------------------------------
Brassica_juncea_A017261                  ATGTATGATGTGTTGGATGAA---------------CGTAAGAGGAAGGACGAATATCGCCTTCAAGCTGTGGAGTCTTGTGGGTTCGATGTTGAC---ATATTCAACGGG---ATAGTTCCCAGCGGA---TGTACTCCTTACGAC------------------------CTCTTTGCAAAGACAGGACTCCAT---TGTTACAAT---CTTGAAAAGGGGAAGAAGTACCAGCTGAAGAGTGTAGTTAAAGTGAACGCTGAA---------ATCGCTTCATCTTACTCAACATCAGAGGTGGTAGATCCTGTA---AACTCACTC---CACACTTTCCAAACCTTGGTCACTGATGCTGGGGAGAAGAAG---GCAAGC---TTGATACTGTTGACAAAA------ATA---TGCAGAATCAAG------CCT------CCA---CTT---GTGTTTTGGGACTTTAATGCTATAGATGACTTCTATAAAACTGATATGCCTGATTGGCCTTTC---AATGATGGTCTT------GAT---AACCCACACCTTTAT---GAGGTGAAAGAATCTGAGTTGCTAGACAATGAATGGCTTTATCTATACTCTGAAGCTGCATTGTTCTCC------GAATGG---------CACTGT---GAAATG------------------------------------------------------------------------------------------------------------------------------------------------------------GTTAGGATAATAATATAG---------------------------------------------------------------------------------------------------------------
Brassica_juncea_A000809                  ATGTACGATGTTCTGGATGAGCTATGGCTGGAT------GAACGGAAGGACGACTATCTTCAGCAAGTTAGGGATTCTGAT---------------------------------------------------------------------------------------------------------------------------------------------------------------------------------------------------------------------------------------------------------------------------------------------AACAAA---GAGCGG---TTGAGATTGATCACTAAA------CAA---TGCAGGATAAAG------CCT------CCT---AGA---ATGGCTATGGGACCAGATGCTGTAGATGAATTCTACACAGGTAAGATGCCCAATTGGCTACAGGATGATGATGCACTT---GGAAAT---AAGCTTCAGTTCCAT---GTGGTGAAGGACTCAGAACTGCAGGATAACGAATGGCTTAATCTTTACGCTGAAATTGCATTGTCCTCA------GAGCGG---------CCCGAC------ATG------------------------------------GTGAGGATAAAA---AACATAGAG---------------------------------------------------------------------------------------------------------------------------------------------------------------------------------------------------------------------------------
Brassica_juncea_A001354                  ---------------------------------------------------------------------------------------------------------------------------------------------------TATCCTAACTCTGCTTTGGTGAAGCTCTTTGCCAAGCTCGGCCTTCACCGA---TACAATTGGTTAGAG---GGGACAAACTTCCAGTTTGGTAGATTAAAGAGATTCAACATG------AGTGCTGCAACTGCCTACTTCATCACTCTGGTTGCACGCCTTCCAACCAGCCATTTGGAGCAA---ATCTTTCAGGTTGTAGTCGAAGAA---------GAACGCCTCGGT---ATTCTAGACTTG---ACG---TGCCGTCATTCT---AGACCTGAA---GAGAAGGAGATGCCTTCCTTACGTCCACAT------------CGCGTGTCC------------GGCAGATTGTTTGATTGG---CCCTCCTCT------TTCAGT---GACACCAAA---CGATTTTACTTG---TTGAATGAATCTGAGTTGCAATGT---GATTGGATTTCTTTGTATGTGGAACTTGCAATCTGTACTTCCCATAGGAAAATCAAAGCT------AGGGATCTC---ACCAAGTTTCACTTGGAGATTGTCCAAGTTGCCATAGAG------GATGATAAGGAGCCCCCAAGT------CTCATGTCTAGAGCTGCTCTCCTTTACGTCACATATAAAGACGTGGTCAAGTCTCGGACCGGTGAG------CCTTGTCTCTCCAAAGCTGCTGTGAGACGCGTCTTCAATGAATCTAAGGGAAGA---------TTGAGCATTCAAGGGGATTGTGAAGAAACT------ATTTCTAAGAAG------------AAGGGATCTTTAAAG
Brassica_juncea_A003630                  ------------------------------------------------------------------------------------------------AAACCACACTCT---AATATCATAGCTTGG---AAGTTTACAAAAGATCAT------------CATGACATCATCGTATATGCTAAGTTAGGCATCCATAAG---TACAATATGATACAG---GGTACTAACTTAAAGCTGATTTCCGTAGAGAAATACAATGTGCGA---AAAGCTTATTCCACTTACTATGTAACAGCGGTTGCAAAAGATCCAGTTGGTGGTTCG------CTTACTTTTCAGACGAGTTCTTATGTA---------CAAGGCTTTGAT---GTCAAGAGCTTG---ACT---TGTTCTTTTGCT---AGACCTAAGCCC---CCACATAACCGACCTACCGAATGT---------------------------ATAGAC---GGTAGATTGCCTGAATGG---CCGGCAGATAATGCTTTCGAT---GATAAAACG---CGATACTACGTG---GTGAAAAAATCAGAGCTTCGAAAAAATGACTGGATTCGTCTATACTTGGAGCTTGCATTCCTCAATGCAAATTTAAGCCTT---------CCAAATAATCTG---TCAAAG------TTGGTCATAATGAAAGTAGCGGTGGAGACTAAGGAAAACATTGAGTCTCCAAAGGAG---CTCAATGCCCGAAATGCAACCTTCTACATAAAGTACAAG---------------------AGTCGT------TTGTGCAAGCGAATAGCGCTTCTAAATGAGAGCTTGGAAGTTGTGGCAGGTGGA---------ATTGTTCAGACTGCCGATATGCGC------GTTTGTAATACA---------------------------------
Brassica_juncea_A003644                  ATGTACGATGTTCTGGATGAGCTGTGCCTGGAT------GAACTGAAGGAGGACTATCATCAGCAAGTCAGGGATTCCGATGGTTTCGACGTTGAT---CCATTTGGTGGG---ATAATGCCATGTGGA---TGTAATGATTCCGAC------------------------CCGTTGGCTAAGCTGGGACTCCAT---TGTTACAAT---ATTGACAACGGGACAAATTTACAATTCAGGAGTGTAGAGAAAGTTAACGCAGAA---------GCCGTTTCGTACTATATTACTTTGGAGGCCGTGGATCCAGAC---CATTCACCT---GTTGCTTTCCAAACCTGTGTTTGGGATTCTTCCAAGAACAAA---GAGCGC---TTGAGATTGATCACTAAA------CAA---TGCAGGATAAAG------CCT------CCT---AGA---TGGCTATGGAACCCAGATGCTGTAGATAAATTCTACACTGGTAGGATGCCCAACTGGCTACAGGATGATGATGCACTT---GGAAAT---AAGCTTCAGTTCCAT---GAGGTGAAGGACTCAGAACTGCAGGATAACGAATGGCTTAATCTCTACGCTGAAATTGCATTGTTCTCA------GAGCGG---------CCCGAC------ATGGAAACTTATTTGCCGTTGGAGGTGAAGAATGTAGTGGTGCGTACAAAGGAAGATGTGGAGCCG---AGTATGAAGCTGAAGTCGAGCAATGCTATCTTCTACATGACTTTCAAA------------ACCCAC---AAG---GGTTCT------GAGTGGAAAGCTATCATAAGGCAAACAAGGGAT---------GGTATACAAGGACACATGTGCCTTGAA------------------------GTT---ACA---TGCATGCTG------GGAAAG------
Brassica_juncea_A003807                  ATGACGAGC------------CTT------------CGCAAGCGGAAGGACGAATACGCT------TTTCGCGAGCACAATGAATTCGATGAT---------------------------CCAGTTCATAAATTTGAAAACAGCGAACGTGACCTG---GCT---------ATTTATGCTAGATTTGGACTCCAC---TCCTACAAT---TCCCGCATGGGCACCAACTTCCAGTTGTCAAGAGTAGACAAAATTAACTATGGA------------------TATTCCTTAACCTTTGAGGCCACGAATCCGGCA---GGTTCTTGT---GTCACTTTCCAGGCGCGTGTTCTT---------AATGTAAAA---GGATCCTACTACAGAATAATGACCGAA------GGT---TGTAGGATCACA------CCTGAAATTCCAGAAATAATACATCGATGG------------TTCGATGAAGTTTACAAAGAC---CTACCTGAGTGGTATTCG---GATGATGTATTGTTGTCCGAC---CAG------TTTTAT---CAAGTG---------------------------------------------------------------------------------------------------------------------------------------------------------------------------------AGAGCAACTCGTTCTATCATATTTCTTCTT---------------------------------------------------------------------------------------------------------------------------------------------------------------------------------
Brassica_juncea_A005926                  ATGTCT------ATTGTAAAC---------CAGGAGTACGCCCTTGGGATGAATTACTGGGATCAAGTGAAGGAATCAGGGGGTTTTGATGTCGAAGTACCGCAAGGT---GGACTTATGCCTTAC---GATTGTGAAAACGAG---TATCCTAATCGTGTGTTGGTCAATCTTTACGCTAGACTCGGTCTTCATCGT---TACAACCTCTCCGAG---GGAACAAATTTAGAGTTCCACCACCTGAAGAAATTCAACAGGACTATGAATTATATCTCATCGTACCGCATCACTTTGGTCGCTTCTGATCCA---------ACTTCGCTC---AACTTTCAAGTTGGAGTCTCTGAG---------CAAGCATATGGT---CGTTTGAATTTG---ATG---GTCTTTGTTGCT---AGACCTCAAGCTGAAACCAACGATCCCTTCAAACCG---------------GATGCATGTGAT---------AATGGA---TTCCCTTTCTGG---CCGACAGAT------TTTGAT---GATACAAAA---CGTTTTCACCTA---CTGAAGGAATCCGAGTTGCAAGGCAACGACTGGATTCGTCTATACTTGGAACTTGCTCTCTGTGCCAATGATAGGAATATT------------AGCCATGTA---TCCCAG------CTACAGATTGTGAGAGTTGCAGTGGAAACT---------------------TTTGAGGATGTAGACGTCATAAATGCCAATTTCTACATAACGTTTAAAGGCTTGCCCGTGGCTGAGGATGGTGAG------CATGTAGAGCGCAAAGTCATAATTAGAAGGTATGTGGATCCATCTACCGGATAC---------TTGATTCTCATGGGCGGGTTTGGA------------GACAGTGAG---------------CGCCGG---------
Brassica_juncea_B017248                  ATGTCGAGCATGGCTCGCGAATTGAAG---------CGAAAGCGGGAGGAGCACTATAATGTTTAT------GGTTCCATGACATATGATGTTGGTGTTCCA------------TTAACTCCCACAACC------------------------------------------CTCATGGGAAAGGCTGGACTCCAT---TCCTACAAT---TCTCACGAGGGGAGGAGTTTACTGTTCAAGTCTGTAACCCGAGCCCGCGCAAGA------------------TACTATGTTACAATGGAGGCTATTGATCCTGACAGCTCTTCACCA---GTTACTATTGAAGCCTGTGTTTGTCACGCTTCCTCGAACAAC---GCGAAT---CTGACACTGATCACAACT------TCT---TGCTGTATTCAA---------------------------TCCAGCTGGGATGAAGATGGTGTGGATTTACTCTATAGAGGT---ATGCCTAAGTGGCTAGAT------GATGGAACCGAG---------AAGCTCAAGTACTAT---GAGGTTAAGGAATCAGAGCTGCAGGAGAATGAATGGCTTCATATTTATGCTCACGTTGCAGCCTACTCT------GAGTGG------------------CGCGTGGTCGATTATTTCCCATTGAAGATAGAGAAAGTAATGGTACAAACAATGGAACATGTAGAGCCG---AATGTGAATTTCAAGTCTAGCAGTGGAATCTTCTACATAAGTTTCAAG------------ACTTGT---GGA---GGTCTC------AACTGTAGAGGCATAATAAGGCAAACAATGGAT---------GGAAGACCACAGCACGTGTGCCTTGAA------------------------GCT---GTT---TGTGAGATC------GACAAG------
Brassica_juncea_B018703                  ATGTACGATGTGTTGGAAGAACTGTGGCTCGACGAACGTAAGCGTAAGGACGAGTATCAACAACAA---------------GGTTTCGATGTGGAC---CCATTTGGTGGG---ATAGTTCCCAGTGGA---TGTACTGATCACAGC------------------------ATCTTCGGGAAGGTCGGACTCCAT---TGTTACAAC---CTTGAAAAGGGTACTAACTTGCAGTTCAAGGAAGTCACCAAAGTCAATACACAA---------ATCTCTTCATTTTTCATCACGTTGGAGGCCACTGATCCTGCC---GACTCACCG---GTTACATTCCAGACCTGTCTCACCGATACTGTGATGCATCAA---GCACGT---TTGAGAACCTTCACAACT------ACT---TGCAGAATCAAG------CCT------CCA---ACG---TCCTATTGGTACCCAGATAGAGTTGATGCCTGTTACAGAGTTGATTTGCCTAATTGGCCACAA---GATGATGCACTT---GGAGAT---AAGCTTCAGTTCTAT---GAG------------------------------------------------------------------------------------------------------AGCGTTTATATGCCATTTGAGATGAGGAAAGTAGTGGTACAAACAAAGGAAGAT---------------ATGAAGCTCAAGTCGGGCAATGCAGTCTTCTACCTGAGTTTCAAC------------ACCCGT---TGT---GGTCGA------GTGTGCAGAGGTGTAGTGAGGAGAACTACTGAT---------GGAAAACCTGGACACATGTGCCTCGAA------------------------GCT---AGG---TGCTGGGTT------GACAAG------
Brassica_juncea_B018777                  ATGAACGATGTGTTGGAAGAGCTGTGGTTCGACGAACGCAAGCGGAAGGACGAT---------------------------GGTTTCGATGTGGAC---CCTTTTGGTGGG---ATAGTTCCCAGTGGA---TGTAGTGATTACAGC------------------------CTCTTCGGCAAGGTCGGACTCCAT---TGTTACAAC---CTCGAAAAGGGGACTAACTTGCAGTTCAAGCAAGTCACCAAAGTCAATACACAA---------ATCTCTTCATTTTACATCACATTGGAGGCCACTGATCCGGTC---GACTCACTT---GTTACATTCCAGACCTGTGTCACCGATACTGTCAAGCTTCAA---GCACGT---TTGAGAGCCTTCACAACT------ACT---TGCAGAATCAAG------CCT------CCA---ACG---TCCATTTGGTACCCAGATGATGTAGATGCCTGTTACAAAGTTGATTTGCCTAATTGGCTACAA---GATGATGCACTT---GGGGAT---AAGCTTCAATTCTAT---GAGGTGAAAGATATGGAGTTGAAGGACAACCAGTGGCTTTATCTATATGCCGAGTTTGCATTGTTCTCC------CATTCG---------GGCGAT---GACCTGAGCGCTTATATGCCATTTGAGATGAAGAAAGTAGTGGTGCAAACCAAGGAAGAT---------------ATGAAGCTCAAGTCGGGCAATGCAGTCTTCTACCTGAGTTTCAAG------------CCCCGT---GGT---GGTCCA------GAGTGCAGAGGTGTAGTAAGGAGAACTACTGAT---------GGAAAACCTGGACACATGTGCCTTGAA------------------------GCT---AGG---TGTTGGATT------GACAAGTAG---
Brassica_juncea_B031315                  ---ATGACG---ACAGAAGAGGAGGAGGCGGAGGAGTACGCAAGAGTGGACGATTACTGGCGTGTTGTGAGAGAATCTGAAGGTTTTGATCTGGAGATTCCACCATATTGTGTAATGAGGACTTAT---GATGGC------AAT---TATGGTGATGTTGATTTGGTGAAGGGTTATTGTGCGGTGGGACTGCAGCGT---TATAATATGATGCAG---GGGACAAACTACCAGCTGTCTTCCCTAATCAAATTCAACGTGACGGTGAACTGTGTGAGCTCGTACTACCTGACCTTGTTTGCACAAGATCCAGTTAGCCCATCGGTCAAG---ACCTTTCAGGTTCGGATTGATGAA---------AAATCTTTTGGG---CGTTTGGATTTA---ACT---TGCTCTGTTGCT---AGACTCAAA---GAAGCCAAAGAGCCATTCATGCCT---CACTATGGTGGT---GCCAGC------CCCTTCGTAGGTGATTTGCCTCCATGG---CCATCGGATGCTGATTTGAGT---GATGGAAAA---CGATTTTACATG---GTGAATGGATCAGAGTTGGAAGCCAATGATTGGATTTCTACGTATTTGGTACTTGTCATTTTTTCACATGATAGTCTTATCGTAACG------GACTATCGG---TCCAAG------TTAAAGATTATAAATGTGGTCATAGAAACT---GATGATTCGCTCCCGTCAAAAGACAGACTCAAGGCCAAAAGTGCACACGTTTACATAACCTTCAAGGGTTTGGCTAAACCTGAAGTTGGTGAT------CATCTTGAGCGGAGAGCTATAGTTAGAAGAGTCATCTGTGAGAGCACAGGAGAG---------ATGACCCTCTTGGGTAAGCTTGGTCAA------AAG------AAGTGT------CGCCAGGCCCAGAGTTCT---
Brassica_juncea_B031316                  ATGACGACG---ACAGAGGAGGAGGAGGCGGAGGAGTACACAAGAGTGGACGATTACTGGCGTGTTGTGGAAGAATCTGAAGGTTTTGATCTCGAGATTCCACCATATTCTGTAATGAGGACTTTT---AAAGGCCAT---AAA---TATCCTTACGGTGATTTGGTGAAGGGTTATTGTACGGTGGGACTGCATCGT---TATAATATGATGCAG---GGGACAAACTACCAGCTGTCTTCCCTAATCAAATTCAACATGACAATGAACTGTGTCAGCTCGTACTACCTGACCTTGCTTGCACAGGATCCAGTTAGCCAACCTGAGAAG---ACCTTTCAGGTTCGGATTGATGAA---------AAAGCTTATGGG---CGTTTGGATTTG---ACT---TGCTCTGTTGCT---AGAATCAAAGAAGAATCCAAAGAGCCATTCATACCA---CACTATGGTGGT---GCCCAC------CCCTTC---------------------------------------------------------------------------GTGAATCCATCAGAGTTGGAAGCAACTGATTGGATTCCTACGTATTTGGTACTTGTCATTTACTCACATGATAAGCTTATCGTAACG------GACTATCGG---TCCAAG------TTAAAGATTATTAATGTGGTCATAGAAACT---GATGATTCGCTCCCGTCAAAAGACAGACTCAAGGCCAAAAGTGCACACGTTTACATAACCTTCAAGGGCTTGGCTGAGCCTAAAGTTGGTGAT------CATCTTGAGCGGAGAGCTATAGTTAGAAGAGTCATCTGTGAGAGCACAGGAGAG---------ATGAGCCTCTTGGGTAAGCTTGGTGAATTTACTAAG------CAGCGT------------GCCCAGAGCTCT---
Brassica_juncea_B031317                  ------------------------------------------------------------------------------------------------------------------------------------------------------------------------------------------------------------------------------------------------------------------ATGACGATGAACTGTGTGAGCTCGTACTATCTGACCTTACTTGCACACGATCCAGTTAGCCAAGCTGAGAAG---ACCTTTCAGGTTCGGATTGATGAA---------AAATCTTTTGGT---AGTTTGGATTTG---ACT---TGCTCTGTTGCT---AGAATCAAAGAAGAAGCCAAAGAGCCATTCATACCACCACACTATGGTGGT---GCCAGC------TCCTTTGTTGGTGAATTGCCTCGCTGG---CCATCGGATGCTGAT------------------------------------GTGAATCGATCAGAGTGGGAAGCCACTGTTTGGATTTTTATGTATTTGGTACTTGTCATTTATTCACATGATAAGCTTATCTTAACG------GACTATCAG---TCCAAG------TTAGAGATTGTTAATGTGATCATAGAGACT---GATGATTCGGAGACTTCGAAAGAGAGACTCAAGGCCAAAAGTGCACACGTTTGCATAACCTTCAAGGGTTTGGCTGAGCCTGAAGTTGGTGAA------CATGTTGAGCGGAGAGCTATAGTTAGAAGAGTCATCTGTGAGAGCACAGGAGCG---------ATGAGCATCTTGGGTAAGCTTGGTAAATTTACTAAG------CAAGCA---------------------------
Brassica_juncea_B031320                  ATGTCGACC---TTAGAA---------TCGGTAGGTTCTTATGACGTGAGGGATTATTGGCGTCAAGTGAAAGAATCCGAGGGATTCGATGTCGAGTTACCACCAAATGGAGGACTGATGCCCTAC---GATTGTGTACGTTAT---TATCCTTATCCTGTACTGGTCAACCTTTATGCT---------------------------------AAG---GAGACAAACTTCCAGCTTGATTCCCTAGTGAAATTCAACATGTTACCGACTTTTTTGTCCTCTTTCCGCATAACTTTGCTTGCACATGATCCATTTGGCCCATTGGAGAAA---ACCTTCCAGGTGAAAGTTGATGAG---------GAAAAAGTAAAC---TGTTTGCATATT---GCG---TGCACCATTTCC---AGACTTAAAGATGAACCCAAGAAGCCCTTTGTACCA---CCCTTTGATGCA---GCACTTGAT---TTCTTCAAAGGTGAATTGCCTGATTGG---CCGCCAGATGATGCTTTGAAT---GATGGAAAA---CGGTTTTACTTG---CTGAAGGAATCAGAGTGGCAAGCCAATGATTGGATTTCTATGTATCTGGAACTTGTAATTTGTGCAGATGGTAGGCTGACCGAGAAG------------------------------------ATTCTGGAAGTGGCCATAGAAACT---GAAGATGTGGAGCCGCCTAATGAGAGACTCAAGGCCACAAGTGCAAATGTCTACATAAAGTTTAAGGGCCTGGCAAATGTGGAGAGCGGTGAG------CATGTCGAACGTAAAGCTGTAGTCAGAAGAGTCCTCGATAAGCAT---GGAGAC---------CTGACTATTTCAGGCAAGTTTGGTCAAAGTACTCAA------AAGCAG------CTCCAAATCCAGAGTTGT---
Brassica_juncea_B031322                  ATGTCGACC---TCGGAA---------TCGGTGGATTTTGACAGCGCGAGGGATTACTGGCGTCAAGTCCGTCAATCGGAGGGCTTCGATATAGAGATACCATCAAATTGTGGACTGTCGGCCTTC---GATTGTGTACGTTAT---TATCCTTATGCTGTCTTGGTCAACCTTTATGCTAAGGTGGGGCTTCATCGT---TACAATATGTTGAAG---GGTACAAACTTCCAGCTTGATTCCCTAGTGAAATTCAACATGTTACAAAATTTTGTGTCCTCTTACTACATGACTTTGCTTGCACACGAGCCACCTGACCCATTGGCGAAA---ACCTTCCAGGTGCGAGTTGATGAG---------CAAAAAGCAAAC---ATTTTGGATTTT---GAG---TGCTCCGTTGCC---AGAATTAAAGATGAAACCAAGAAGCCCTTTGTACAC---CACTTTGGTGGC---GCTTTGGAT---ATCTTCAAAGGTGAATTGCCTGATTGG---CCGTCAGATGATGCTTTGAAT---GATGGAAAA---CGGTTTTACTTG---GTGAAGGAATCAGAGTGGCAAGCCAATGATTGGATTTCTATGTATTTGGAACTTGTAATTTCTGCACATGATAGGGGGGCCCGGAAG------GACGTTTTC---TCCCAA------TTGGAGATTCTGGAAGTTGCAATAGAAACT---GAAGATGTGGAGCCTCCAAATGAGAGACTCAAGGCCAAAAGTGTCATTGTCTACATAAAGTTTAAGGGCATGGCAAATGTCGAGAGTGGTGAG------CATGTAGAACGCAAAGCTGTAGTTAGAAGAGTCCTCGATGTGCGTAGCGGAGAC---------ATGACTCTTTCAGGTAAGTTTGGTCAAAGT------------------------------ATCCAGAGTTCT---
Brassica_juncea_B033414                  ---------------------------------------------------------------------------------GGTTTTGATTAT------CCCGGAGGT---AGACTGAGGCACTTT---GACTGTGAAGGCAAG---TATCCTTATCCTCAGCTGGTCAAGCTTTATGCTAAATTAGGAGTTCACAGA---TACAATCTCTTGGAG---GGAAAGAACCTAAAGCTCTGTAACCTAAAGAGTTTCAACATGGGGATTTTTTGTGCTTCCCCTTACTTCATCACTTTGGATGCACGTAGT---AGCAGCGGTTTGCCGAAG---CTTTTTCAGGTTCTCATTAATGAA---------AGGAGGCTTGGC---TGTTTAGATTTG---GCT---GTGTCTATCGCT---AGACCTCGC------GTGAGTAGGCCGTACCTGCGTCGGCAT------------TCTGTGGAT---TTC------AACCCATTGCCTGATTGG---CCTCCAGATATTGCTTTCAGT---GATACAAAA---CGGTTTTACATG---GTGAATGAATCTGAGTTGCAAAACAATGGTTGGATTTCACTTTATTTGGAACTTGCACTTGTTAGTCACCGAAGGGATCTTACT---------CATTATCTG---GCCCAG------TTGGAGATTGTGCAGGTAGCTGTAGAG------GATGATGTGAAGCCCCCGACA------CTCGACTCCAAAAACGTGGTTATTTACATTGTGTATAAAGACTTTGCCAAGGCTCAGACTGGCGAG------CCATGTGATAGCAAAGCTATCGTCAGACGCGTTTTCAAAGAAGCTTCTGGAGAT---------TTGAAATTCGTGGGTAAGTATGAAAAAAAAGCTAGTGTAGAGAAACCT------CTCTCGAAACGTTCT---AAG
Brassica_juncea_B033415                  ------------------ATG------GGGACCCATCTAAGACCGGTGAGCAGTTTGACAGATTCGGCCGAAGAACTTTTT---TTCGAGAAC------CCCGACGAG---GGCCTGGTACATGTG---GAATGTGGTGGAGGG---TACCCTAACTGTGCCTTGGCGAAGCTTTATGCCAAGCTCGGCCTTCATCGC---TACAACTGGTTAGAG---GGGACAGACTTTGAGCTAGATAGCTTAATGAAATTCAACATG------AGTGCTGCATCTCCTTACTACATAACCTTGGTTGCGCGCCTCCCATCTAGCGGTTTGCAGCAG---ATCTTTCAGGTTCTCGTAGAGGAA---------GAACGTGTTGGC---ATTTTAGATTTG---ACA---TGCCCCATCTCT---AGACCTCAA---GAGAAGGAGACTCCTTTCTTACGTCCACAT------------TCCGTGACC------------GACAGATTGGTTGGCTGG---CCCTCCTCTATTGCTTTCACT---AACACAAAG---CGTTTTTACATG---TTGAATGAATCTGAATTGCAATGT---GATTGGATTTCTTTGTATGTGGAACTTGCAATCTGTACTTCCCATAGGAAAATCAAAGCT------AAGGATCTC---TCCGACTTTGAGTTGGAGATTGTCCAAGTGGCCATAGAA------GATGATAAGGAGCCCCCAAGC------CTCAAGTCTAAAGCTGCTGTCATCTACATAGCATACAAGGACTTGGCCAAGGCTAGGACTGGTGAG------CCTTATCACTACCAAGCTGTTGTGAGACGAGTCATCAACCAGGCTACGGGAACA---------TTGAGCATCCAAGGTGATTGCGCA------------GCGTGTAAGAAG---------------AGATCCCTAATG
Brassica_juncea_B033426                  ATGAGTCAG------------------GGT---------------------------CTACGA---AGGGAGGAGCTCGAT---TTCAACTAC------CCTGAAGGG---GCACTGGCACACTTC---GAGTGTGAAGGCAAGTTGTATCCTAACTGTGCTTTGGTGAAGCTCTATGCCAAGCTCGGTCTTCACCGA---TACAATTGGTTAGAG---GGGACAAACTTCTCTTTAAAGAGATTAAAGAGATTCAACATG------AGTGCTGCAACTGCCTACTTCATAACTTTGGTTGCACGCCTTCCAACCAGCGACTTGGAGCAA---ATCTTTCAGGTTGTAGTCCAAGAA---------GAACGTCTTGGC---ATTTTAGATTTG---ACG---TGCCCTCATTCT---AGACCTGAA---GAGAAGGAGATGCCTTCCTTACGTCCACAT------------CGCGTGACC------------CACAGATTGTTTGATTGG---CCCTCCTCT------TTCAGT---GACACCAAA---CGGTTTTACTTG---TTGACTGAATCTGAGTTGCAATGT---GATTGGATTTATTTGTATGTGGAACTTGCAATCTGTACTTCCCATAGGAAAATCAAAGCT------AGGGATCTC---TCCAAATTTGAGCTGGAGATTGTTCAAGTAGCCATAGAG------GATGATAAGGAGCCCCCAAGT------CTCAAGTCCAAAGCTGCTGTTATTTACATAACATATAAGGACTTGGTCAAGTCTCGGACTGGTAAA------CCTTGCCTCTCCAAAGCTGTTGTGAGACGAGTGGTCAATGAGGCTAAGGGAAAA---------TTGAGCATCCAAGGTGACTGCGAAGAGACG------ATTTCTAAGAAG------------AAGGGATCCCTACTC
Brassica_juncea_A028906                  ------------------------------------------------------------------------------------------------------------------------------------------------------------------------------------------------------------------------------------ATGGAAAGAAGAGAAGAAATAATGATTCACCTC---------------------------------------------------------------------------------------------------------------------------------ATA---GTA---GATCATATTAGT---TCACTGGAG---------------------------------------------------------------------------------------------------------------------AAA---GCAGTTTATAGC---ATCAGTACCGGAGAA---------------------------------GACATTATATTTTCAATA---------------------------GAAAAAGTC---TCCAGT------CTGGAGCTTGTGAAGGTGGCTATAGAAACTGAC---GATGAGACTCCG------------CTCCAGGCCAAAAGTTCAGTCCTCTATATAGCTTTTAGAGGACTGGCT---ATT---ACTGATGAG------TCAGTTGAACGGAAAGCTGTGATCAAAAGCCTGTTCAACGAGCTTACAGGATCT---------TTGGCTCTC------------------------------------------------------------------
Brassica_juncea_A031141                  ATGAGTAATTCTGTTGATTCCGCTCAGAGAGAAGAAATTCGTAAG---GCCGAGTTTTGGCGTAAAGTGGATGAAACAGATGGCTTCGATATCGAGGCTCCTTGTTATGGTGGTATGAGTGTTTAT---AAAGGTGGAGTAGAT---------------CCCGTAGTGAAGCTTTATGCAACGGTGGGACTTCATCGT---TACAATATGCTAGAG---GGGACCAACTTGTATCTTCACAAAATAGAGAAATACGTTGTAGTT---ACCATGCCTGTCTCGTATAACATTACTTTGATTGCTGAGGATCCAACCTCC---TCC------TTTGTTTTCGAGACTAATGTTGACCAA---------AGAAGT---GGC---CAGATTGATTTC---ACT---TGTTATATCTCA---AGACCTAAAGGG---ATCAAGCAG---TTCTTCGATGCC------------------------------------AAGGACTTGCCTGACTGG---CCTTCAAAGGAGGCTTTTGCT---GATCAAAGT---CGATTTTACAAG---ATGCAGAAATCAGATTGGGAAGAACATGACTGGATTCGCTTGTATATGGAAATTTCATTCTTTAACAGAGATAGG---------------CTGGATAACATG---TCTGAT------TTAAAGATTTTGGACGTAGTGGTAGAGACTGAGGAAAATGTG------CCACGTGAGACTCTCAAGAGTAGGAATGTCCTTGTCTACATAAGATATGATGACTTGGGA------------GGT---------------AAACACATAGCCATTGTTCGAAGAACTGTCGAGCCGACAACT------------CACGTTTGTCTCTTGGGC------------------GAGGTGGACTCTGAG---------------------------
Brassica_juncea_A031214                  ATGAGTCAG------------------GGT---------------------------CTACGA---ACGGAAGATCTCGAG---TTCAACTTC------CCCGAGGGG---GCCCTAGCACACTTC---GAGTGTGAAGGCAAGTTGTATCCTAACTGTGCTTTGGTGAAGCTTTATGCCAAGCTCGGACTTCATCGT---TACAATTGGTTAGAG---GGGACAAACTTCCAGTTAGATAGATTAAAGAGATTCAACATG------AGCGCTGCAACTGCTTACTACATAACTTTGGTTGCACGCCTTCCAACCAGCGACTTGCAGCAA---ATCTTTCAGGTTGTAGTCGAGGAA---------GAACGTCTTGGA---ATTTTAGATTTG---ACG---TGCCGTCATTCT---AGACCTCAA---GAGAAGGAGACGCCTTTCTTACGTCCACAT------------CGCGTGTCC------------AACAGATTGCTTGATTGG---CCCTCCTCAATTGCTTTCAGT---GACACAAAA---CGTTTTTACGTG---TTGAATGAATCTGAGTTGCGATGCAGTGATTGGATTTCTTTGTAC------------------------------------------------------------------------------------------------------------------------------------------------------------------------------------------------------------------------------------------------------------------------------------------------------------------------------------------------------
Brassica_juncea_A031229                  ATGAGTCAG------------------------------------------AGTTGTGTTCGG---ATGGAGGAGCTGGAT---TTCAAGAAT------CCCAACGAG---GGCCTGGCACATGTG---GATTGTGTTGGAAGG---TACACTAATGATGCCTTGGTGAAGCTCTATGCCAAGCTCGGCCTTCATCGC---TACAATTGGTTAGAG---GGGACAAACTTTGAGCTAGATAGCTTAATGCAATTCAACATG------AGTGCTGCATCTCCTTACTACATGACCTTAGTTGCGCGCCTTCCATCTAGCGGTTTGCAGCAA---ATCTTTCAGGTTCTCGTAGAGGAA---------GAACGTCTTGGC---ATTTTAGATTTG---ACA---TGCCCCATCTCT---AGACCTCAA---GAGAAAGAGACTCCTTTCTTACGTCCACAT------------TCCGTGAAC------------GACAGATTGCTTGGCTGGACCCCCTCCGCT------TTCAGT---GACACAAAGCAGCGTTTTTACATG---TTGAATGAATCTGAGTTGCAATGT---GATTGGATATCGTTGTATGTGAAACTTGCAATCTGTACTTCCCATAGGAAAACCACAGCT------GAGGAACTC---AACAACTTTGAGCTGGAGATTGTCCAAGTGGCCATAGAA------GATGATAAGGAGCCCCCAAGT------CTCAAGTCTAAAGCCGCTGTCATCTACGTAGCATACAAGAACTTGGCCAAGGCTAGAACTGGTGAG------CATTATCACTACCAAGCTGTGGTGAGACGAGTCATCGACCAGACTATGGGAACA---------TTGAGCATCCAAGGTGATTGCGCA------------GCGGAAAGCTTA---------------------------
Brassica_juncea_B026888                  ---------------------CTATGG------------AAGAGA---ACGACGTGGAAGTACCTTGTG---------GCTGGTATTATCTGTCAG---ATTCATGGT------------------------------------------------------------------TTAGCTGCTAAAGGAGTTCAT------TATATT---CATCGCCCTGGACCGACTCTCCAGTTCTTTCTTCTTCCGGAGCTTGGTCAAGAG---------TACATAAGTGTATTTGTTTCGCTGTGGACTTTCCATCCATTC---AAAAGCAAA---AAGATATACACCGTCTTGATATGGTGCAGAGTTGCATTCTTA---GTTGCC---TGCCAGTTTCTCCGTGTT------ATAACATGTCGT---GAG---------------------TCT---ATGCCATGGCCCAAAAACCCTCTTGAGAAACATTACACTGTCGATGTTGTTGCATGGTATACTGAGAACCACAAGCTGTTGGGTGAT---CCTGCTGACTGG---------GTGAAGGAATCGGATATGCGAGATAACGAATGGCTTCATCTATATGCTCAAGTTGTAATGTTCTCC------AAGTGG---------GAAACT---GACCTTAGCGCTTATTTACCGGTGAAGATGAAGAGAGTAGTGGTACGAACAAGGGATGATGTAGAGTCG---AGTATGAAGCTGAGGTCAAAGAATGCAACTTTCTACATGAGTTTCACG------------GCCCGT---GGG---GGTCTC------GAGTGTAGAGGCATAGTAAGGCGTACGACGGAT---------GGAAGACCACAACACATGAGCTTTCAA------------------------GTT---AAC---TGTTGGATG------GACAAC------
Brassica_juncea_A039725                  ---------------------------------------------------------------------------TCTAAAGGTTTCGACATAGAGGGG---------------TTGATACCTTTT---AACTGTGAAGGTCTC---TATCCCTATCGTCCTTTGGTCAACCGTTATGCTAAATTGGGTCTTCATCGC---TACAATATGAAGGAG---GGTACAAACTTTGAGCTACATGATCTAATCAAATTCAACATGAAGAGCGGT---GCTTGTTCTTTCCTCATAACCCTGGCTGCACGCGACACACGTGGTCCCATG---CAA---ATTTTTCAGGTTCGGGTTTCTGAA---------AACCGATATGGACTT---TTGGATGCG---TCT---TGCACTATTGCT---AGAATTAAA---GGGACTACCAAGGGT---------------------TGC------CTATCA------------------TTCCCTGATTGG---CCCTCAGATGGTGTTTTTGAT---GATAGCGAA---CGGTTTTGCTCG---GTGGACATATCAAAGTTGAGGAGCAATTCCTGGATTCGTTTGTACCTGGAGCTTACGGTTTATACAAATGATCGGATGATTTCAGATGAT---------CTA---TCTAAG------TTGGAGATTATGAAAGTGGCTATAGAAACTACCAATGATGAGCCTCCG------------CCCAAGGCTAAGAGTTCAGTCCTCTACATAGCTTTTAAGGGATTGGCT---AGG------------------------------------------------------------------------------------------------------------------------------------------------------------
Brassica_juncea_A035072                  TTGTCTGGGTATTCAAGGAAGGTTGAT---CACCGTAGGAGGAGC---------TATATGAAAGAAGTGAAT---TCCGAGGGGTTCGATGTC---GCTCCT---------GGACTAATTGAATTC---ATCTGT---AATGAT------ACTTGTTCC---TTAATCCTACTTTATGCCAAGTTGGGCCTTCATCGT---TACAATTTGGTCGAG---GGGAAAAACTTACAGCTCAGCAGCGTTAAGAAATACAACCAGTCCATGTCTGCTACTTCCTGTTACTACATAACTTTGGTAGCTATTGATCCAACC---CAGTTGCCTCAA---ACTTTTCAGACTAGAGTTAATGAA---------CTACGCTATGGC---GAATTGGTTTTG---GAT---TGCTGTATTGCT---AGACCTCTAGGCGAAACCCAC---------AAACCTGTGGAA------------------------------TTCCATACCTTTCCTGAGTGG---CCGCCCAAGAATCCTTTTAAG---AAATCAAAC---CGATGTTACGTT---CTGAAGAAATCAGAGCTGCGAGAGAATGATTGGATTCGTCTCTACTTGGAACTTGCAGTTGCCACGACTAATAGAAACACCCTT---AACCATCTC---GTG---TCCAAC------TTGAAGATTGTCAAAGTAGCTATAGATACTACTCAAGAGGGACTCGAC---TTATTT------------------GCAATTGTCTACATAAGATACAAGGACTCGTGCGAGGCTCGAGTTGGTAAG------GATGTTGATCGCGTAGCTGTAGTCAGAAGATTCTTCAATGAGGGCATGGGATCC---------TTCAGTCTAGTGGGC------------CAAAACGGTATAAAAAAGAGT---------------------------
Brassica_napus_C08g04280D                ATGGTGGATGCTTTGGATAGTTTGGGT------------------------------------------------------GGTTTCGATATTGATATCCCTGAA---GGA---ATCCATCCACACGAG---CTAGGC------AAACCTTGCGAT---ATC---------CTTTACGGCCGCTTGGGAGTTCAT---TGTTTCAAC---TTTGAGAAG---------------------------------------------------------------------------------------------------------------------------AGCTCAGTCACAGACTCT---TCCCAGAAC---GGCGAGCATTTACGAGTCTTCACTCAA------ATC---TGCAGACTAAAA------CCCGAGAAACCA---------TCTCTGTTGGACGATGAAGCTGTAGATAAGCTTTACAAAGGT---ATGCCCAACTTTTTGTCC---GATGATAGGCTG------------AGA------TTCTAC---GAGGTTCAGGAGCAGGACATATGTGAAAATGATTGGCTTCGTCTGTATACTGATTTCGCACTTTACTGC------TACTGG---------CAGAATGAG---TTCAAGTTTTGCTTGCCTTCCGAGATCAACAAGATACTTGTGGAAACCTTTGAAACTCATGACCCA---TCTCTGAAGCTCAAGTCTAGTAATGCCATCTTCCACATCAACTTCACC---------------------------AGCCGT------GACTACATATCGGTTGTCAGGAGGACAACGGAT---------GGGAAAACAGGGCATATGATACTCCAA------------------------ATTAGTACCTGG------------CCAAGCTCCCCGTGA
Brassica_napus_C04g03330D                ---ATGAATTTC---------------AAAAAAAAAACAAAGAAAATTAAAGATTACTGGCATCGTGTTAATGAATCCCAGGGTTTTGATATTGAAGGACCAAAGGGCGTTCAGTTGGTCTCCTAT---AAGTGCGAAGTT------TATCCCTTTAGGCAGAAGGTTAAATGTTACGGGAAACTTGGTCTTCATCGT---TACAATTTGATTCAG---GGTACAAACTTCGAACTACAAGATTTGATCAAATTCAACATGCGG---------------------------------------------------------------------------------------------------------GATTTTGGCTAT---CTGAATGTG---GTT---TGTTCTGTTGCC---CGTATTAAAGGTGATACAACTGGTGGTGCTAGTGAGACA---------------------ACT------------TTCGCATTGCCTAATTGG---CCTTCAGAT---------------GAGATCCAA---CGACTTTACACG---GTAGATAGATCAGAGTTGCTGAGCACCCACTGGATTCTTTTGTACCTCGAGCTTGTTCTTTGCATTGAATAT---------GGCTATAAC---GACAAAGTC---TCCAGT------CTGGAGCTTGTGAAGGTGGCTATAGACACTGAC---GATGAGACTCCG------------CTCCAGGCCAAAAGTTCAGTCCTCTATATAGCTTTTAGAGGACTCGCT---ATT---ACTGATGAG------TCAGTTGAACGGAAAGCTGTGATCAAAAGCCTCTTCAACGAGCTTACAGGATCT---------TTGGCTCTCCAGGGTATCTTAGGAGAAACTCCTGGT---GCGGAAGAG------ATATAG---------------
Brassica_napus_Anng11310D                ATGGCTAACAAA---------------TCAAGTGAGCGGGCCCGAACAGGAGAATAT------------------------GGTTTTGATCTGTAT---CCGCTT------CAAATA------GTTCCG---------AGTAAAAACTATGGTATC---------------CTCTATGGTAGGATTGGACTCCAA---TGCTACAAT---CTTCAGCAGGGAACAAACTTAAAGTTTAAACGCTTGGAGAAACATAGTACCAAG------------ACTTCCCTCTACATAACTTTGGAGGCAACCGATCCGGCCACTGGCTCTGTC---TACTCTTTTCAGACTCAGTTTGGCGATGCAGGACGTCGCACT---TCGTTGGGGGCTAGGACCTGGTTTACC------TTAGCCTCCAGAATCAAA------TAT---GAGCCT---ATTGATGATGTATGGGACGAGGACACAATAAATGACTTCTACAAAGTTCCAATGCCCAAATGGTTTTCT---GATGAAGCCAGG---GAAGAC---ACTAAAAAGTATTACGTG---GTGCCAGAATCAGAGCTGCATGACAATGACTGGCTTCAACTTCTCATGGAAGTCGCCTTCTTCTCC------AAATCA---------GAT------TGTTTGGATGCTTACCTACCCTTGGAGCTCAAGAACGTTGTTGTGGAAACTCTTGAAGATACAGAGCCT---AGTGAGAAGCTCAAAGCTGATAACGCAATCTTCTACATTAGTTACAAGGAT---------CCTTCAACGCCTCTGGCTGGT------GATCACCGTGCCGTAGTAAGGAAAACCATGGAT---------GGCAAACCAGGCCACATGTGTCTTGAG------------------------GTT---GCT---CTTACC------AAAGAACAA---GAA
Brassica_napus_A04g21710D                ATGTACGACTGTTTGGATGAGCTGTGGCTGGACGAACGTAAGAGGAAGGAGGAATATCGAAAACAGGTCGTCGAGTCCGGCGGGTTCGATGTTGAC---GTGTATGGAAGC---TTAGACCAATCTGGA---TCCACTCCTTCCACT------------------------ATGTTGAGCAAGGTGGGACTCCAT---TGCTACAAC---TTTGACAAGGGGACGAATTTACAATTCACGAGTGTACAGAAAGCCAACGAGGAG---------TTTGCTTCGTACTATATAACGGTTGAAGCGATGGATCCGTTC---GGTTCGCCT---GTTACTTTCCAGACCTGTGTCTGGGATGCTGCTAAGAGCAAC---GAGAGC---TCGAGATTTATCACTAAA------GTG---TGCAGAATCAAA---------------------ACC---TCTCGGTGGGATCACGGTGCTGTAGACGAGTTCTATAAAGATGAT---ATCTCGTGGCTA---GAGGATGATGCTCTT---GGAGAT---AAGCTGCAATACTAT---GAGGTGAAGGAATCGGATCTGCGAGACAATGAATGGCTTCAACTATATGCTGAAGTTGTAATGTTCTCC------AAGTGG---------GAAACT---GACCTTAGCGCTTATTTGCCGGTGAAGATGAAGAAAGTAGTGGTACGAACAAGGGAAGATGTAGAGACG---AGTAAGAAGCTCAGGTCAAAAAATGCAACTTTCTACATGAGTTTCACG------------GCCTGT---GGG---GGTCTC------GAGTGCAGGGGCATAATAAGGCGGACGACTGAT---------GGAAGACCACAACACATGAGCCTTCAA------------------------GTT---AAC---TGTTGGATC------GACAACTAG---
Brassica_napus_Cnng69500D                ------------------------------------------------------------------------------------------------------------------------------------------------------------------------------------------------------------------------------------------------------------------ATGAGGATTTGCGGTGCTTCCTCTTACTACATCACTTTGGATGCACGT---------TGCGGTTTTCAGAAA---CCTTTTCAGGTTCTCGTTAATGAA---------AGGATGATTGGC---TGTTTAGATTTG---GCT---GTGTCTATCGCT---AGACCTCGAACT---GTGAGTAAGCCGTACCTGCGTAGACAT------------TGTGCGGAT---TTC------AACCCATTACCTGATTGG---CCTCCAGAGATTGCTTTTAGT---GATGCTAAA---CGGTTTTACATG---GTGAATAAATCTGAGTTGCAAAACAATGGTTGGATTTCACTTTATTTGGAACTTGCACTCGTTAGTCACGTAAGGGATCTTACTGCT------CATTATCTG---GCCCAG------TTGGAAATTGTGCAGGTAGCCGTAGAG------GATGATGTGAAGCCCCCGACA------CTTGACTCCAAAAACGTGGTTATTTACATAGTGTATAGAGACTTTGCC---------ACTGGCGAG------CCATGTGATAGCAAAGCTATCGTCAGACGCAGTTTCAATGAAGCTACTGGAGGT---------TTGAAATTTGTGGGTGACTATGAAAAAAAAGCTAGTGTAGAAAAACGT------CTCTCGAAACGTTGT---AAG
Brassica_napus_C02g24010D                ATGTCCGACGCGAAGAAGGGATTGAGT---AAGGAA------------------TATCGAAGAACCTATTACACTCCGAGTACTTATAGT---------CCCACTGCCGGC---------AGTTACTCTCAATCTCAG---------CACGCCAAG---CCA---------CTCTTTGCTAAAATCGCACTCCAT---TGCTACAAT---CTCGAAAAGGGGACACACTTTGAATTGGGT---CTGCCTCGAGATTATGACCAG---------------------------ACCTTAGAGGCAAGGGATCCAGCACGCAATTACACT---TGCAGGTTTGAAACAAGTGTTCGGCTTGCCACTGAGAATAAA---GATTGC---TTCCATGTTGTCACAACC------CGC---TGCAGGCCC---------CCC------CCA---------TGTGGATTTGACACACTCTCAGTGGATGAGCTTTTCAAAGGCAACATGCCCGATTGGTTGCCT---GATGACTATGCC---AGTCAGCTGCTCCTGCAATACTAC---GAGATGAAAGAATCAGAGGTGGAACAAAAAGAATGGCTTCATCTTTACGCTGAACTAGCCTTGTACACC------AAGAAG---------CAGACGGACATGTTTGAGCGTTCAAAGCCCCTGGAGCTCGGAAAGGTTGTTGTGCAAACTAGAGGAGTTGTC---------TCTCTGAAAGTTGAGTTGGATAATGCAGTCTTCTTCATAACCTTCAAA------------ACAAGTTGCGGT------------------TTGAAAGGATATATAAAGAATTGGAAGGGG---------GGCAGTGAGAGGTTTCTTTCGTTTGCC------------------------CAT---TCG---CCCTACTTCATT---GCTGCTCTGCCC
Brassica_napus_C02g24000D                ------------AAGGAAGAATTGAGT---AAGGAATACAAA------GAT---TATCCTCAGTTC---AGT---CCTTGTACTTATACT---------CCCACTCCTGGCTTGGTTTTGTCTTACAACCGCCGTAAT---------TATGCGGAG---CCT---------CTCTGCGCCAAAATTGGACTTCAT---TGCTACAAT---CTCGAAAATGGGACTAACTTTGAATTGGGT---GTGCCT------------------------GTAGCTAAGGGAATGTTGACATTAGATGCATGTGATCCAGCAAGAGATTGCCTC---TGCAAGTTTGAAACAAAAGTTTGGTATCCCACTGAGAATAAA---GATTGC---TTCCATGTTATCACATCC------CGC---TGCAGAACC---------CCC------CCA---------AGTGGATTTGACACACTTTCCGTGGATGAACTATTCAAAGGCAACATGCCCGATTGGTTGCCT---GGTGAC---------------AGTAAGCTGCTTTACTAC---GAGATGAAAGAATCAGAGGTGGAACAAAAAGAATGGCTCCTTCTTTACGCTGAACTAGCCTGGTACACC------AAGAAG---------CAGATGGACATGTTTGAGTATGGAAAGCCACTTGAGCTGCGAAAGATTACTGTTCAAACCAAAGAAGTTGTC---------TCAATGAAACTT---------------------------CCGGACAAG------------GTGCGGTGT---------------------TGTATGCAAAGGTGTCATAAGGAGAACAAG---------GGA------------------TGGGAG------------------------GCC---CGA---GCATTTATCCCT---------------
Brassica_napus_C02g23990D                ATG------------------CTTCAG---------------------------------------------------------------------------------------------------------------------------------------------------------------------------------------------------ACATACTTCGAT---------------------------------------------GGGGGAGTGTTGACGCTACGGGCAAAGTATCTACCAAGAGGTTGCTTT---TGCAAGTTTGAAACAAAAGTTTGGTATGCTACTGAGAATAAA---GATTTC---TTCCATGTTATCACATCC------TGC---AGCAGAAGC---------CCT------CCA---------TGTGGATTTGACACACTTTCCATGGATGAGCTATTCAAAGTCAATATGCCTGATTGGTTGCCT---GATGACTATGCC---------AGTAAGCTGCAATACTAC---GAG------------------------------------------------------------------------------------------------ATGTTTGAGCAGTCAAACCCATTTGAGTTGGGAAAGGTAATTGTGCAAATCAGAGGAGTTGTC---------TCAATGGAAGTCACAGTGGATAATGCAGTCTTCTACATTAGCTTCAAA------------ACAGGGTGTGGT------------------TGCAAAGGTGTCATAAGGAGAACAAGGGAT---------GGGATGCCAGAGCATTTATCCCTTGAA------------------------GCC---AAG---TGGTTGGAAGGA---AGT------CCC
Brassica_napus_C02g23980D                ATGTCGGACGCGAAGAAGGGATTGAGT---AAGGAATACAAG---CCG------TATCGAAGAACCTTTCATACTCCGAGTACTTATAGT---------CCCACTGCCGGC---------AGTTACTCTCAATCTCAG---------CACGCCAAG---CCA---------CTCTTTGCTAAAATCGCACTCCAT---TGCTACAAT---CTCGAAAAGGGGACACACTTTGAATTGGGT---CTGCCTCGAGATTATGACCAG---------------------------ACCTTAGAGGCAAGGGATCCAGCACGCAATTACACT---TGCAGGTTTGAAACAAGTGTTCGGCTTGCCACTGAGAATAAA---GATTGC---TTCCATGTTGTCACAACC------CGC---TGCAGGCCC---------CCC------CCA---------TGTGGATTTGACACACTCTCCGTGGATGAGCTTTTCAAAGGCAACATGCCCGATTGGTTGCCT---GATGACTATGCC---AGTCAGCTGCTCCTGCAATACTAC---GAGATGAAAGAATCAGAGGTGGAACAAAAAGAATGGCTTCATCTTTACGCTGAACTAGCCTTGTACACC------AAGAAG---------CAGACGGACATGTTTGAGCGTTCAAAGCCCCTGGAGCTCGGAAAGGTTGTTGTGCAAACTAGAGGAGTTGTC---------TCTCTGAAAGTTGAGTTGGATAATGCAGTCTTCTTCATAACCTTCAAA------------ACAAGTTGCGGT------------------TGGAAAGGTATCATCAGGAGGACAAGGGAT---------GGGATTCCAGAGCATCTATCACTTGAA------------------------GCC---AAG---TGCTTCATGTGA---------------
Brassica_napus_C08g14440D                ATTCGTAAGAGG------------CGTAAAGAAGAACTTCGTAAG---GCTGAGTTTTGGCGTAAA---------------GGCTTCGATATCGAGGCTCCTTGTTATGGTGGTATGAGTGTTTAT---AAGGGTGGAGTAGAT---------------CCCGTAGCGCGGCTTTATGCAAAGGTTGGACTTCATCGG---TACAATATGCTAGAG---GGGACCAACTTGCATCTTCGCGAAATAGAGAAATACAATCTAGTT---ATC------------------------------------------------------------------------------------------------------------------------------------------------------------------------CAG---TTCTTCGATGCC------------------------------------GTGGACTTGCCTGGCTGG---CCTTCAAAGGAGGCTTTTGCT---GATAAAACT---CGATTTTACAAG---ATGCAGGAATCATATTGGGAAGAACATGACTGGATTCGCTTGTATATGGAAATTGCATTCTTCAACAGAGATAGG---------------CTGAATAACCTG---TCCGAT------TTAAAGATTTTGAACGTAGTGGTAGAGACTGAGGAAAATCTG------CCATATGAGACCCTCGAGAGTAGGAATGTCCTTGTCTACATAAGATATGATGACTTGGGA------------GGT---------------AAACACATAGCCATTGTTCGAAGAACCGTCGAGCCGACAACT------------CACGTTTGTCTCTTTGGC------------------GAGGTGGACTCTGAG---------------------------
Brassica_napus_C08g14090D                ATGAGTAATTCTGCTGATCTCGCTCAGAAAGAAGAACTTGGTAAG---GCTGAGTTTTGGCGTAAAGTGGATGAAACAGATGGCTTCGATATCGAGGCTCCTTGTTATGGTGGTATGAGTGTTTAT---AAAGGTGGAGTAGAT---------------CCCGTAGTGAAGCTTTATGCAACGGTGGGACTTCATCGT---TACAATATGCTAGAG---GGGACCAACTTGCATCTTCACGAAATAGAGAAATACGTTGTAGTT---ACCATGCCTGTCTCGTATTACATTACCTTGATTGCTGAGGATCCAACCTCC---TCC------TTTACTTTCCAGACTCATGTTGACCAA---------AGAAGT---GGC---CAGATTGATTTC---ACT---TGTTATATCTCC---AGACCTAAAGGG---ACCAAGCAG---TTCTTCGATGCC------------------------------------AAGGACTTGCCTGACTGG---CCTTCAAAGGAGGCTTTTGCT---GATCAAAGT---CGATTTTACAAG---ATGCAGAAATCAGATTGGGAAGAACATGACTGGATTCGCTTGTATATGGAATTTTCCTTCTTTAACAGACATAGG---------------CTGAATAACATG---TCTGAT------TTAAAGATTTTGGACGTAGTGGTAGAGACTGAGGAAAATGTG------CCACATGAGACTCTCAAGAGTAGGAATGTCCTTGTCTACATAAGATATGATGACTTGGGA------------GGT---------------AAACACATAGCCATTGTTCGAAGAACTGTCGAGCCCACAACT------------CACGTTTGTCTCTTGGGC------------------GAGGTGGACTCTGAG---------------------------
Brassica_napus_Cnng73910D                ---------------------ATGGGGCCA---GAAGAGGTGCGGGCGGATGAT---------------------------GGGTGGTCCACATAC------------GGTAGGATAAAACCTAAAGCA------------------TATGACAGG---------------CTCTGCGCTAGACTTGCACTCTAC---TGTTACAAT---CTTCAGAAGGGCACAGTTTACGATTTTTGGTTTATCAGTCAGCTACATGAGCAG---------TTCACCAAG---TTCATAACATTTGAGGCGGTGAATCCAGCCCACTCTTCTCCA---ATCACTTTCGAGACTTGCGTTAAGCATATAGATGTTACACAC---GTCCCCAATTTGTGG------ACTCAC------ATT---TGCAGGGTGGAA---------------------------TATGAGTGGGACGATGGAGCCGTAAATGATTGTTACAAAGGTGAAATGCCCAAATGGCTGTCT---GATGAAGATCAG---------------CAACGATGCTATGTG---GTTAAACAATCAGAGCTTCATGACAAAAACTGGCTGACTCTCTTAACCGAGTTTGCCTTCTTCACG------AAATGG---------AAT------GAGATTGAGGATTGCCGACCTTTGATTACTCAAGAAGTGGTTGTGGAAACTCTTGAAGAAGAGGAGTCG---AGTGATAAAATCAATGCGGCCAATGCAATCTTCTACATATCTTTTGAGGAT---------CCAACGAAAGGTCGT---------------TACAGGGCGGTTGTACGGAAGACGATGGAT---------GGGAAACCTGGGCACATGCGCCTCGAG------------------------GTT---ACG---TGTTCGGTCTGA---------------
Brassica_napus_C01g39410D                TGTCGCAATGAAGATCGCGAA------ACGGATGAACTTTTGAAG------------------------------TACGGTATATTCGATCTCAAA---------------GACCTACTTAGATACAGA---TGT---ACGAAAGAT---CCTTGTCCT---TTAGTCCGCCTGTATGCTAAGATGGGCCTCCATCGT---TACAACTTGCTGCAG---GGTACAAAGTTTAAGCTCAAATGCGTGAGGAAATACATCGAGACAATGACTGCTGCTCGCTCCTATTACATGACTTTGGATGCAATTGACACAAGCTCTTCTTCGCTTCAA---ACTTTTCAGACTAAAGTATCGGAA---------GAGGCTTGTGGC---CTATTCATTCTG---TTG---TGCGATATTGCA---AGAATTCGAGGGGAATCAAAA---------------------------------------------------GACAGAAGCATGCCTGAGTGG---CCGCCAGAGAATCCTTTT------GAAAGA------------CATTGC---CTGGGGAAGGAAGAGGTGAATTCCAATGACTGGATTCGTCTTTATGTGGAACTTGCTCTTGCCGCAACT------------GAAGATGAT---GGTTTGAAG---TTCAAA------TTGAAGATTGTGAACGTGGCTACA------------GATTTG---------CTCGATGGGCTCAACGCCAGAAATGCTACTTTTTACATAAGGTACTTGGACAAGTCCAAG---------GGTGAG------GAA---GATTGCATTGCTTGTGTTAGGAGAAGGATTGATGAGGAAACTGGATGT---------TTCATCCTAGTTGGTCAG------CATCCAACTGATTTAAAGAAGCGT------------GACAAAAGGACCAAG
Brassica_napus_Cnng74620D                ATGAAAGAG---------------------------------------------------------ACAGAAGAAGCCTCT---TTCTCAATC------CCCGTCCAT---------------------------------------CCTCCTGCAGCCAGTCTC---------------------AACATCAAT------------------------AGGACAAACTTTGAGCTAGATAGCTTAATGAAATTCAACATG------AGTGCTGCATCTCCTTACTACATAACTTTGGTTGCACGCCTTCCATCTAGCGGTTTGCAA---------------------------------------------------------------------------------------------------------------------------------------------------------------------------TTGCTTGGCTGG---CCTTCCTCTATTGGTTTCAGT---GACACAAAG---CGTTTTTACATG---TTGAATGAATCTGAGTTGCAATTT---GATTGGATTTCTTTGTACGTGGAACTTGCAATTTGTGATTCCCATAGGTGGTTTACAACT------AAGGATCTC---TCCAACTTTGAGTTGGAGATTGTCCAAGTGGCCATAGAA------GATGATAAGGAGCCCCCAAGT------ATCAAGTCTAAAGCTGCTGTCATTTACATAGCATACAAGGACTTAGCCAAGGCTAGGACTGGAGAG------CCTTATCACTGCCAAGCTGTTGTGAGACGAGTAATCAACGAGGCTACAGGAACA---------TTGAGCATCCAAGGTGATTGC------------------------------------------------------
Brassica_napus_Anng15410D                ATGAAG---------------------------------------------------------------------------------------------------------------------------------------------TATTCCGAT---------------TTTATGGGAAAA---------------------------TTGCAACAAGGAACAAACTTAAAGTTTAAATGCTTGGAGAAACATAATGTCCGG------------ACTGGGTTCTACATAACTTTGGAGGCAACCGATCCGGCCACTGGCTCTGTC---TGCTCTTTTCAGACTCTGTTTAGCGATTTTGGAAGCTGCCTT---TCGTTGGGGGCTAGGACCTGGGTGACC------TTGGCCCTGCGCTTT---------------CAACCT---ATTGATGATGTATGGGACGAGGACACAATAAATGAGTTCTACAAAGTTCCAATGCCCAAATGGTTTTCT---GATGAAGCCTTG---GAA------------AAGTATTACGTG---GTGCCAGAATCAGAGCTGCATGACAATGACTGGCTTCAACTTCTCATGGAAGTCGCCTTCTTCTCC------AAAGCA---------GAT------GTATTGTTTGGATGCTTACCT---------------------------ACCCTTGGAGCT---------------------------------------------------------------------------------------------------------------------------------------------------------------------GAA------------------------CTT---GCT---CTAACC------AGAGAACAA---GAA
Brassica_napus_Cnng34760D                TTGTCTGGGTATTCAAGGAAGGTTGAT---CGCCGTAGGAGGAGC---------TATATGAAAGAAGTGAAT---TCCGAGGGGTTCGATGTC---GCTCCT---------GGACTAATTGAATTC---ATCTGT---AATGAT------ACTTGTTCC---TTAATCCTCCTTTATGCTAAGTTGGGCCTTCATCGT---TACAATTTGGTCCAG---GGGAAAAACTTACAGCTCAGTAGCGTTAAGAAATACAACCAGTCCATGTCTGCTGCTTCCTCTTACTACATAACTTTGGTAGCTATTGATCCAACC---CAGTTGCTTCAA---ACTTTTCAGACTAGAGTTAATGAA---------CTACGCTATGGC---GAATTGGTTTTG---GAT---TGCTGTATTGCT---AGACCTCTAGGCGAAACCCAC---------AAACCTGTGGAA------------------------------CTCCATACCTTTCCTGAGTGG---CCGCCCAAGAATCCTTTTAAG---AAATCAAAC---CGATGTTACGTT---CTGAAGAAATCAGAGTTGCGAGAGAATGATTGGATTCGTCTCTACTTGGAACTTGCAGTTGCCACGACTAATAGGAACACCCTT---AACCATCTT------------------------------------GTGGCGGCTCAAGGCATACAG------------------------------------------------TGGCCTTGGCTTGTCTCGTCGTGT------------GCCCAA------GACATCCATCGAGTTATGCAAGTTCAGAGATCATTTTACCAA---------------------------------------------------------------AAAAGG---------------------------
Brassica_napus_C07g33190D                ------------------------------------------------------------------------------------------------------------------------------------------------------------------------------------------------------------------------------------------ATGTCGTCGCAGCGAAGCTTGGAACAACGCTGCCTCCCGCTTCCGTGTCTC---------------CTCAAGGAT---------------------------------TCAGAGCTTGAAGAC---------AATGACTGGAGT---TTGTAC---TTG---AAA---CTTGCAGTTGCT---------------ACAACCAAT------------GACGTT---------------------------------------------------------------------------------------------------------------------GCCAGACTC---------------------------------------------------------------------------AGT---CTG---GCCAAT------TTGAAGATTCTGAAAGTGGCTACTGAAAGTACC---------------------CAG---CTTGGAGACTACGATGCAGTTTTCTACATAGAGTACGAGGACTCTTGTGAGGCTCGAGTTGGTAAG------GATGTCCATCGCGTTGCTATTGTCAGAAGAATCTTGGATAAGCAGTCGGAAGTC---------TTGTGTCTCCTTGGTCAT------AATCAGAGC---------------TCGTCC---------------------
Brassica_napus_A07g09740D                ATGATGACG---ACAGAAGAT---------GACGACTACGCAAGAGTTGACGATTACTGGCGTGTTGTGAGAGAATCTGGAGGTTTTGATCTCAAGATTCCATCATATTGTGCGATGAGGACTTTT---GAAGGTCAT---GAT---TATCCTTACCGTGATTTGGTGAAGGGTTATTGTATAGTGAGACTACAACGT---TATAATATGAAGCAT---GGGATAAACTACAAGATGTCTTCCCTAATCAAATTCAACATGACGACGAACAGTGTGAGCTCGTACTACCTGACCTTGCTTGCACGCGATCCAGTTAGT------------------------------------------------------------------------------------------------------------------GATAAG---ACCTTT------------------------------------------------------------------------------CAG------------------------------------GTGAATCGATCTGAGTGGAAAGCCACTGGCTGGATTTTTATGTATTTGGTACTTGTAATTTATTCACATGATAAGTTTATCGTAACG------GACTATCAG---TCCAAG------TTAAAGATTGTTAATATGGCCATAGAAACT---GATGATTCAGAGCCGTCGAAAGAGAGACTCAAGGGCAAAAGTGCACATGTTTACATAACCTTCAAGGGCTTAGATGAGCCTGAATTTGGTGAA------CATGTTGAGCGGAGAGATATAGTTAGAAGAGTCATCTTTGAGAGTACATGA---------------------------------------------------------------------------------------
Brassica_napus_A07g09730D                ATGTCGACC---TTGGAA---------TCGGTAGATTTTTATAGCGTGAGGGATTATTGGCGTCAAGTGAAAGAATCCGAGGGCTTCGATGTTGAGTTACCATCAAATGGAGGACTGATGCCCTAC---GATTGTGTACGTTTT---TATCCTCATCCTGTAATGGTCAACCTTTATGCTAAGGTGGGGCTACATCGT---TACAATATGTTGAAG---GAGACAAACTTCCAGCTTGATTCCCTAGTGAAATTCAACATGTTACAGCATTGTTTGTCCTCTTTCTACATCACTTTGCTTGCACACGATCCAATTCACCCACTGGAGAAA---CCCTTCCCTGTGAAAGTTGATGAG---------GAAAAA---------------------------------------------------------------AATACACTGTTTGCATAT---TATATGCATTTC---CAGCTTGAT---TTCTTCAAAGTTGAATTACCTGATTGG---CCGTCAAATGATGCTTTGAAT---GATGGAAAA---CGGTTTTACTTG---GTGAAGGAATCAGAGTGGCAAGCCAATGATTGGATTCCTATGTATCTGGAACTTGTAATTTGTGCAGATGCTAGGCTGGTCGCGAAG------GATGTTGTT---TCCAAA------TTGGAGATTCTGGAAGTGGCCATAGAAACT---GAAGATGTGGAGCCGCCGAATGAGAGACTCAAGGCCACACGTGCATATGTCTACATAAAGTTTAAGGGCCTAGCAAATGTTGAGATTGGTGAG------CATGTCGAACGAAAAGCTGTGGTTAGAAGAGTCCTCGATAAGTAT---GGATGC---------CTGACTATTTTGGGTAAGTTTGGTCGAAGTACTAAA------AACCAG------CTCCAAATCCAGAGTTGT---
Brassica_napus_A07g09720D                ATGTCGACC---CTGGAA---------TTGGTAGATTCTTATAGCGTGAGGGATTATTGGCGTCAAGTGAATGAATCAGAG------------------------------------------------------------------TATCCTCATCCTGTAATGGTCAACCTTTATGCTAAGGTGGGGCTTCATCGT---TACAATATGTTTAAG---GAGACAAACTTCCAGCTTGATTCCCTAGTGAAATTCAACATGTTACAGCATTGTTTATCCTCTTTCTACATCACTTTGCTTGCACACGATCCACTTCACCCACTGGAGAAA---ACCTTCCAGGTGAAAGTTGGTGAG---------CAAAAAATACAC---TGTTTGCATATT---ATC------ACCATTTCT---AGAGTTAAAGATGAAACTATTAAGCCCTTTGTACCA---CACTTTGATGCA---GCA------------TTCAAAGTTGAATTACCTGATTGG---CCGTCAAATGATGCTTTGAAT---GATGGAAAA---CGGTTTTACTTG---GTGAAGGAATCAGAGTGGCAAGCCAATGATTGGATTCCTCTGTATCTGGAACTTGTAATTTGTGCAAATGCTAGACTGGTCGCAAAG------GATGTTGTT---TCCAAA------TTGGAGATTCTGGAAGTGGCCATAGAAACT---GAAGATGTGGAGCCGCCGAATGAGAGACTCAAGGCCACACGTGCATATGTCTACATAAAGTTTAAGGGCCTAGCAAATGTTGAGATTGGTGAG------CATGTCGAACGAAAAGCTGTGGTTAGAAGAGTCCTCGATAAGTAT---GGATGC---------CTGACTATTTTGGGTAAGTTTGGTCGAAGTACTAAA------AACCAG------CTCCAAATCCAGAGTTGT---
Brassica_napus_Anng41970D                ------------------------------------------------------------------------------------------------------------------------------------------------------------------------------------------------------------------------------------------------------------------------------------------------------------------------------------------------------------------------------------------------------ATGTCTACCACA------AGG------------------------------------------TGTGGATTTGACACACTCTCAGTGGATGAGCTTTTCAAAGGCAACATGCCCGATTGGTTGCCT---GATGACTATGCC---AGTCAGCTGCTCCTGCAATACTAC---GAGATGAAAGAATCAGAGGTGGAACAAAAAGAATGGCTTCATCTTTACGCTGAACTAGCCTTGTACACC------AAGAAG---------CAGACGGACATGTTTGAGCGTTCAAAGCCCCTG------------------------ACCAGAGGAGTTGTC---------TCTCTGGAAGTCGAGTTGGATAATGCAGTCTTTTTCATAACCTTCAAA------------ACAAGTTGCGGT------------------TGGAAAGGTATCATCAGGAGGACAAGGGAT---------GGGATTCCAGAGCATCTATCCCTTGAA------------------------GCC---AAG---TGCTTCATGTGA---------------
Brassica_napus_C05g44340D                ------------GTTGGTAGTTCT---AAAAGAAAA------------GAGACGCTTTGGCGTAAAGTGCGGGAAACAGATGGGTTCGATATG---------------GGTGGAATGCATGAGTTC---TCTGGAGGGAAAGAT---------------CTCGTAGTGCAGCTTTATGCAAAGGTCGGCCTTCACCGC---TACAATGTTTTAGAG---GGGACCAATCTGCAGCTTCACGAAATAGAGAAATACAATAGAGAG---ACGATGCCTGCCCGTTATTATATAACTTTGCTTGCAGCAGAGGAGACACCCGCGTCC------CTTACTTTCCAGACTGAGCTTTACGAA---------AGAAAG---TGC---ACTCTGAATCTC---ACT---TGCCTTATCGCC---AGACTTAAAGGT---ACTAAGCGTCATTTCCGCGACGAT------------------------------------AGGGACTTGCCTGAGTGG---CCTGAT------------------GATAAAAGT---CGATTTTATGAG---GTGATGGAATCTGAGTGGGAAGAAAACGACTGGATTGGTCTATACTTGCAAGTTGCTATCGTTACCACGGATAGGCGAGAC------TACTATAAAAACCTG---TCCGGT------TTGAAGATTTTGAACGTGGTGGTAGAAACTGAGGAAAATCTG------CCCAAAGAGACTCTCAAGTGTCCAAGTGTCGTAGTCTACATAAGTTATGATGACCTGGGA------------GGG---------------AAACGCAGAGCCATCGTAAAAAGGAGTTTTGATTTTGGTAGT------------GAATTTGATCTTTTGGTA------------------AAACTTGTAAAAAAG------CTTTTT---------CTTTTG
Brassica_napus_C06g02610D                TTGTCTGGGTATCCAAGGAAGGTTGAT---CGCCTTAGGAGGAGC---------TATATGAAAGAAGTGAAT---TCCGAGGGGTTCGATGTC---GCTCCT---------GGACTAACTGAACAC---ATCTGT---AATGAT------ACTTGTTCC---TTAATCCTCCTTTATGCTAAGTTAGGCCTTCATCGT---TACAATTTGGTCCAG---GGGAAAAACTTACAGCCCAGTAGCGTTAAGAAATACAACAAGTCCATGTCTGTTAATTCCTCTTACTACATAACTTTGGTAGCTATTGATCCAACC---CAGTTGCTTCAA---ACTTTTCAGACTAGAGTTAATGAA---------CTACGCTATGGC---GAATTGGTTTTG---GAA---TGCTGTACTGCT---AGACCTCTTGGCGAAACCCAC---------AAACCTGTGGAA------------------------------CTCCATACCTTTCCTGAGTGG---CCGCCCAAGAATCCTTTTAAG---AAATCAAAG---AGATGTTACGTT---CTGAAGAAGTCAGAGTTGCGAGAGAATGATTGGATTCGTCTATACTTGGAACTCGCAGTTGCCGCGTCGAATAGGGACACCCTT---AACCATCTT---GTG---TCCAAC------TTGAAGATTGTCAAAGTAGCTATAGATACTACTCAAGAGGGACTCGAC---TTATTT------------------GCAATTGTCTACATAAGATACAAGGACTCGTGCGAGGCTCGAGTTGGTAAG------GATGTTGATCGCGTAGCTGTAGTCAGAAGATTCTTCAATGAGGGCATGGGATCC---------TTCAGTCTAGTGGGC------------CAAAACGGTATAAAAAAGAGT---------------------------
Brassica_napus_C07g12900D                ---------------------------------------------------------------------------------------------------------------------------------------------------------------------------------------------------------------ATGAGGAAA---------------------------------------------------------------------------------------------------------------------------------------------------------AAAATACAC---TGTTTGCATATT---ATA---TGCACCATTTCC---AGAGTTAAAGATGAACCCAAGAAGCCCTTTGTAGCA---CACTTTGATGCA---GCA---------------------GAATTACCTGATTGG---CCGTCAGATGATGCTTTGAAT---AATGGAAAA---CGGTTTTACTTG---GTGAAGGAATCAGAGTGGCAAGCCAATGATTGGATTCCTATGTATCTGGAACTTGTAATTTGTGCAGATGCTAGGCTGGTCGCGAAG------GATGTTGTT---TCCAAA------TTGGCGATTCTGGAAGTGGCCATAGAAACT---GAAGATATGGAGCCGCCGAATGAGAGACTCAAGGCCACACGTGCAAATGTCTACATAAAGTGTAAGGGCCTGGCAAATGTTGAGAGCGGTGAG------CATGTCGAACGCAAAGCTGTAGTTAGAAGAGTCCTTGATGAGGAT---GGATAC---------CTGACTATTTCAGGTAAGTTTGGTCAAAGTACTCAA------AAGCAG------CTCCATATCCAGAGTTCT---
Brassica_napus_C07g12920D                ---------------------------------------------------------------------------------------------------------------------------------------------------------------------------------------------------------------------------------------------------------------------------------------------------------------------------------------------------------------------------------------------------------------------------------------------------------------ATGCCA---CAC---------------------------------TGTGAATTGCCTCTCTGG---CCATCGGCTGCTGATTTGAAT---GATGAAAGC---CGATTTTACATG---GTGAATCGATCCGAGTGGGAAGCCACTGGCTGGATTTTAATGTATTTGGTACTTGTCATTTATTCACATGATAAGCTTATCGTAACA------------------------------------------------------------------------------------------------------------------------------------------------------------------------------------GTAATACATGAGATA------------------GAG---------ATGAGTCTCTTGGGTAAGCTTGGTAAATTTACTAAG------CAGGGT------CGCCGG---------------
Brassica_napus_C07g12930D                ------------------------------------------------------------------------------------------------------------TGTGTAATGAGAACTTTT---GAAGGCCAT---GAT---TATCCTTATCGTGATTTGGTGAAGAGTTATTGG---------------------------------GAA---AAGCTACCATATGTCTTCTCTAATCAAATTCAACATGACGACGAACTGGAGCTCGTA---------CTACTTGACCTTGCTTGCAACGATCCAATTAGTCCATCGGATAAG---ACCTTTCAGGTTCGAATTGATGAA---------AAATCTTTTGGG---CGTTTAGATTTT---ACT---TGCGCTGTTGCT---AGGCTCAAAGAAGAAGCCAGAGAGCCATTCATGCCA---CACTATAGTAAT---GCCAGC------CCCTTCGTAGGTGAATTGCCTCTCTGG---CCATCGGCTGCTGATTTAAAT---GATGAAAGC---CGATTTTACATG---GTTAATCGATCTGAGTGGGAAGCCACTGGCTGGATTTTTATGCATTTGGTACTTGTCATTTATTCACATGATAAGCTTATCGTAACG---------------------------------AAACTAGTGCTGATGATTCGGAGCCGT---AGAGACTCAAGGCCA------------------------AAAGTGCACATGTTTACATAA---------------------------------------------------------------------------------------------------------------------------------------------------------------------------------
Brassica_napus_C07g12970D                ATGTATATAACTTTAAAAAGAAGAAACCCGGTGGATTTTGACAGGGCGAGGGATTACTGGTGTCAAGTCCGTCAATCTGAGGCCTTCGATATAGGGATACCATCAAATTGTGGACTGTTTCCCATC---GATTGTATACGTGAG---TATCCGTATCATGTCTTGGTCAACCTTTATGCTAAGGTGGGGCTTCATCGT---TACAATATGTTGAAG---GTAACTAAA---------AAATCTCTCTTGAAATTCAACATGTTACAGAATCTTATA---------------------------------------------------------------------------------------------------------------------------------------------------------GAAACCAAGAAACCCTTGATACCA---CACTTTGGTGAC---GCAGTGGAT---TTCTTCAAAGGTGAATTGCCTGATTGG---CCGTCAGATGATGCTTTGAAT---GATGGAAAA---CGGTTTTACTCG---GTAAGAAAATCAGAGTGGCAAGCCAATTATTGGATTTCTATGTATTTGGAACTTGTAATTTGTGCACATGATAGGATGATCTAG---------------------------------------------------------------------------------------------------------------------------------------------------------------------------------------------------------------------------------------------------------------------------------------------------------------
Brassica_napus_A08g31060D                ATGGCTAACAAA---------------TCAAGTGAGCGGTCCCGAACGGAAGAATAT------------------------GGTTTTGATGTGAATCTTCCGCCT------AGATTAGTTCCAGTTCCG---------AGTAAAAACTATGTTATC---------------CTTTATGGTAGGATTGGACTCCAA---TGCTACAAT---CTTCAGAAGGGAACAAACTTTAAGTTTAAACGCTTGGAGAAACATAGTACCGTG------------ACTGGGTACTACATAACTTTGGAGGCAACCGATCCGGCCACTGGCTCTGTC---TGCTCTTTTCAGACTCAGTTTAGCGATGCAGGACGCCGCTTT---TCGTTGGGGGCTAGGACCTGGTTTACC------ATAGCCTCCAGAATCAAA------CCT---GAGCCT---GTAGATGATGAATGGGAGGAGGACACAATACATGAGTTCTACAAAGTTCCAATACCCAAATGGTTTTCT---GATGAAGCCTTG---GAAGAC---AGTAAAAAGTATTACGTG---GTGCCAGAATCAGAGCTGCATGACAATGACTGGCTTCAACTTCTCATGGAAGTCGCCTTCTTCTCC------AAAGCA---------GAT------TGTTTGGATGCTTACCTACCCTTGGAGCTCAACAGTGTTATTGTGGAAACTTTGGAAGATGCAGAGCCG---AGTGAGAAGCTCAAAGCTGATAACGCAATCTTCTACATTAGCTACAAGGAT---------CCTTCAACGCCTTTGGCCGGT------GATCACCGTGCCGTAGTAAGGAAAACCATGGAT---------GGCAAACCAGGCCACATGTGTCTTGAG------------------------GTT---GCT---CTTACC------AAAGAACAA---GAA
Brassica_napus_A08g31070D                ------------------------------------------------------------------------------------------------------ATG------CTCTTAGTTCCAGTTCCG---------AGTAAAAACTATGTTGTC---------------CTTTATGGTAGGATTGGACTCCAA---TGCTACAAT---CTTCAGAAGGGAAAGAACTTAAAGTTTAAACACTTGGAGAAACATAGTACCGAG------------ACTGGGTACTACATAACTTTGGAGGCAACCGATCCGGCCACTGGCTCTGTC---TGCTCTTTTCAGACTCAGTTTAGCGATGCAGGAAGCCGCATT---TCGTTGGGGACTAGGACCTGGTTTACC------ATAGCCTCCAGAATCAAA------CCT---GAGCCT---GTAGATGATGAATGGGAGGAGGACACAATAAATGAGTTCTACAAAGGTCCAATGCCCAAATGGTTTTCT---GATGAAGCCTTG---GAAGAC---AGTAAAAAGTATTACGTG---ACA---GAATCAGAGCTGCATGACAATGACTGGCTTCAACTTCTCATGGAAGTCGCCTTCTTCTCC------AAAGCA---------GAT------TGTTTGGATGCTTACCTACCCTTGGAGCTCAACAGTGTTGTTGTGGAAACTTTGGAAGATACAGAGCCG---AGTGAGAAGCTCAAAGCTGATAACGTAATCTTCTACATTAGTTACAAGGAT---------CCTTCAACGCCTTTGGCTGGT------GATCACCGTGCTGTAGTAAGGAAAACCATGGAT---------GGCAAACCAGGCCACATTTGTCTTGAG------------------------GTT---GCT---CTTACC------AAAGAACAA---GAA
Brassica_napus_C08g46650D                ATGTTCATCTCAAGAACATCT------------------------------------------------------------GGA------------CTGGCCCGT---GGC---GTCTGGCCC---------GTTGGG------GCGTTGGGGCGT---CTG---------CGTTGGGGAGTCTGGCCCGTT---------------------------GGGGCGTCTGGCCCGTTGGAACGTCTGGCCCGTTGGGAC---------------TGG---------------------------------------------------------------------TCTGTT------------------------------------------------------------------------------------------------------GCTCTAGTTGAGCATCTGGCCGTTGATGAGCTTTACAAAGGT---ATGCCCAACTTTTTGTCC---GATGACAAGCTG------------AGA------TTCGAC---GAGGTTCAGGAGCAGGACATACGTGAAAATGATTGGCTTCGTCTGTACACTGATTTCGCACTTTACTGC------TACTGG---------CAGAATGAG---TTCAAGTCTTGCTTGCCTGCCGAGATCAACAAGATTCTTGTGGAAACCTTCGAAACTCATGACCCG---TCTCTAAAGGTCAAGTCTAGTAATGCCATCTTCCACATCAACTTCACC---------------------------AGCTGT------GACTACATATCCGTTGTCAGGAGGACAACGGAT---------GGGAGAACAGGGCATATAATACTCGAA------------------------ATTAGTACCTGG------------CCAAGCTCCGCGTGA
Brassica_napus_C05g32080D                ATGTCGACC---TTGGAA---------TCGGTAGATTTTTATAGCGTGAGGGATTATTGGCGTCAAGTGAAAGAATCCGAGGGCTTCGATGTTGAGTTACCATCAAATGGAGGACTGATGCCCTAC---GATTGTGTACGTTTT---TATCCTCATCCTGTAATGGTCAACCTTTATGCTAAGGTGGGGCTACATCGT---TACAATATGTTGAAG---GAGACAAACTTCCAGCTTGATTCCCTAGTGAAATTCAACATGTTACAGCATTGTTTGTCCTCTTTCTACATCACTTTGCTTGCACACGATCCACTTCACCCACTGGAGAAA---ACCTTCCAGGTGAAAGTTGGTGAC---------CAAAAAATACAC---TGTTTGCATATT---ATA---TGCACCATTTCC---AGAGTTAAAGATGAACCCAAGAAGCCCTTTGTACCA---CACTTTGATGCA---GCA---GAT---TTCTTCAAAGGTGAATTACCTGATTGG---CCGTCAGATGATGCTTTGAAT---GATGGAAAA---CGGTTTTACTTG---GTGAAGGAATCAGAGTGGCAAGCCAATGATTGGATTCCTCTGTATCTGGAACTTGTAATTTGTGCAGATGCTAGGCTGGTCGCGGAG------GATGTTGTT---TCCAAA------TTGGAGATTCTGGAAGTGGCCATAGAAACT---GAAGATGTGGAGCCGCCAAATGAGAGACTCAAGGCTACACGTGCAAATGTCTACATAAAGTTTAAGGGCCTGGCAAATGTTGAGATTGGTGAG------CATGTCGAACGCAAAGCTGTGGTTAGAAGAGTCCTCGATAAGTAT---GGATGC---------CTGACTATTTCGGGTAAGTTTGGTCGAAGTACTCAA------AAGCAG------CTCCAAATCCAGAGTTGT---
Brassica_napus_Cnng47830D                ---------------------------------------------------------------------------------------------------------------------------------------------------TATCCTAACTGTGCTTTGGTGAAGCTTTATGCCAAGCTCGGCCTTCATCGT---TACAATTGGTTAGAG---GGGACAAACTTCCAGTTAGATAGATTAAAGAGATTCAACATT------AGCGCTGCAACTGCTTACTACATAACTTTGGTTGCACGCCTTCCAACCAGCGACTTGCAGCAA---ATCTTTCAGGTTGTAGTCGAGGAA---------GAACATCTTGGA---ATTTTAGATTTG---ACG---TGCCGTCATTCT---AGACCTCAA---GATCGAGAGTTCAAA------------------------------------------------GGAGACGCCTTTCTTACG---CCAGCGAATATTGCTTTCAGT---GACACAAAA---CGTTTTTACGTG---TTGAATGAATCTGAGTTGCGATGCAGTGATTGGATTTCTTTGTATGTGGAACTTGCAATTTGTACTTCCCATAGACGTATTAGAGCT------AGGGATCTC---TCTAAGTTTGAGATAGAGATTGTTCAAGTAGCCAAAAAA------GATGATAAGGAGCCCCCAAGT------CTCAAGTCTAAAGCTGTTGTCATTTACATAACTTATAAAGACTTGGTCAAGTCTCGGATTGGTGAG------CCTTGTCTTTGCAAAGCTATTGTTAGGCGAGTCGTCAATGAGACTAAGGGAATA---------TTGAGTATCCAAGGTGATTGCGATCTAAGA------CTCTCT---------------------------------
Brassica_napus_A08g25920D                ATGAGTAATTCTGTTGATCCCGCTCAGAGAGAAGAAATTCGTAAG---GCTGAGTTTTGGCGTAAAGTGGATGAAACAGATGGCTTCGATATCGAGGCTCCTTGTTATGGTGGTATGAGTGTTTAT---AAGGGTGGAGTAGAT---------------CCCGTAGCGCGGCTTTATGCAAAGGTTGGACTTCATCGG---TACAATATGCTAGAG---GGGACGAACTTGCATCTTCACGAAATAGAGAAATACGTTGTAGTT---ACCATGCCTGTCTCGTATAACATTACCTTGATTGCTGAGGATCCAACCTCC---TCC------TTTACTTTCCAGACTAATGTTGACCAA---------AGAAGT---GGC---CAGATTGATTTC---ACT---TGTTATATCTCA---AGACCTAAAGGG---ATCAAGCAG---TTCTTCGATGCC------------------------------------AAGGACTTGCCTGAGTGG---CCTTCAAAGGAGGCTTTTGCT---GATCAAAGT---CGATTTTACAAG---ATGCAGAAATCAGATTGGGAAGAACATGACTGGATTCGCTTGTATATGGAAATTTCGTTCTTTAACAGACATAGG---------------CTGAATAACATG---TCTGAT------TTAAAGATTCTGGACGTAGTGGTAGAGACTGAGGAAAATGTG------CCACATGAGACTCTCAAGAGTAGGAATGTCCTTGTCTACATAAGATATGATGACTTGGGA------------GGT---------------AAACACATAGCCATTGTTCGAAGAACTGTCGAGCCGACAACT------------CACGTTTGTCTCTTGGGC------------------GAGGTGGACTCTGAG---------------------------
Brassica_napus_A08g26830D                ATG------------------------------------------------------------------------TTAGTTGTTTTTCAAGTC------CCCCGA------------------------------------------------------------------------------------------------------------CGA---GGGACAAACTTTGAGCTAGATAGCTTATTGAAATTCAACATT------AGTGCTGCATCTCCTTACTACATAACCTTGGTTGCGTGCCTTCCATCTAGCGGTTTGCAGCAG---ATCTTTCAAGTTCTCGTAGAGGAA---------GAACGTCTTGGC---ATTTTAGATTTG---ACA---TGCCCCATCTCT---AGACCTCAA---GAGAAGGAGACTCCTTTCTTACGTCCACAT------------TCCGTGACT------------GACAGATTGGATGATTGG---CCCTCCTCTATTGCTTTCAGT---GACACAAAA---CGTTTTTATGTG---TTGAATGAATCTGAGTTGCGATGCAGTGATTGGATTTCTTTGTACGTGGAACTTGCAATTTGTACTTCCCATAGACGTATTAGAGCT------AGAGATCTC---TCCAAGTTTGAGTTAGAGATTGTTCAAGTAGCCATAGAA------GATGATAAGGAGCCCCCAAGT------CTCAAGTCTAAAGCTGTTGTCATTTACATAACTTATAAAGACTTGGTCAAGTCTCGGATTGGTGAG------CCTTGTCTTTGCAAAGCTGTTGTTAGACGAGTCGTCAATGAGACTAAGGGAATA---------TTGAGTATCCAAGGTGATTGCGAAGAAACG------ATTTCTAAAAAG------------AAGGGATCTCGAATC
Brassica_napus_A08g27010D                ATGAGTCAG------------------------------------------AGTTGTGTTCGG---ATGGAGGAGCTGGAT---TTCAAGAAT------CCCAACGAG---GGCCTGGCACATGTG---GATTGTGTTGGAAGG---TACACTAATGATGCCTTGGTGAAGCTCTATGCCAAGCTCGGCCTTCATCGC---TACAATTGGTTAGAG---GGGACAAACTTTGAGCTAGATAGCTTAATGCAATTCAACATG------AGTGCTGCATCTCCTTACTACATGACCTTAGTTGCGCGCCTTCCATCTAGCGGTTTGCAGCAA---ATCTTTCAGGTTCTCGTAGAGGAA---------GAACGTCTTGGC---ATTTTAGATTTG---ACA---TGCCCCATCTCT---AGACCTCAA---GAGAAAGAGACTCCTTTCTTACGTCCACAT------------TCCGTGAAC------------GACAGATTGCTTGGCTGGACCCCCTCCGCT------TTCAGT---GACACAAAGCAGCGTTTTTACATG---TTGAATGAATCTGAGTTGCAATGT---GATTGGATATCGTTGTATGTGAAACTTGCAATCTGTACTTCCCATAGGAAAACCACAGCT------GAGGAACTC---AACAACTTTGAGCTGGAGATTGTCCAAGTGGCCATAGAA------GATGATAAGGAGCCCCCAAGT------CTCAAGTCTAAAGCCGCTGTCATCTACGTAGCATACAAGAACTTGGCCAAGGCTAGAACTGGTGAG------CATTATCACTACCAAGCTGTGGTGAGACGAGTCATCGACCAGACTATGGGAACA---------TTGAGCATCCAAGGTGATTGCGCA------------GCGGAAAGCTTA---------------------------
Brassica_napus_Cnng06420D                ------------------------------------------------------------------------------------------------------------------------------------------------------------------------------------------------------------------------------------------------------ATGAAATTCAACATG------AGTGCTGCATCTCCTTACTACATGACCTTGGTTGCGCGCCTTCCATCTAGCGGTTTTCAGCAG---ATCTTTCAG------------------------------------------------------------------------------------------------------------------------------------------------------------------------------------------------------------------------------TTGAATGAATCTGAGTTGCAATGT---GATTGGATATCGTTGTATGTGGAACTTGCAATCTGTACTTCCCATAGGTGGTTTAAAGCT------AAGGATCTC---TCCAACTTTGAGTTGGAGATTGTCCAAGTGGCCATAGAA------GATGATAAGGAGCCCCCAAGT------CTCAATTCTAAAGCCGCTGTCATCTACATAGCATACAAGGACTTGGCCAAGGCTAGGACTGGTGAG------CCTTATCACTACCAAGCTGTGGTGAGAAGAGTCATCAACCAGGCTACGGGAACA---------CTGAGCATCCAAGGTGATTGCTCA------------GCTGCGGCTGAA------------------AGCTTA---
Brassica_napus_C06g13610D                CTCACA---------------ACAGAA---AAGGGCACGTCTAAC---------TATAGTCAAATACTGAGG---TCCAAGGGATTCGATAGC------------------ACAGTACAAGAGAAC---ATCTGT---AATAATCAATTTCCTTGTCGT---TTTGTCCGCCTTTATGCTAAGATGGGTCTTCATGGT---TACAATTTGTTCCAG---GGGAAAAACTTACAGTTCAGTGGCGTAAACAGATACAACAACTCCCTTCCTGCAGCTTCATCTTACTACATAACCTTGGAAGCTAAGGATCCAATT---GGTTTGGTTCAG---ACTTTTCAGACCACTGTTTCTGAA---------GTAAGTTTTGGC---GAATTGATTTTG---AGC---TGCAAAGTTGCT---AGACCTTATGGGGAAACC---AATCAA---ATGCATATCAGC------------------------------GGACGTATGATGCCTAAATTG---CCGCAACATAATCCTTTCCAA---AAAACAAAT---CGATCTTACGTG---CTAAATAAATCAGAGCTACAAGACCATGATTGTATCTCTCTGTATCTTGAACTTGCAATTGCCACAACTCATAGGCACTCTAGC---GATCCTGAT---CTG---TCCAAC------TTGGAGATTCTAGAAGTTGCTATAGAATCCACGCAAGACCTGGAGCCG---AGTGAG---CTTGGCAGCGCCAGTGCAATTTTCTACATAAGGTACAAGGACTTGTCTCGT------GTTAAAAGT------GATGTCGATTGCATTGCTATAGTTAGAAGAATCTGCCATGAGCAGACGGGAACC---------TTCAGACTCGTGGGC---------AATAAGAGTCGTATTTTAAGG------------------------------
Brassica_napus_C03g58510D                ------------------------------------CGGGCCCGAACGGGAGAATAT------------------------GGTTTTGATCTGTAT---CCGCCT------ACATTA------GTTCCG---------AGTAAAAACTATGGTATC---------------CTCTATGGTAGGATTGGACTCCAA---TGCTACAAT---CTTCAGAAGGGAACAAACTTAAAGTTTAAACGCTTGGAGAAACATAGTACCAAG------------ACTTCGCTCTACATAACTTTGGAGGCAACCGATCCGGCCACTGGCTCTGTC---TGCTCTTTTCAGACTCAGTTTGGCGATGCAGGACGCCGCATT---TCGTTGGGGGCTAGGACCTGGTTGACC------TTAGCGTCCACAATCAAA------TAT---CAGCCT---ATTGATGATGTATGGGACGAGGACACAATAAATGACTTCTACAAAGTTCCAATGCCCAAATGGTTTTCT---GATGAAGCCAGG---GAAGAC---ACTAAAAAGTATTACGTG---GTGCCAGAATCAGAGCTGCATGACAATGACTGGCTTCAACTTCTCATGGAAGTCGCCTTCTTCTCC------AAAGCA---------GAT------TGTTTGGATGCTTACCTACCCTTGGAGCTCAAGAACGTTGTTGTGGAAACTTTTGAAGATACAGAGCCT---AGTGAGAAGCTCAAAGCTGATAACGCAATCTTCTACATTAGTTACAAGGAT---------CCTTCAACGCCTCTGGCTGGT------GATCACCGTGCCGTAATAAGGAGAACCATGGAT---------GGCAAACCAGGCCACATGTGTCTTGAG------------------------GTT---GCT---CTTACC------AAAGAACAA---GAA
Brassica_napus_Anng23830D                ATGATAAAG---------------------------------------------------------CACCAAACAAAAAGT---ATTAAGATA------AAAATG---------------------------------------------GCCAATAATAGTAAT---------------------AATATAAATAAT---ATTTGTTGCTGCAGA---AGGACAAACTTTGAGCTAGATAGCTTAATGAAATTCAACATG------AGTGCTGCATCTCCTTACTACATAACTTTGGTTGCACGCCTTCCATCTAGCGGTTTGCAA---------------------------------------------------------------------------------------------------------------------------------------------------------------------------TTGCTTGGCTGG---CCTTCCTCTATTGGTTTCAGT---GACACAAAG---CGTTTTTACATG---TTGAATGAATCTGAGTTGCAATTT---GATTGGATTTCTTTGTACGTGGAACTTGCAATTTGTGATTCCCATAGGTGGTTTACAACT------AAAGATCTC---TCCAACTTTGAGTTGGAGATTGTCCAAGTGGCCATAGAA------GATGATAAGGAGCCCCCAAGT------ATCAAGTCTAAAGCTGCTGTCATTTACATAGCATACAAGGACTTAGCCAAGGCTAGGACTGGAGAG------CCTTATCACTGCCAAGCTGTTGTGAGACGAGTAATCAACGAGGCTACAGGAACA---------TTGAGCATCCAAGGTGATTGC------------------------------------------------------
Brassica_napus_Anng24590D                TTTCCTGGATCGTTTGACGAG------AAGGATGAGTATTTACGTCCGTATGAGTTCCGGCGTCGAGCGAATGAAAACGATGGTTTCGACATAGAAGGT---------------TTAATGCCTTTT---AGCTGTCAAGGTCTC---TATCCCTATCGTCCTTTGGTCAAACGTTATGCTAAATTGGGTCTTCATCGC---TACAATATTAAAAAG---GGTACAAACTTTGAGCTTGATGCTCTAATCAAATTCAACATGAAGAGCGGT---GCTTGCTCTTTCCTCATAACCTTGGCTGCACGTGATACAGGTCGTCCCATG---CAA---ATTTTTCAGGTTCGGGTGGATGAA---------AACCGATATGGACTT---TTGGATGCG---ACT---TGCACTACTGCT---AGAATTAAA---GAGACTACCGATGGATTT------------------TGT------CTATAT------------------TTCCCTGGTTGG---CCCTCAGATGTTGTTTTTGAT---GCTAGCGAA---CGCTTTTGCTCG---GTGGAGATATCAAAGTTGAGGAGCAATCCCTGGATTCGTTTGTACCTGGAGCTTGCTGTTTATACAAAAGATCGGAGGATTTCAGATGAT---------CTA---TCTAAG------TTGGAGATTGTGAAAGTGGTTATAGAAACTACCTATGATGAGCCTCCG------------CTCAAGGCTAAGAGTTCAGACCTCTACATAGTTTTCAAGGGATTGGCT---AGG---TTGGGTGAG------CAACTTGAACGCAAAGCTATCATTAAAAGTGTCTTTGATGAGCAAACAGGATCC---------TTGTCTCTCATGGGTGATTTGTCA---------------CAAGACGAT------GTGGAAATGCAT---------
Brassica_napus_C05g49190D                ATGGCTTGC---GGAGAAGACCAAGTA------------------------------------------------------GGTTTTGATTTA------CCCACTGAT---GGGTTGATACACTTT---GAGCACGCG---------CACCCT---GAAGCGTTTGTTAAGGTTTATGCCCAGCTGGGACTTCATCGT---TACAATCTGTTAGAG---GGGACTAACAGGCAGTTCTTACACTTAGAGAGTTACAACAGGGGTATGTTCGGGGCTGCCCCGTACTACCTCTCCCTGTTTGCAGACTGTCCAGATTCTGGTCGTACGCTT---CCTTTCCATGCGCTTGTTAGTGAA---------AACCGCATTGGT---CGTCTGGATATC---TCG---GTCCACATAGCT---AGACCCCGAGGTGAGCCTCGACGACCAACCTACACG---------------------TGT---------------------CTGCCTCGCTGG---CCCTCCTCAGAGATGTTT------GCCCAGCGG---CGTTTTTACAGG---TTGAATGAACACGAGCTGCGAAACACTGATTGGGTTCGTTTGTATTTGGATCTTGCACACAGTACCTGCGATAGGGGTATGACTGAC------AGCCAACTC---TCTGAT------TTCTACATTGAGCAAGTGGCCATTCGAAGTCTCAGTGATGCGGATCCGCCGAGA------CTCGACTCCAAGAGCGTTGTCGTCTACATGGTATACAAAGACTTGGCCAAGGATCGGCTTGGTGAG------CCGTGTTACCGCAAAGCCATCATTAGACGGGTCTATGATGAGTCTTCACGATCA---------TTGACTTTCCAAGGTAAGCATTTTGAGAAGGAGAAG---AAGAAAAAA------------AAGAGATTTGCACTG
Brassica_napus_Cnng57300D                ---------------------------------------------------------------------------------------------------------------------------------------------------------------------------------------------------------------------------------------------------------------------------------------------------------------------------------------------------------------------------------------------------------------------------------------------------------------------------------------------------------------------------------------------------------------------------------GAGGTGAAGGACTCAGAACTGCAGGATAACGAATGGCTTAATCTTTACGCTGAAATTGCATTGTCCTCA------GAGCGG---------CCCGAC------ATGGAAACTTATTTGCCGTTGGAGGTGAAGAAAGTAGTGGTGCGTACAAAGGAAGATGTGGAGCCG---AGTATGAAGCTGAAGTCGAGTAATGCAATCTTCTACACGATTTTCAAA------------ACCCAC---AGG---GGTCAT------GAGTGCAAAGCTATAATAAGGCAAACAAGGGAT---------GGTATACAAGGACACATGTGCCTTGAA------------------------GTT---ACA---TGCATGTTG------GGAAAGTAG---
Brassica_napus_Cnng57360D                ATGGAGGAGGAG---------------GGGAACGAACGTGGAGGAGAT------GAT------------------------GGTCTGGAT---------CCGCCT------ACATTA------TACAGG---------GGAGATGATTATGATATC---------------CTCTGTGGTAGGATTGGACTCCAG---TGCTACAAT---CTTCAGAAGGGAACAAACTTTAAGTTTAAGAGTTGGGAGATTTGTAGGGATCAG------------ACTTCATCGTTCATAACTTTGGAGGCAACGGATCCTGCCACTGGCTCGGTC---TTGTCTTTTCAGACGCTGTTAAGCGATTTTGGACCTCGCCGT---TCATTGGGTGTCAGATTGTGGATCAAC------TTAGCCTCCAGAATCGAA------CGT---GAGCGT---CTGGATGATAATTGGGACAAGAGCGTAGTACATGAATTCTACAAAGGTCCAATGCCCAAATGGTTTTCT---GATGAAGCCTTG---GAAGAC---AGTAGAAAATATTATGTG---GTGCCTGAATCAGAGCTGCATGACAATGACTGGCTGCAACTTCTCATGGAATGT---------------------------------------------TTTGATGGTGACCTACCCTTGAAGCTCAACAAGGTTGTTGTGGAAACTTTTGAAGAT---GAGCCT---CGTGATAAGCTCAAGGCAAACAATGCAATCTTCTACCTAAGTTACAAGGAT---------CCTTCAATGCGTTTGGCTGGT------GATCACATTGCCGTAATAAGGAAAACCATGGAT---------GGTAAACCAGGCCACATGAGTCTTGAA------------------------GTT---GCT---TTAACC------AAAGAACAA---GAA
Brassica_napus_A09g34940D                ATGAACGATGTGTTGGAAGAGCTGTGGTTCGACGAA------------GACGATTATAACCGGCAAGTATCCGAATCCGGCGGTTTCGATGTGGAC---CCTTTTGGTGGA---ATAGTTCCCAGTGGA---TGTAGTGATTACAGC------------------------CTCTTCGGGAAGGTCGGACTCCAT---TGTTACAAC---CTTGAAAAGGGGACTAACTTGCAGTTCAAGCAAGTCACCAAAGTCAATACACAA---------ATCTGTTCATTTTACATCACGTTGGAGGCCACTGATCCGGTC---GACTCACTT---GTTACATTCCAGACCTGTGTCACCGATACTGTCAAGCATCAA---GCACGT---TTGAGAGCCTTCACAACT------ACT---TGCAGAATCAAG------CCT------CCA---ACG---TCCATTTGGTACCCAGATGATGTAGATGCCTGTTACAAAGTTGATTTGCCTAATTGGCTACAA---GATGATGCACTT---GGGGAT---AAGCTTCAATTCTAT---GAGGTGAAAGATATGGAGTTGAAGGACAACCAGTGGCTTTATCTATACGCCGAGTTTGCATTGTTCTCC------CATTCG---------GGCGAT---GACCTGAGCGCTTATATGCCATTTGAGATGAAGAAAGTAGTGGTGCAAACCAAGGAAGAT---------------ATGAAGCTCAAGTCGGGCAATGCAGTCTTCTACCTGAGTTTCAAG------------CCCCGT---GGT---GGTCCA------GAGTGCAGAGGTGTAGTAAGGAGAACTACTGAT---------GGAAAACCTGGACACATGTGCCTTGAA------------------------GCT---AGG---TGTTGGATT------GACAAGTAG---
Brassica_napus_Cnng58200D                ------------------------------------------------------------------------------------------------------------------------------------------------------------------------------------------------------------------------------------------------------------------------ATGTCCGGGGCTGCCCGGTACTACCTCTCCCTGTTTGCAGACTGTCCAGATTCTGGTCGTACGCTC---CCTTTCCATGCGCTTGTTAGTGAA---------AACCGCATCGGT---CGTCTGGATATC---TCG---GTCCACATAGCT---AGACCCCGATGTGAGCCTCGACGACCAACCTACACA---------------------TGT---------------------CTGCCTCGCTGG---CCCTCCTCAGAGATGTTT------GCCCAGCGG---CGTTTTTACACG---TTGAATGAACACGAGCTGCGAAACACTGATTGGGTTCGTTTGTATTTGGATCTTGCACACAGTACCTGCGATAGGGGTATGACTGAC------GTA---------------------------------------------------------------------------------------------AGTTGTATTTTATTTTTTTTGCATTGTTGTTTG---------------------------------------------------------------------------------------------------------------------------------------------------------------------
Brassica_napus_C03g62500D                ------------------------------------CGGGTCCGAACGCGGAGATTT------------------------GGTTTTGATGTGAATCTTCCGCCT------AGATTAGTTCTTGTTCCG---------AGTAAAAACTATGTTATC---------------CTTTATGGTAGAATTGGACTCCAA---TGCTACAAT---CTTCAGAAGGGAACGAACTTAAAGTTTAAACACTTGGAGAAACATAGTACCGAG------------ACTGGGTACTACATAACTTTGGAGGCAACCGATCCGGCCACTGGCTCTGTC---TGCTCTTTTCAGACTCAGTTTAGCGATGCAGGAAGCCGCATT---TCGTTGGGGACTAGGACCTGGTTTACC------ATAGCCTCCAGAATCAAA------CCT---GAGCCT---GTAGATGATGAATGGGAGGAGGACACAATACATGAGTTGTACAAAGGTCCAATACCCAAATGGTTTTCT---GATGAAGCCAGG---GAAGAC---AGTAAAAAGTATTACGTG---GTGCCAGAATCAGAGCTGCATGACAATGACTGGCTTCAACTTCTCATGGAAGTCGCCTTCTTCTCC------AAAGCA---------GAT------CGTTTGGATGCTTACCTACCCTTGGAGCTCAACAGTGTTGTTGTGGAAACTTTGGAAGATACAGAGCCG---AGTGAGAAGCTCAAAGCTGATAACGCAATCTTCTACATTAGCTACAAGGAT---------CCTTCAACGCCTTTGGCCGGT------GATCACCGTGCCGTAGTAAGGAAAACCATGGAT---------GGCAAACCAGGCCACATGTGTCTTGAG------------------------GTT---GCT---CTAACC------AAAGAACAA---GAA
Brassica_napus_Cnng59860D                ATGGAGGATATT---------------------GAGAGAAGGCGGAAG------GAT------------------------GGTTTTGATGTGAAT---CCGTCT------ATGCTA------GTTAAG---------GGCGATGATTATGATATC---------------CTTTATGGTAGGCTTGGACTTCAC---TGCCACAAT---TTTCAGAAGGGAACAAACTTCAAGTTTGTGCGCTGGGAAAAGTATGAGGTTATC------------ACTGCAGTCTATGTAACTTTGGACGCCAAGGATCCTGTCTCTGACTCGGTC---TTCTCTTTTCAGACCTTGTTAAACGAAGATTCT---TCTCCA---GACCGTCCCGTT---ATGTGGACTACC------TTAGCCTGCAGAATCAAA------------AATGCT---GCGGATGCACGTTGGGACGATAAAGCAGTAGATGATTTCTACAAAGAGGCAATACCCAAATGGTCGTCT---CATGAAGAATTG---GCTGGC---AAGAAAAACTATTATGTG---GTGCAAGAATCAGAGTTGCAGGAGAATGATTGGCTGTATCTATTCACCGAAATTGCGTTCTACACA------AAAACA---------AAT------GTGTTAACTGCTCCCCCACCCTTGGAGATAGAGAAGGTGGTTGTAGTAACTAAAGAAAACACAGAAGGC---CATGAGAAGCTGAAAGCCCATAATGCAATCTTCTACGTAAGTTACAAGGAA------------TCTTCAGAATGGGCGGGT------GATCACAACGCGGTAATAAGGAAAACCATGGAT---------GGGAAGCCAGGACATATGTATATTGAA------------------------GTT---GCA---GCAACA------GCAGATTAA------
Brassica_napus_A01g07310D                ------------------------------------------------GACGATTACGCT------TTTCGCGAGTTCAATGAATTCGATGAT---------------------------CCAGTTCATAAATTTGAAAATAGCGAACGTGACCTG---GCT---------ATTTATGCTAGATTTGGACTCCAC---TCCTACAAT---TCCCGCAAGTGCACCAACTTCCAGTTGTCAAGAGTAGACAAAATTAACTATGGA------------------TATTCCTTAACCTTTGAGGCCACGAATCCGGCA---GGTTCTTGT---GTCACTTTCCAGGCGCGTGTTCTT---------AATGTAAAA---GGATCCTACTACAGAATAATGACCGAA------GGT---TGTAGGATCAAA------CCTGAAATTCCAGAAATAATACATCGATGG------------TTCGATGAAGTTTACAAAGAC---CTACCTGAGTGGTATTCG---GATGATGTATTGTTGTCCGAC---CAG------TTTTAT---CAAGTGCAAGATTCAGACGTTCTTGAAAACGATTGGCTTAATTTGTATGCCGAAGTTGCAATGTACACGCTG------------------AAGAACGACTTTTTCGAGTCTTGGCTGCCTCTGGAGATCAAGAAGGTCGTTGTGCAGACTTTTGAAGATGCGTCA------AATGAAAAGCTCAAAGCCGGGAATGCAATCTTCTACTTCAGTTTCAAGGCT---------CCT------GGTCTGTGCCAG------GATCACAGAGTCATCATAAGAAGAAACACTGAT---------GGGCTTCCAGGACACGTTTGTCTTGAC------------------------TTCAAGTCT---TGCACC------AAGGCAAGTTCGGTC
Brassica_napus_A01g07080D                ATGGAGGATTTT---------------------GAGAGAAGGCGGAAG------TTC------------------------GGTTTTGATGTGGAT---CCGTCT------AGACTA------ATTGAG---------GGCGAGGACTATGACATC---------------CTTTATGGTAGGCTTGGAATCTAC---TGCCACAAT---TTTCAGAAGGGAACAAACTTCAAGTTTGTGCGCTGGGAAAAGTATGATGTTATC------------ACTGCATTCTACGTAACTTTGGACGCCAGGGATCCTGCCTCTGACTCGGTC---TTCTCTTTTCAGACCTTGTTATGCGAAGATTCT---TCTTCA---AACTTTCCCGTT---AGGTGGAATACC------TTAGCCTGCAGAATCAAA------------GATGCT---GTGGATGAACGTTGGGACGATAAGGCAGTAGATGATTTCTACAAAGATGCAATGCCCAAATGGTTGTCT---GATGAAGAATTG---GCGGAC---AATAAAAAGTATTATGTG---GTGCAAGAATTAGAGTTGCAGGAGAATGACTGGCTACATCTATTCACCGAAATTGCGTTCTACTCA------AAAACA---------AAT------GAATTGACTGCTCCCCCACCCTTGGAGATTGAGAAGGTGGTTGTAGTAACTACAGAAGACACAGAAGGC---CATGAGAAGCTGAAAGCCCAAAATGCAATCTTCTATGTAAATTACAAGGAA------------TATACAAAATGGGCACGT------GATCACAAAGCAGTCATAAGGAAAACCATGGAT---------GGGAAGCCAGGACACATGTATCTTGAA------------------------GTT---GTA---ACAGCA------GAGTGA---------
Brassica_napus_A01g07070D                ATGGAGGATTTT---------------------GAGAGAAGGCGGAAG------GAT------------------------GGTTTTGATGTGAAT---CCGTCT------ATACTA------GTTAAG---------GGCGATGACTATGACATC---------------CTTTATGGTAGACTTGGACTCCAC---TGCCACAAT---TTTCAGAAGGGAACAAACTTCAAGTTTGTGCGCTGGGAAAAGTTTAGTGTTATC------------ACTGCAGTCTATGTAACTTTGGACGCCAAGGATCCTGTCTCTGACTCGGTC---TTCTCTTTTCAGACCTTGTTAAACGAAGATTCT---TCTCCA---GACTGTCCCGTT---ATGTGGAGTACC------TTAGCTTGCAGAATCAAA------------GGTGCA---GTGGGTGAACGTTGGGACGATACGACAGTAGATGATTTCTACAAAGGTGCAATGCCCAAATGGTTGTCT---GATGAAGAATTG---GCGGAC---AATAAAAAGTATTATGTG---GTGCAAGAATCAGAGTTGCAGGAGAATGACTGGCTGTATCTATTCACCGAAATTGCGTTCTACTCA------AAAACA---------AAG------GTGTTGACTGCTTCCCCACCCTTGGAGATCGAGAAGGTGGTTGTAGTGACTAAAGAAGACACAGAAGGC---CATGAGAAGCTGAAAGCCCAAAATGCAATCTTCTATGTATGTTACAAGGAC------------TATTCAGAGTGGGCACGT------GATCACAAAGCAGTTATAAGGAAAACCATGGAT---------GGGAAGCCAGGACACATGTATCTTGAA------------------------GTT---GTA---GCAGCA------GATTGA---------
Brassica_napus_A01g07050D                ---------------------ATGAGGCCA---GAAGAGGTGCGGGCGGATGAT---------------------------GGGTGGTCCACATAC------------GGTAGGATAAAACCTAAAGCA------------------TATGACAGG---------------CTCTGCGCTAGACTTGCACTCTAC---TGTTACAAT---CTTCAGAAGGGCACAGTTTACGATTTTTGGTTTATCAGTCAGCTACATGAGCAG---------TTCACCAAG---TTCATAACATTTGAGGCGGTGAATCCAGCCGACACTTCTCCA---GTCACTTTTGAGACTTGCGTTAAGCATAACGATGTTACACAC---GTCCCCAATTTGTGG------ACTCAC------ATT---TGCAGGGTGGAA---------------------------TATGAGTGGGACGATGGAGCCGTAAATGATTGTTACAAAGGTGAAATGCCCAAATGGCTGTCT---GATGAAGATCAG---------------CAACGATGCTATGTG---GTTAAACAATCAGAGCTTCATGACAAAAACTGGCTGCTTATCTTAACTGAGTTTGCCTTCTTCACG------AAATGG---------AAT------GAGATTGAGGATTGCCGACCTTTGATTACTCAACATGTGGTTGTGGAAACTCTTGAAGAAGAGGAGTCG---AGTGATAAAATCAATGCGGCCAATGCAATCTTCTACATATCTTTTGAGGAT---------CCAACAATAGGTCGT---------------TACAGGGCGGTTGTACGGAAGACGATGGAT---------GGGAAACCTGGGCACATGCGCCTCGAG------------------------GTT---ACG---TGTTCGGTCTGA---------------
Brassica_napus_C02g16770D                ---------------------ATG------------GGGTACAAG---ATGGAGTTTATGATGAAAGTGAGACAATGTGGTGGGTTCGATATCGAGAAACCAGGCTGT---AATTTATGGGCTTCG---GAGATCACAAAGGATAAA------------CCCGACATCGTCCTATATGCTAGGTTGGGGATCCATAAG---TACAATATGATCCAG---GGGACTAACTTGCAGCTGCATGGCATAGAGAAGTACAATGTGTAC---AAACCTTATTCCATTCACTATGTAACCGCAGTTGCAAAGGATCCAGCCGGCGGTTCC------CTTACTTTTCAGTCCAAATTTTATGAA---------GAAGGCTTTCAC---GTTAAGAGGTTG---ACT---TGTTCTATTGCT---AGACCTAAGCCT---CCACATAGTCCACTCACTAAATCT---------------------------GAAGAC---AGTGCATTGCCTGAGTGG---CCGGGAGATAATGCTTTCGAT---GGTAAAAAG---CATTATTACGTG---GTGAAGAAATCAGAGCTTCGAAAAAATGACTGGATTCGTTTATACTTGGAGCTTGCATTCTTCACTGCAAATATGAGCCTT---------CCAAATGATCTG---TCGAAG------TTGGTCATTACTAAAGTAGCCGTGTATAGTAGCGAGAACATGGTTGTGCCAAACGAG---CTCAATGCCAGAAATGCAATTTTCTACATCAAGTACAAG---------------------AATAAG------CATTTCGATCGCATAGCTATAGTAAGAAGAAACCTTGACAAGTTCTCTGGACAT---------ATCACTCTCTCG------TTCGGCTGCGAATGGCGTTAG------------------------------------
Brassica_napus_Anng28380D                ATGTACGATGTTCTGGATGAGCTATGGCTGGAT------GAACGGAAGGACGACTATCTTCAGCAAGTTAGGGATTCTGATGGTTTCGACGTTGAT---CCATTTGCTACA---ATATTGACAAGGGGA---------------------------------------------------------------CAA---ATTTACAAT---------TCAGGAGTACAACAACAATTCACTTGT------------------------------------------------------------------------------------------------------TGCTTTTGGGATTCTTCCAAGAACAAA---GAGCGG---TTGAGATTGATCACTAAA------CAA---TGCAGGATAAAG------CCT------CCT---AGA---ATGGCTATGGGACCAGATGCTGTAGATGAATTCTACACAGGTAAGATGCCCAATTGGCTACAGGATGATGATGCACTT---GGAAAT---AAGCTTCAGTTCCAT---GTGGTGAAGGACTCAGAACTGCAGGATAACGAATGGCTTAATCTTTACGCTGAAATTGCATTGTCCTCA------GAGCGG---------CCCGAC------ATGGAAACTTATTTGCCGTTGGAGGTGAAGAAAGTAGTGGTGCGTACAAAGGAAGATGTGGAGCCG---AGTATGAAGCTGAAGTCGAGTAATGCAATCTTCTACACGATTTTCAAA------------ACCCAC---AGG---GGTCAT------GAGTGCAAAGCTATAATAAGGCAAACAATGGAT---------GGTATACAAGGGCACATGTGCCTTGAA------------------------GTT---ACA---TGCATGTTG------GGAAAGTAG---
Brassica_napus_A08g13290D                ATGGCTAAACAA---------------ACAAGTGAG---------------AAATTT------------------------GGATTTGATCTGGAT---ACGCCT------ACGTTA------ATTGAG---------GGAGATGACTATGATATC---------------CTCTATGGTAGGATTGGACTCCAA---TGCCACAAT---CTTCAAAAGGGAACAAACTTTAAGTTTAAACGCTGGGAGAAACATAGTTCGTGG------------GCTGGATTCTACGTGACTTTGGACGCAGTGGATCCGGACATCGGCTCTGTC---TTCTCTTTTCAGACGCTGTTACGCGACCAAGGACGTCGGAGT---CCATTGGGTGTCAGACTCTTGTGCAAC------ATAGTCTCCAGATTCACT------AGG---AAGCCTAAAGTGGATTATGAATGGGACGAGGACACGGTACCTGACTTCTACAAAGGTCCACTGCCCAAATGGTTTTCT---GATGAAGCCTTG---GAAGAC---AGTAAGAAGTATTACGTG---GTGCCTGAATCAGAGCTGCATGACAATGACTGGCTTCAACTTCTCATGGAAGTCGCCTTCTTCTCC------AAATCA---------GAT------TGTTTGGATGCTTACTTACCCTTGGAGCTCAACAAGGTTGTTGTGGAAACTCTTGAAGATACAGAGGCG---CGTGAGAAGCTTAAAGCAGATAATGCAATCTTCTACATAAGTTACAAGGAT---------CCTTCAACGACTTTGGTTGGT------GATCACCTTGCCGTAGTGAGGAAGACCATGGAT---------GGGAAACCAGAACACATAAGTCTTGAA------------------------GTT---TCT---CTTACC------AGAAAACAA---GGA
Brassica_napus_A08g14180D                ATGGAGGAGGAG---------------GGGAACGGTCATGGAAGAGAT------GAT------------------------GGTCTGGAT---------CCGCCT------ATATTA------TATAGG---------GGAGATGATTATGATATC---------------CTCTGTGGTAGGATTGGACTCCAG---TGCTACAAT---CTTCAGAAGGGAACAAACTTTAAATTTAAAAGCTGGGAGATTTGTAGGGATCAG------------ACTTCATCCTTCATAACTTTGGAGGCAACTGATCCGGCCACTGGCTCGGTC---TTGTCTTTTCAGACGCTGTTAAGCGATTTTGGACCTCGCCGT---TCATTGGGTGTCAGATTGTGGATCAAC------TTAGCCTCCAGAATTGAA------CGT---GAGCGT---CTGGATGATAATTGGGACAAGAACAAGCTACATGATTTCTACAAAGGTCCAATGCCCAAATGGTTTTCT---GATGAGGCCTTG---GAAAAC---AGTAGAAAATATTACGTG---GTGCCAGAATCAGAGATGCATGACAATGACTGGCTGCAACTTCTCATGGAAGTCGCCTTCTTCTCC------AAAACA---------GAT------GGTTTTGATGGTGACCTACCCTTGGAGCTCAACAAGGCTGTTGTGGAAACTTTTGAAGAT---GAGCCC---CTTGATAAGCTCAAAGCAGATAATGCAATCTTCTACCTAAGTTACAAGGAT---------CCTTCGACGGATTTGGCTGGT------GATCACCTTGGCATTGTAAGGAAAACCATGGAT---------GGGAAACCAGGCCACATGAGTCTTGAA------------------------GTT---GCT---CTGACC------AAAGAACAA---GAA
Brassica_napus_Anng28840D                ------------------------------------------------------------------------------------------------------------------------------------------------------------------TATCTCTGTGTT---------------------------------------------------------------------------------------------------------------------------------------------------------------------------------------------------------------------------------------------------------------------------------------------------------------------------------GAATTGCCTGAGTGG---CCGGGAGAGAATGCTTTCGAT---GATAAAAAG---CATTATTACGTG---GTGAAGAAATCAGAGCTTCGAGAAAATGACTGGATTCGTGTATACCTTGAGCTTGCATTCCTCACTGCACATTTGAGCATT---------CGAAGTGATCTG---TCGAAG------GTGGTCATTACTAAAGTAGCGGTGTATACTAGCGAGGACATGGCTTTGCCAAACGAG---CTCAATGCCAGAAATGCAATTTTCTACATCAAGTACAAG---------------------AATGAG------CATTGCGATGGCGTAGCTATA---------------------------------------------------------------------------ACGTTG------------------------------------
Brassica_napus_Anng28850D                ATGGGA---------GATTCCATGCGTAGGAGGGAGGGATTCAGG---AGGGAGTTTATGGAGAAAGTGAGACAATGTGGTGGGTTCGATATCGAGAAACCAGGCCTT---AATTTCGTGGCTTCG---GAGACCACAAAGGATAAA------------CCCTACATCGTCCTATATGCTAGGTTGGGGATCCACAAG---TACAATATGATCCAG---GGGACTAACTTGGAGCTGCATGGCATAGAGAAGTACAATGTGTTG---AAACCTTATTTTATTCACTTTGTAACCGCAGTTGCAAAGGATCCTGCCGGCGGTTCC------CTTACTTTCCAGACCAGTTTTTATGAA---------GAAGTCTATGGC------AAGAGCTTG---TCT---TGTTTTATTGCT---AGGCCCAAGCCC---CCTCATAATTTATGGGTTCAATCTGATGATTCTGAT---GAT---------GAAGAC---AGTGAATTGCCTGAGTGG---CCGGGAGAGAATGCTTTCGAT---GATAAAAAG---CATTATTACGTG---GTGGAGAAATCAGAGCTTGGAAAAAATGACTGGATTCGTGTATATCTTGAGCTTGCATTCCTCGTTCCAAATTTGAGCATT---------CGAAGTGATCTG---TCGAAG------GTGGTCATTACTAAAGTAGCGGTGTATACTAGCGAGGACATGGCTTTGCCAAACGAG---CTCAATGCCAGAAATGCAATTTTCTACATCAAGTACGAG---------------------AATAAG------CATTGCGATGGCGTAGCTATAGTAAGAAGAAAGATGGACAAGATCTCTGGAGAT---------ACCACTCTCTCG------TTCGGCTGCAATTGGGATTAG------------------------------------
Brassica_napus_Cnng61290D                ATGGCTTGC---GGAGAAGACCAAGTA------------------------------------------------------GGTTTTGATTTA------CCCACTGTT---CGGTTGAGACACTTT---GAGCACGCG---------CACCCT---GAAGCGTTTGTTAAGGTTTATGCCCAGTTGGGACTTCATCGT---TACAATTTTTTGGAG---GGGACTAACTACGGGTTCTCTCTCTTACAAAGTTACAACAGGGGTATGTTCGGGGCTGCCCCGTACTACCTCACCCTGTTTGCAGACTGTCCAGATTCTGGTCGTACGCTT---CCTTTCCATGCGCTTGTTAGTGAA---------AACCGCATTGGT---TGTCTGGATATC---TCG---GTCCCCATAGCT---AGACCCCGATGTGAGCCTCGACGACCAACCTACACA---------------------TGT---------------------CTGCCTCGCTGG---CCCTCCTCAGAGATGTTT------GCCCAGCGG---CGTTTTTACAAG---TTGAATGAACACGAGCTGCGAAACACTGATTGGGTTCGTTTGTATTTGGATCTTGCACACAGTACCTGCGATAGGGGTATGACTGAG------GTA---------------------------------------------------------------------------------------------AGTTTTATTTTATTTTTTTTGCATTGTTGTTTG---------------------------------------------------------------------------------------------------------------------------------------------------------------------
Brassica_napus_Cnng61550D                CTAAGCAGCAAG------GAATGTAATGATTCTGTACCACGAGTCGTAGGAGAATTTACTAGA---ATGGAGGAGCTGGAT---TTCAAGTCC------CCCGATGAG---GGCCTGATACATGTG---AAATGTGGTGGAGGG---TACCCTAACAGTGCCTTGGTGAAGCTTTATGCCAAGCTCGGCCTTCATCAC---TACAACTGGTTAGAG---GGGACAAACTTTGAGCTAGATAGCATAATGAAATTCAACATG------GGTCCTGCATCTCCTTACTACATAACCTTGGTTGCGTGCCTTCCATCTAGCGGTTTGCAGCAG---ATCTTTCAGGTTCTCGTAGAGGAA---------GAACGTCTTGGC---ATTTTAGATTTG---ACA---TGCCCCATCTCT---AGATCTCAAGTTGACAAAGAAGTCAACTCCTTTCTTACATCC------------ACAGCCTGC------------CCAAGACAGATTGCTTGG------------------------------CTAGACCAACGTTTTTACATG---TTGAATGAATCTGAGTTGCAATGT---GATTGGATTTCTTTGTATGTAGAACTTGCAATTTGTGATTCCCATAGGTGGATTACAGCT---------GATCTC---TCCAACTTTGAGTTGGAGATTGTCCAAGTGGCCATAGAA------GATGATAAGGATCCCCCAAGT------CTCAAGTCTAAAGTTACTGTCATTTACATAGCATACAAGGACTTGGCCAAGGCTAGGACTGGTGAG------TCTTATCACTGCCAAGCTGTTGTGAGACGAGTCATCAACAAGGCAACCGGAACA---------TTGAGCATCCAAGGTGATTGCGAA------------GCGTCTAAAAAG---------------AGATCCCGAATG
Brassica_napus_A02g18020D                ------------------------------------------------------------------------------------------------------------------------------------------------------------------------------------------------------------------------------------------------------------------------------------------------------------------------------------------------------------------------------------------------------------------------------------------------------------------------------------------------------------------------------------------------------------------------------------------------------------------------------------------------------------------------------------ATGTTTGAGCAGTCAAAGCCATTTGAGCTGGGAAAGGTAATTGTGCAAACCAGAGGAGTTGTC---------TCAATGGAAGTCACAGGGGATAATGCAGTCTTCTACGTTAGCTTCAAA------------ACAGGGTTTGGT------------------TGCAAAGGTGTCATAAGGAGAACAAGGGAT---------GGGATGCCAGCGCATTTATCC---GAA------------------------GCC---AAG---TGTTTGGAGGGA---AGT------CCC
Brassica_napus_A02g18010D                ATGTCCGACGCGAAGAAGGGATTGAGT---AAGGAATACAAG---CCA------TATCGAAGAACCTTTCATACTCCGAGTACTTATAGT---------CCCACTGCCGGC---------AGTTACTCTCAATCTCAG---------CACGCCAAG---CCA---------CTCTTTGCTAAAATCGCACTCCAT---TGCTACAAT---CTCGAAAAGGGGACACACTTTGAATTGGGT---CTGCCTCGAGATTATGACCAG---------------------------ACCTTAGAGGCAAGGGATCCAGCACGCAATTACACT---TGCAGGTTTGAAACAAGTGTTCGGCTTGCCACTGAGAATAAA---GATTGC---TTCCATGTTGTCACAACC------CGC---TGCAGGCCC---------CCC------CCA---------TGTGGATTTGACACACTCTCCGTGGATGAGCTTTTCAAAGGCAACATGCCCGATTGGTTGCCT---GATGACTATGCC---AGT---CTGCTGCTGCAATACTAC---GAGATGAAAGAATCAGAGGTGGAACAAAAAGAATGGCTTCATCTTTACGCTGAACTAGCCTTGTACACC------AAGAAG---------CAGACGGACATGTTTGAGCGTTCAAAGCCCCTGGAGCTCGGAAAGGTTGTTGTGCAAACCAGAGGAGTTGTC---------TCTCTGAAAGTCGAGTTGGATAATGCAGTCTTCTTCATAACCTTCAAA------------ACAAGTTGCGGT------------------TGGAAAGGTATCATCAGGAGGACAAGGGAT---------GGGATTCCAGAGCATCTATCACTTGAA------------------------GCC---AAG---TGCTTCATGTGA---------------
Brassica_napus_A02g17990D                ---------------------------------------------------------------------------------------------------------------------------------------------------------------------------------------------------------------------------------------------------------------------------------------------ATGTTGACATTACGAGCATGGGATCTAGCTAGAGGTTGCTTT---TGCAAGTTTGAAACAAAAGTTTGGTATCCCACTCAGAAAAAA---GATTGC---TTCCATGTTATCACATCC------CGC---TGCAGAACC---------CCC------CCA---------AGTGGATTTGACATACTTTCCTTGGATGAACTATTCAAAGGCAACATGCCCGATTGGTTGCCT---GGTGAC---------------AGTAAGCTGCATTACTAC---GAGATGAAAGAATCAGAGGTGGAACAAAAAGAATGGCTTCTTCTTTACGCTGAACTAGCCTGGTACACC------AAGAAG---------CAGACGGACATGTTTGAGTATGGAAAGCCACTTGAGCTGCGAAAGATAACTGTTCAAACCAAAGAAGTTGTC---------TCAATGAAAGTAAAGTTGGATAATGCAGTTTTCTATATTAGCTTCCGG------------ACAAGGTGCGGT------------------TGCAAAGGTGTCATAAGGAGAACAAGGGAT---------GGGAGGCCCGAGCATTTATCCGTTGAA------------------------GCC---AAG---TGTTTCATGTGA---------------
Brassica_napus_Cnng14380D                ---------------------------------------------------------------------------------------------------------------------------------------------------------------------------------------------------------------------------------------------------------------------------------------------------------------------------------------------------------------------------------ATGATTGGC---TGTTTAGATTTG---GCT---GTGTCTATCGCT---AGACCTCGAACT---GTGATTAAGCCGTACCTGCGTAGACAT------------TGTGCGGAT---TTC------AACCCATTACCTGATTGG---CCTCCAGAGATTGCTTTTAGT---GATGCTAAA---CGGTTTTACATG---GTGAATAAGTATGAGTTGCAAAACAATGGTTGGATTTCACTTTATTTGGAACTTGCACTCGTTAGTCACGTAAGGGATCTTACT---------CATTATCTG---GCCCAG------TTGGAGATTGTGCAGGTAGCTGTAGAG------GATGATGTGAAGCCCCCGACA------CTTGACTCCAAAAACGTGGTTATTTACATAGTGTATAGAGACTTTGCC---------GCTGGCGAG------CCATGTGATAGCAAAGCTATCGTCAGACGCAGTTTCAATGAAGTTACTGAAGGT---------TTGAAATTTGTGGGTGACTATGAAAAAAAAGCT---ATAGAAAAACGT------CTCTCGAAACGTTGT---AAG
Brassica_napus_Cnng14400D                ---------------------------------------------------------------------------------------------------------------------------------------------------TATCCTAACTGTGCTTTGGTGAAGCTTTATGCCAAGCTCGGCCTTCATCGT---TACAATTGGTTAGAG---GGGACAAACTTCCAGTTAGATAGATTAAAGAGATTCAACATG------AGCGCTGCAACTGCTTACTACATAACTTTGGTTGCACGCCTTCCAACCAGCGACTTGCAGCAA---ATCTTTCAGGTTGTAGTCGAGGAA---------GAACGTCTTGGA---ATTTTAGATTTG---ACG---TGCCGTCATTCT---AGACCTCAA---GAGAAGGAGACGCCTTTCTTACGTTCACAT------------CGC------------------------------------------------------------------------------------------TTGAATGAATCTGAGTTGCGATGCAGTGATTGGATTTCTTTGTACTTTTCT---------TGCTTATCTAGACTCTTGTTGTTGCAG------AGGGATCTC---TCCAAGTGTGAGTTAGAGATTGTTCAAGTAGCCATAAAA------GATGATAAGGAGCCCCCAAGT------CTCAAGTCTAAAGCTGTTGTCATTTACATAACTTATAAAGACTTGGTCAAGTCTCGGATTGGTGAG------CCTTGTCTTTGCAAAGCTTTTGTTAGGCGAGTCGTCAATGAGACTAAGGAATAT---------TGA------------------------------------------------------------------------
Brassica_napus_Cnng14410D                ATT---------------------AGG------------------------------ACAGAA---TATGAAGAAGACGAAATTTTTTCAAGT------CCC------------------------------------------------CCGATGAGTTTCCACCAAGACGTG---------CTCGGCCTTCATCGC---TACAACTGGTTAGAG---GGGACAAACTTTGAGCTAGATAGCATAATGAAATTCAACATG------GGTGCTGCATCTCCTTACTACATAACCTTGGTTGCGCGCCTTCCATCTAGCGGTTTGCAGCAG---ATCTTTCAGGTTCTCGTAGAGGAA---------GAACGTCTTGGC---ATTTTAGATTTG---ACA---TGCTCCATCTCT---AGATCTCAAGTTGACAAAGAAGTCAACTCCTTTCTTACGTCC------------ACAGCCTGC------------CCAAGACAGATTGCTTGG------------------------------CTGGACCAA---------------TTGATTGAATCTGAGTTGCAATGT---GATTGGATTTCTTTGTATGTAGAACTTGCAATTTGTGATTCCCATAGGTGGATTACAGCT---------GATCTC---TCCAACTTTGAGTTGCAGATTGTCCAAGTGGCCATAGAA------GATGATAAGGATCCCCCAAGT------CTCAAGTCTAAAGCTGCTGTCATTTACATAGCATACAAGGACTTGGCCAAGGCTAAGACTGGTGAG------CCTTATCACTGCCAAGCTGTTGTGAGACGAGTCATCAACAAGGCAACCGGAACA---------TTGAGCATCCAAGGTGATTGCGAA------------GCGTCTAAAAAG---------------AGATCCCGAATG
Brassica_napus_C02g41950D                ------------------------------------------------------------------------------------------------------------------------------------------------------------------------------------------------------------------------------------------------------------------------------------------------------------------------------------------------------------------------------------------------------------ATG---GTCTTCATTGCT---AGACCTCAAGCTGAAACCAATGACGCATATTAT---------------------------------------AAGGGA---TTCCCTTTCTGG---CCGACAGAT------TTTGAT---GATACAGAA---CGATTCTACCTG---CTGAAGGATCCAGAGTTACAAGGCAACGATTGGATTCGTCTATACTTGGAACTTGCTCTTTGTTCAAATGATAGGAACATT------------AGGCATGTA---TCCCAG------CTACAGATTGTGAGAGTTGCAGTGGAAACT---------------------ATTGAGTATGTGGTTGTCTCAAAT---------------------------------------GAGGATGGTGAG------CATGTTGAGCGCACAGTCATAGTTAGAAGGTTTGTGGATCTATCTACCGGATAC---------TTCACTCTCAAGGGTGGGTTT------------------------------------------------------
Brassica_napus_A08g27550D                ATGAGTCAG------------------GGT---------------------------CTACGA---ACGGAGGAGCTCGAT---TTCAACTAC------CCTGAAGGG---GCATTGGCACACTTC---GAGTGTGAAGGCAAGTTGTATCCTAACTCTGCTTTGGTGAAGCTCTTTGCCAAGCTCGGCCTTCACCGA---TACAATTGGTTAGAG---GGGACAAACTTCCAGTTTGGTAGATTAAAGAGATTCAACATG------AGTGCTGCAACTGCCTACTTCATCACTCTGGTTGCACGCCTTCCAACCAGCCATTTGGAGCAA---ATCTTTCAGGTTGTAGTCGAAGAA---------GAACGCCTCGGT---ATTCTAGACTTG---ACG---TGCCGTCATTCT---AGACCTGAA---GAGAAGGAGATGCCTTCCTTACGTCCACAT------------CGCGTGTCC------------GGCAGATTGTTTGATTGG---CCCTCCTCT------TTCAGT---GACACCAAA---CGTTTTTACTTG---TTGAATGAATCTGAGTTGCAATGT---GATTGGATTTCTTTGTATGTGGAACTTGCAATCTGTACTTCCCATAGGAAAATCAAAGCT------AGGGATCTC---ACCAAGTTTCACTTGGAGATTGTCCAAGTTGCCATAGAG------GATGATAAGGAGCCCCCAAGT------CTCATGTCTAGAGCTGCTCTCCTTTACGTCACATATAAAGACGTGGTCAAGTCTCGGACCGGTGAG------CCTTGTCTCTCCAAAGCTGCTGTGAGACGCGTCTTCAATGAATCTAAGGGAAGA---------TTGAGCATTCAAGGGGATTGTGAAGAAACT------ATTTCTAAGAAG------------AAGGGATCTTTAAAG
Brassica_napus_A09g28770D                TTGTCTGGGTATTCAAGGAAGGTTGAT---CGCCGTAGGAGCAGC---------TATATGAAAGAAGTGAAT---TCCGAGGGGTTCGATGTC---GCTCCT---------GGACTAATTGAATTC---ATCTGT---AATGAT------ACTTGTTCC---TTAATCCTCCTTTATGCCAAGTTGGGCCTTCATCGT---TACAATTTGGTCCAG---GGGAAAAACTTACAGCTCAGCAGCGTTAAGAAATACAACCAGTCCATGTCTGCTGCTTCCTCTTACTACATAACTTTGGTAGCTATTGATCCAACC---CAGTTGCCTCAA---ACTTTTCAGACTAGAGTTAATGAA---------CTACGCTATGGC---GAATTGGTTTTG---GAT---TGCTGTATTGCT---AAACCTCTAGGCGAAACCCAC---------AAACCTGTGGAA------------------------------CTCCATACCTTTCCTGAGTGG---CCGCCCAAGAATCCTTTTAAG---AAATCAAAC---CGATGTTACGTT---CTGAAGAAATCAGAGCTGCGAGAGAATGATTGGATTCGTCTCTACTTGGAACTTGCAGTTGCCACGACTAATAGAAACACCCTT---AACCATCTT---CTG---TCCAAC------TTGAAGATTGTCAAAGTAGCTATAGATACTACTCAAGAGGGACTCGAC---TTATTT------------------GCAATTGTCTACATAAGATACAAGGACTCGTGCGAGGCTCGAGTTGGTAAG------GATGTTGATCGCGTAGCTGTAGTCAGAAGATTCTTCAATGAAGGCATGGGATCC---------TTCAGTTTAGTGGGC------------CAAAACGGTATAAAAAAGAGT---------------------------
Brassica_napus_A09g28780D                TTGTCTGGGTATCCAAGGAAG------------------------------------------------AAT---TCCGAGGGGTTCGATGTC---GCTCCT---------GGACTAACTGAACAC---ATCTGT---AATGAT------ACTTGTTCC---TTAATCCTCCTTTATGCTAAGTTAGGCCTTCATCGT---TACAATTTGGTCCAG---GGGAAAAACTTACAGCTCAGTAGCGTTAAGAAATACAACAAGTCCATGTCTGTTAATTCCTCTTACTACATAACTTTGGTAGCTATTCATCCAACC---CAGTTGCTTCAA---ACTTTTCAGACTAGAGTTAATGAA---------CTACGCTATGGC---GAATTGGTTTTG---GAA---TGCTGTACTGCT---AGACCTCTTGGCGAAACCCAC---------AAGCCTGTGGAA------------------------------CTCCATACCTTTCCTGAGTGG---CCGCCCAAGAATCCTTTTAAG---AAATCAAAG---AGATGTTACGTT---CTGAAGAAGTCAGAGTTGCGAGAGAATGATTGGATTCGTCTATACTTGGAACTCGCAGTTGCCGCGTCGAATAGGGACACCCTT---AACCATCTT---GTG---TCCAAC------TTGAAGATTGTCAAAGTGGCGGCTCAAGGCATACAG------------------------------------------------TGGCCTTACCTTGTCTCGTCGTGT------------GCCCAA------GAC---------------GAGATCCATCGAGTTTTTCTTGAG------------------------------------------------------------------------------------------------
Brassica_napus_C04g55180D                ---------------------ATGTCGAAGCGAGAA------------------AACAGGGAAGAA---------------GCGCTAGCATCACAAGTCACT---CGG---------------------------------------------------------------------------------------------------------------------------------------------------------------------AAGACGAAC------------------------------------------------------------------------------------------------------------------------------------------------------------------------------------------------------------------------------------------------------GTG---GGT------------------------------ACGAAAAAAGCTATGGAAGTAACTGGATGGCTTCATCTATACGCGAAATTCGCACTG---------------------------------------AAGAAATTGTGTCTGCCAGTTGAGATGAGGAAGATAATTGTAAGAACCAGGGAGGATGTGGAGTCG---AAGAAGAAAGTCAAGGCGTATAATGCAATCTTCTACATTAGCTTCAAA------------ACTCGCTGT------GGTAGA------GACTTCAATGCTATTATAAGGAGGACAACGGAT---------AGATTGCCAGGGCATTTCTCGCTTGAA------------------------GTC---AAG---TGTTTGATTTGA---------------
Brassica_napus_C04g55200D                ------------------------------------------------------------------------------------------------------------------------------------------------------------------------------------------------------------------------------------------------------------------------------------------------------------------------------------------------------------------------------------------------------------------------------------------------------------------------------------------------------------------------------ATGACA---GAGGATGAACTC---GGAGCT---AAGCTGCAATACTAT------------------GAGATGGAAGTAACTGGATGGCTTCATCTATACGCGAAATTTGCGCTGTACTCC------AAG------------CGATCGCAAGAAATTGTGTCTTTACTGCCAGTTGAGATGAGGAAGATAATTGTAAGAACCAGAGAGGATGTGGAGTCG---AAGAAGAAAGTCAAGGCGTATAAT------------------------------------------------------------------------------------AAGGAGGACAAC---------GGATAA------------------------------------------------------------------------------------
Brassica_napus_Cnng66270D                ATGAACGATGTGTTGGAAGAGCTGTGGCTCGACGAACGCAAGCGGAAGGACGAATATAACCGACAAGTATCCGAATCCGGCGGTTTCGATGTGGAC---CCTTTTGGTGGG---ATAGTTCCCAGTGGA---TGTAGTGATTACAGC------------------------CTCTTCGGCAAGGTCGGACTCCAT---TGTTACAAC---CTTGAAAAGGGGACTAACTTGCAGTTCAAGCAAGTCACCAAAGTCAATACACAA---------ATCTGTTCATTTTACATCACGTTGGAGGCCACTGATCCGGTC---GACTCACTT---GTTACATTCCAGACCTGTGTCACCGATACTGTCAAGCATCAA---GCACGT---CTGAGAGCCTTCACAACT------ACT---TGCAGAATCAAG------CCT------CCA---ACG---TCCATTTGGTACCCAGATGATGTAGAAGCCTGTTACAAAGTTGATTTGCCTAATTGGCTACAA---GATGATGCACTT---GGAGAT---AAGCTTCAATTCTAT---GAGGTGAAAGATTGGGAGTTGAAGGACAACCAGTGGCTTTATCTATACGCCGAGTTTGCATTGTTCTCC------CATTCG---------GGCGAT---GACCTGAGCGCTTATATGCCATTTGAGATGAAGAAAGTAGTGGTGCAAACCAAGGAAGAT---------------ATGAAGCTCAAGTCGGGCAATGCAGTCTTCTTCCTGAGTTTCAAG------------CCCCGT---GGT---GGTCCA------GAGTGCAGAGGTGTAGTAAGGAGAACTACTGAT---------GGAAAACCTGGACACATGTGCCTTGAA------------------------GCT---AGG---TGTTGGATT------GACAAGTAG---
Brassica_napus_Cnng67390D                TTTCCTCGATCGTTTGACGAG---------GATGAGTATTTACGTCCGTATGAGTTCCGGCGTCGAGCGAATGAAAACGATGGTTTCGACATAGAAGGT---------------TTAATGCCTTTT---AGCTATCAAGGTCTC---TATCCCTATCGTCCTTTGGTCAAACGTTATGCGAAATTGGGTCTTCATCGC---TACAATATAAAAGAG---GGTACAAACTTTGAGCTAGATGCTCTAATCAAATTCAACATGAGGAGCGGT---GCTTGCTCTTTCCTCATAACCTTGGCTGCACGCGATACAGGTCGTCCCATG---CAA---ATTTTTCAGGTTCGGGTGGATGAA---------AACCGATATGGACTT---TTGGATGCG---ACT---TGCACTACTGCT---AGAATTAAA---GAGAGTACCGATGGATTT------------------TGT------CTATAT------------------TTCCCTGGTTGG---CCCTCAGATGGTGTTTTTGAT---GCTAGCGAA---CGCTTTTGCTCG---GTGGAGATATCAAAGTTGAGGAGCAATCCCTGGATTCGTTTGTACCTGGAGCTTACTGTTTATACAAAAGATCGGAGGATTTCAGATAGT------TATCTA---TCTAAG------TTGGAGATTGTGAAAGTGGTTATAGAAACTATCTATGATGAGCCTCCG------------CTCAAGGCTAAGAGTTCAGTCCTCTACATAGTTTTCAAGGGATTGGCT---AGG---TTCGGTGAG------CAACTTGAACGCAAAGCTATCATTAAAAGTGTCTTTGATGAGCAAACAGGATCC---------TTGTCTCTCATGGGTGATTTGTCA---------------CAAGACGAT------GTGGAAATGCAT---------
Brassica_napus_C08g26160D                ATGAACGATGTGTTGGAAGAGCTGTGGCTCGACGAACGGAAACGGAAGGAGGAATATAACCGGCAAGTATCCGAATCCGGCGGTTTCGATGTGGAC---CCATTCGGTGGG---ATAGTTCCCAGTGGA---TGTAGTGATTACAGC------------------------CTCTTCGGCAAGGTCGGACTCCAT---TGTTACAAC---CTTGAAAAGGGGACTAACTTGCAGTTCAAGCAAGTCACCAAAGTCAATACACAA---------ATCTGTTCATTTTACATCACGTTGGAGGCCACTGATCCGGTC---GACTCACTT---GTTACATTCCAGACCTGTGTCACCGATACTGTCAAGCATCAA---GCACGT---CTGAGAGCCTTCACAACT------ACT---TGCAGAATCAAG------CCT------CCA---ACG---TCCATTTGGTACCCAGACAAAGTTGATGCCTGTTACAGAGTTGATTTGCCTAATTGGCTACAA---GATGATGCACTT---GGGGAT---AAGCTTCAATTCTAT---GAGGTGAAAGATATGGAGTTGAAGGACAACCAGTGGCTTCATCTATACGCCGAGTTTGCATTGTTCTCC------CATTCG---------GGCGAT---GACCTGAGCGCTTATATGCCATTTGAGATGATAAAAGTAGTGGTGCAAACCAAGGAAGAT---------------ATGAAGCTCAAGTCGGGCAATGCAGTCTTCTTCCTGAGTTTCAAG------------CCCCGT---GGT---GGTCCA------GAGTGCAGAGGTGTAGTAAGGAGAACTACTGAT---------GGAAAACCTGGACACATGTGCCTTGAA------------------------GCT---AGG---TGTTGGATT------GACAAGTAG---
Brassica_napus_C03g68220D                ATGGAAGATGAT------------------------AGAAGAGGAGAT------GAT------------------------GGTTCTGAT---------------------ATAGAA------TTTAGG---------GGAGATGACTATATTATC---------------CTCTATAGTAGGGTTGGAGTCCAG---TGCCACAAT---CTTCAGAAGGGAACAAACTTTAAGTTTAAAAGCTGGGAGATGTTTAGGATCCAT------------TCTTCACTCTACATAACTTTGGAGGCAACGGATCCGGCCACTGGCTCTGTC---TTCTCTTTTCAGACGGTGTTATTCGATTATAGGCGCCGCAGT---TCATTGGGTGTCAGATTTTGGCTCAAC------TTAACCTCAAGAATCGAA------CGT---GAGCGT---ATGGATAATGTTTGGGACGAGGACACGGTACATGAACTCTACAAAGGTCCAATGCCCAAATGGTTTTCG---CATGATGCCTTG---GCCGAT---AGTAAAAAGTATTACGTG---GTGCCAGAATCAGAGCTCCATGACAATGACTGGCTTCAACTTCTCATGGAAGTCGCCTTCTTCTCC------AAAGCA---------GAT------TGTTTGGATGCTTACCTACCCTTGGAGCTCAACAGTGTTGTTGTGGAAACTTTTGAAGAT---AAGCCT---CGTGATAAGCTCATGGCAATCAATGCAATCTACTACCTAAGTTACAAGGAT---------CCTTCAACGCCTTTGGCTGGT------AATCACCTTGCCATAATAAGGAAAACCATGGAT---------GGGAAACCAGGTCACATGAGTCTTGAA------------------------GTT---GCT---CTAACC------ACCACCGAA---GAC
Brassica_napus_C01g08860D                ATGACGAGCTCA---------CTTTGC---------CGCAAGCGGAGGGATGATTCCTCT---------------CACAGTGAATTCGATGAT---------------------------CCAGTTCGTAAATTTGAAAATAGCGAACGTGACCTG---GCT---------ATTTATGCTAGATTTGGACTCCAC---TCCTACAAT---TCCCGCAAGGGCACCAACTTCCAGTTGTCAAGAGTAGACAAAATTAACTATGGA------------------TATTCCTTAACCTTTGAGGCCACGGATCCGGCA---GGTTCTTGT---TTCACTTTCCAGGCGCGTGTTCTT---------AATGTAAAA---GGATCCTACTACAGAATAATGACCGAA------GGT---TGTAGGATCAAA------CCTCAAATTCCAGAAAAAATACATCGATGG------------TTCGATGAAGTTTACAAAGAC---CTACCTGATTGGTATCCG---GATGATGCATTGTTGTCCGAC---CAG------TTTCAC---CAAGTGCAAGATTCAGACATTCTTGAAAACGATTGGCTTAAACTGTATGCCGATCTTGCCATGTACACACTG------------------AAGGCCGACCTGTTTGAGTCTTGGCTGCCTCTGGAGATCAGTAAGGTCGTTGTGCAGACTTTTGAATATGTCTCA------AAGGAAAAGCTCAAGGCCGGGAATGCAATCTTCTACTTCAGTTTCAAGGCT---------CCT------GGTCTGTGCCAG------GATCACAGAGTCATCATAAGAAGAACCACTGAT---------GGGCTTCCAGGACACGCTTGTCTTGAC------------------------TTCAAGTCT---TGCACC------AAGGCGAGTTCGGTC
Brassica_napus_C01g08900D                ------------------------------------------------GATGATTACGCT------TTTCGCGAGTCCAATGAATTCGATGAT---------------------------CCAGTTCATAAATTTGAAAACAGCGAACGTGACCTG---GCT---------ATTTATGCTAGATTTGGACTCCAC---TCCTACAAT---TCCCGCAAGGGCACCAACTTCCAGTTGTCAAGAGTAGACAAAATTAACTATGGA------------------TATTCCTTAACCTTTGAGGCCACGGATCCGGCA---GGTTCTTGT---TTCACTTTCCAGGCGCGTGTTCTTAGAACATGCAATGTAAAA---GGATCCTACTACAGAATAATGCCAGAA------GGT---TGTAGGATCAAA------TCTGAAATTCCA------ATACATCGATGG------------TTCGATGAAGTTTACAAAGAC---CTACCTGATTGGTATTCG---GATGATGCATTGTTGTCCGAC---CAG------TTTTAC---CAAGTGCAAGATTCAAACATTCTTGAAAACGATTGGCTTAAACTGTATGCCGATCTTGCCATGTACACACTG------------------AAGGCCTACCTGTTTGAGTCTTGGCTGCCTCTGGAGATCAATAAGGTCGTTGTGCAGACTTTTGAATACGTGTCA------AAGGAAAAGCTCAAGGCCGGGAATGCAATCTTCTACTTCAGTTTCAAGGCT---------CCT------GGTCTGTGCCAG------GATCACAGAGTCATCATAAGAAGAACCACTGAT---------GGGCTTCCAGGACACGCTTGTCTTGAC------------------------TTCAAGTCT---TGCACC------ACACTACAAGAAAAC
Brassica_napus_C01g08910D                ATGACGAGCTCA---------CTTTGC---------CGCAAGCGGAGGGACGAATACACTCGCCAACTTCGCGAGTCCGATGGATTCGATGTTGAC---------------GTAACTAATCCAGTTGAGAAAATGAAAAAGAACGAACGTGACCTG---ACT---------ATTTATGCTAGACTTGGACTCCAC---TGCTACAAT---TCTCACAAGGGCACCAACTTCCAGCTGTCAAGAGTAGACAAAGTTAACTATGGA------------------TATTACATAACCTTGGAGGCCACGGATCCGGCAGTCGGTTCCTGT---TTCACTTTCCAGGCGAGTCTTTTT---------CCTGTAAAT---GAAGCAGGCTTCAGAATGATGACCGAA------GGT---TGTAGGATCAAA------CCTGAAACTCCAGAAGTCATTAGTCAATGG------------TACAATGAAGTTTACAAAGGC---CTCCCTAATTGGTATTCG---TATGATGCATTGATGCTCGAC---CAG------TTTTAT---CATGTGCAAGATTCAGACATTCTTGAAAACGATTGGCTTAATTTGTATGCCGAAGTTGCCATGTATGCGCTG------------------CAGAACGACTTGTTCGAGTCTTGGCTGCCTCTGGAGATCAATAAGGTCGTTGTGCAGACTTTTGAAGATGTGTCA------AAGGAAAAGCTCAAGGCCGCGAATGCAATCTTCTACTTCAGTTTCAAGGCT---------CCT------GGTCTGTGCCAG------GATCACAGAGTCATCATAAGAAGAACCACTGAT---------GGGCTTCCAGGACACATTTGTCTTGAC------------------------ATTAACTCT---TGCACC------AAGACTCTACCTCAG
Brassica_napus_C01g08970D                ATGACGAGCTCA---------CTTTGC---------CGCAAGCGGAGGGACGAT------------------------------TTCGATGTT---------------------------CCAATTCATAAAATGGAAGAGAACGAACGTGACCTG---GCT---------ATTTATGCTAGACTTGGACTCCAC---TTCTACAAT---TTCCGCAAGGGCACCAACTTCCAGTTTTCAAGAGTAGACAAAATTAACTATGGA------------------TATTACATAACCATGGAGGCCACGGATCCGGCC------------------------------------------------------------------------------------------------------------------------------GACGAAATAATACATCGATGG------------TTCGATGAAGTTTACAAAAAC---CTACCTGATTGGTATTCG---GATGATGCATTGTTGTCCGAC---CAG------TTTTAT---CAAGTGCAAGATTCAGATATGCTTGAAAACGATTGGCTTAATTTGTATGCCGAAGTTGCCATGTACGCGCTG------------------CAGAATGACTTGTTCGAGTCTTGGCTGCCTCTGGAGATCAAGAAGGTCGTTGTGCAGACTTTTGAAGAAGTGTCA------AAGGAAAAGCTCAAGGCCGCGAATGCAATCTTCTACTTCAGTTTCAAGGCT---------CCT------GGTCTGTGTCAG------GATCACAGAGTCATCGTAAGAAGAAGCACCGAT---------GGGCTTCCAGGACACATTTGTCTTGAC------------------------ATTAACTCT---TGCACC------AAGTAA---------
Brassica_napus_A04g22440D                ---------------------------------------------------------------------------------------------------------------------------------------ATGCATTTTTGT------------------------TTATAT------------------------------------------GGGAAGAAGTTACAGCTGAAGCGTGTGGTTAAAGTGAACGCTGAA---------ATCGCTTCGTCCTATTCGACATCAGAGGTGATAGACCCTGTA---AACTCACTG---CACACTTTCCAAACCATGGTCACTGATGCAGGCGAGAAGAAG---GCTAGC---TTGATACTATTGACAAAA------ATA---TGCAGAATCAAG------CCT------CCA---CTT---GTGTTTTGGGACTTTAATGCTATAGATGACTTCTATAAAACTGATATGCCTGATTGGCCTTTC---AATGATGGTGTT------GAT---AACCCGCACCTTTAT---CAGGTGAAAGAATCTGAGTTGGTAGACAATGAATGGATTTATCTATATGCTGAAGCTGCTTTGTTCTCC------GAGTGG---------CGCTCT---GAAATGAGTGATTATACGCCGTTTAAGATGAAGAAAGTAATGGTTCGT---------------------------------------------------------------------------------------------GGA---GGTCCA------GTGTGA------------------------------------------------------------------------------------------------------------------------------
Brassica_napus_C01g08550D                ------------------------------------------------------------------------------------------------------------------------------------------------------------------------------------------------------------------ATGGGGAAGGGGCGGATGTTACAATAC------------------------------------------------------------------------------------------------------------------------------------------------------------------------------------------------------------------------------------GATACGGCAGTAGATGATTGCTACAAAGATGGAATGCCCAAATGGTTGTCT---GATGAAGAATTG---GCGGAC---GATAAAAAGAACTATGTG---GTGCAAGAATCAGAGTGGCAGAAGAATGACTGGCTACATCTATTCACGGAAATTGCGTTCTACTCA------AAAACA---------AAT------GAATTGACTGCTCCCCCGCCCTTGGAGATCGAGAAGGTGGTTGTAGTAACTAAAGAAGACACAGAAGGC---CATGAGAAGCTGAAAGCCCATAATGCAATCTTCTACGTGAGTTACAAGGAA------------TCTTCAGAGTGGGCACGT------GATCACAAAGCAGTTATAAGGAAAACCATGGAT---------CGGAAGCCAGGACACATATATCTTGAA------------------------GTT---GTA---GCAGCA------GAGTGA---------
Brassica_napus_C01g08540D                ------------------------------------------------------------------------------------------------------------------------------------------------------------------------------------------------------------------------------------------------------------------------------------------------------------------------------------------------------------------------------------------------------ATGTGGAGTACC------TTAGCTTGCAGAATCAAA------------GATCGT---GTGGATGATCATTGGGACGATACGGCAGTAGATGATTTCTACAAAGGTGCAATGCCCAAATGGTTGTCT---GATGAAGAATTG---GCAGAC---AATAAAAAGTATTATGTG---GTAAGAATAAGATCA---TCAGGTAATGACTGGCTACATCTATTCACCGAAATTGCGTTCTTCTCA------AAAACA---------AAT------GTA------------------------------------------------------------------------------------------------------------------------------------------AAGTGGGCACGT------GATCACAAAGCGATAATAAGGAAAACCATGGAT---------GGGAAGCCAGGACACATGTATCTTGAA------------------------GTT---GTA---GCAGAA------GATTGA---------
Brassica_napus_C01g08530D                ------------------------------------AAAATGCGT------------------------------------------------------------------------------------------------------------------------------------------------TTGGGG---TGTTTT------------------------------------------------------------------------------------------------------------------------CCG---GTTTTGGCGGGAAATTGTGTT---------------------------------------------------------TTT---CTAGTTTTGGCG------------------------------------------------------------------------------------------------------------------------------TGC---------GTTAAACAATCAGAGCTTCGTGACAAAAACTGGCTGACTCTCTTAACTGAGTTTGCCTTCTTCACG------AAATGG---------AAT------GAGATCGAGGATTGCCGACCTTTGATTACTCAACATGTGGTTGTGGAAACTCTTGAAGAAGAGGAGCCG---AGTGATAAGCTCAATGCGGCCAATGCAGTCTTCTACATAACTTTTGAGGAT---------CCAACAATAGGTCGT---------------TATAGGGCGGTTGTACGGAAGACGATGGAT---------GGGAAACCTGGGCACATGCGCCTCGAG------------------------GTT---ACG---TGTTCGGTCTGA---------------
Brassica_napus_C01g08510D                ATGGAGGATTTT---------------------GAGAGAAGGCGGAAG------GAT------------------------GGTTTTGATGTGAAT---CCGTCT------AGACTA------GTTAAG---------GGCGATGACTATGACATC---------------CTTTATGGTAGACTTGGACTCCAC---TGCCACAAT---TTTCAGAAGGGAACAAACTTCAAGTTTGTGCGCTGGGAAAAGTATAGTGTTATC------------ACTGCAGTCTATGTAACTTTGGACGCCAAGGATCCTGTCTCTGACTCGGTC---TTCTCTTTTCAGACCTTGTTAAACGAAGATTCT---TCTCCA---GACCGTCCTGTT---ATGTGGACTACC------TTAGCCTGCAGAATCAAA------------AATGCT---GCGGATGATCATTGGGACGATAAGGCAGTAGATGATTTCTACAAAGATGGAATACCCAAATGGTCGTCT---GATGAAGAATTG---TCTGGC---AAGAAAAATTATTATGTG---GTGCAAGAATCAGAGTTGCAGGAGAATGATTGGCTGTATCTATTCACCGAAATTGCGTTCTACTCA------AAAACA---------AAT------GTGTTGACTGCTCCCCCACCCTTGGAGATTGAGAAGGTGGTTGTAGTAACTAAAGAAGACACAGAAGGC---CATGAGAAGCTGAAAGCCCATAATGCAATCTTCTACGTAAGTTACAAGGAA------------TCTTCAGAATGGGCGGGT------GATCACAGCGCGGTAATAAGGAAAACCAGGGAT---------GGCAAGCCAGGACATATGTATATTGAA------------------------GTT---GCA---GCAACA------GCAGATTGA------
Brassica_napus_C01g08500D                TTCAGTTTCGTATTTCCTTATTTATGTATAATGTACGAG---------GATGAT---------------------------GGGTGGTCCACATAC---------------------------------------------------------------------------------------------------------------------------GGCACAGCTTGCGATTTTCGGTTTATCAGTCAGTTACATGAGCAG---------TTCACCAAG---TTCGTAACATTTGAGGCCGTTAATCCAGCCGAC---TCTCCA---CTGACTTTCGAGACTTGTGTTAAGCATAACGATGTTACACAC---GTCCCAAATTTGTGG------ACGCAC------ATT---TGCAGGGTGGAA---------------------------TATGAGTGGAACGATGGAGCAGTACATGATTATTACAAAGGTGAAATGCCTAAATGGCTGTCT---GATGACCGTCAG---------------CAACGATGCTATGTG---GTTGAACAATCAGAGCTTCATGACAAAAACTGGCTGCCTCTCTTAACCGAGTTTGCCTTCTTCACG------AAATGG---------AAT------GAGATTGAAGATTGCCGACCCTTGATTACTCAACATGTGGTTGTGGAAACCCTTGAG------GAGCCG---AGTGATAAGCTCAATGCGGCCAATGCAGTCTTCTATATATCTTTTGAGGAT---------CCAACAATAGGTCGT---------------TACAGGGCGGTCATACGGAAGACGATGGAT---------GGGAAACCGGGGCACATGAGCCTCGAG------------------------GTT---ACG---TGTTGGTTTGCA---------------
Brassica_napus_C01g08480D                ---------------------ATGGGGCCAGAAGAAGAGATCCGAGCGTATGAT---------------------------GGGTGGTCCACATAC------------GGTAGGATAAAACCTCAAGCA------------------TATGACAGA---------------CTCTGCGCTAGACTTGCACTTTAC---TGTTACAAT---CTTCAGAATGGCACAGCTTACGATTTTCAGGTTATCATTCAGATACATGAGCAG---------TTCACCAAG---TTCATAACATTTGACGCCGTTAATCCATCCGACACTTCTCCC---CTCACTTTCGAGACTTGCGTTAAGCATGTCGATGTCACATTC---GTCCCCAAATTGTGG------ACGCAC------ATT---TGCAGGGTGGAA---------------------------TATGAGTGGGACGAGGGAGCAGTTAATGATTATTACAAAGATGAAATGCCTGAATGGCTCTCT---GATGACCGTCAG---------------CAACGATGCTATGTG---GTTGAACAATCAGAGCTTCATGACAAAAACTGGCTGCCTCTCTTAACTGAGTTTGCCTTCTTCACG------AAATGG---------AAT------GAGATTGAGGATTGCCGACCTTTGATTACTCAACATGTGGTTGTGGAAACTCATGAA---GAGGAGCCG---CGTGATAAGCTCATTGCGGCCAATGCAATCTTCTACATAACTTTTGATGAT---------CCAACGAAAGGTCGT---------------TACAGGGCGGTTGTACGGAAGACGATGGAT---------GGTAAACCTGGGCACATGCGCCTCGAG------------AAACGAAGCGAAGTC---GCT---TGTGTAAACGGAATATGA---------
Brassica_napus_C01g08470D                ATGGAGGATATT---------------------GAGAGAAGGCGGAAG------GAT------------------------GGTTTTGATGTGAAT---CCGTCT------ATGCTA------GTTAAG---------GGCGATGATTATGATATC---------------CTTTATGGTAGGCTTGGACTTCAC---TGCCACAAT---TTTCACAAGGGAACAAACTTCAAGTTTGGGCGCTGGGAAAAGTATAGTGTTATC------------ACTGCAGTCTATGTAACTTTGGACGCCAAGGATCCTGTCTCTGGCTCGGTC---TTCTCTTTTCAGACCTTGTTAAACGAAGATTCT---TCTCCA---GACCGTCCCGTT---ATGTGGACTACC------TTAGCCTGCAGAATCAAA------------AATGCT---GCGGATGCACGTTGGGACGATAAGGCAGTAGATGATTTCTACAAAGATGCAATACCCAAATGGTCGTCT---GATGAAGAATTG---GCTGGC---AAGAAAAACTATTATGTG---GTGCAAGAATCAGAGTTGCAGGAGAATGATTGGCTGTATCTATTCACCGAAATTGCGTTCTACTCA------AAAACA---------AAT------GTGTTGACTGCTCCCCCACCCTTGGAGATTGAGAAGGTGGTTGTAGTAACTAAAGAAGACACAGAAGGC---CATGAGAAGCTGAAAGCCCATAATGCAATCTTCTACGTAAGTTACAAGGAA------------TCTTCAGAATGGGCGGGT------GATCACAACGCGGTAATAAGGAAAACCATGGAT---------GGGAAGCCAGGACATATGTATATTGAA------------------------GTT---GCA---GCAACA------GCAGATTAA------
Brassica_napus_C01g07050D                ATGTACGATGTACTGGATGAGCTGTGTCTGGAT------GAGCTGAAG---------------------------------------------------------------------------------------------------------------------------------------------------------------------------GGGACAAATTTACAATTCAGGGCTGTAGAGAAAGTTAACGCAGAA---------GCCGTTTCATACTATATTACTTTGGAGGCCGTGGATCCAGAC---CATTCTCTT---GTTGCTTTCCAAACCTGTGTTTGGGATTCTGCCGAGAATAAA---GAGCGC---TTGAGATTGATCACTAAA------CAA---TGCAGGATTAAG------CCT------ACT---CGA---TGGCGATGGGACCCTAATGCTGTAGATAAATTCTACACAGGTGTGATGCCCAGTTGGCTACAGGATGATGATGCACTT---GGAAAT---AAGCTTCAGTTCCAT---GCCGTGAAGGACTCAGAACTGCAGGATAACGAATGGCTTAATCTTTACGCTGAAATTGCTTTGTCCTCA------GAGCGG---------CCCGAC------ATGGAAACTTATTTGCCGTTGAAGGTGAAGAAAGTAGTGGTGCGTACAAAGGAAGATGTGGAGCCG---AGTATGAAGCTGAAGTCGAGTAATGCAATCTTCTACATGACTTTCAAA------------ACCCAC---AGG---GGTCAT------GAGTGCAAAGCTATAATAAGGCAAACAAGGGAT---------GGTATACAAGGACACATGTGCCTTGAA------------------------GTT---ACA---TGCATATTG------GGAAAGTAG---
Brassica_napus_A03g42120D                ---------------------------------------------------------------------------------------------------------------------------------------------------------------------------------------------------------------------------------------------------------------------------ATGCCTTTGTTAGCATTATATGTAAACCTTGAACTCAAGGAT---------------------------------TCAGAGCTTGAAGAC---------AATGACTGGAGT---TTGTAC---TTG---AAA---CTTGCAGTTGCT---------------ACAACCAAT------------GACGTT---------------------------------------------------------------------------------------------------------------------TCCAGACTC---------------------------------------------------------------------------AGT---CTG---GCCAAT------TTGAAGATTCTGAAAGTGGCTACTGAAAGTAAC---------------------CAG---CTTGGAGACTACAATGCAGTTTTCTACATAGAGTACGAGGACTCTTGTGAGGCTCGAGTTGGTAAG------GATGTCCATCGCGCTGCTATTGTCAGAAGAATCTTGGATAAGCAGTCGGAAGTC---------GTGCGTCTCCTTGGTCAT------AATCAGAGC---------------TCGTCC---------------------
Brassica_napus_C02g05470D                ------------------------------------------------------------------------------------------------------------------------------------------------------------------------------------------------------------------------------------------------------------------------------------------------------------------------------------------------------------------------------------------------------------------------------------------------------------------------------------------------------------------------------------------------------------------------------------------------------------------------------------------------------------ATGAGCCTT---------CCAAATGATCTG---TCGAAG------TTGGTCATTACTAAAGTAGCCGTGTATAGTAGCGAGAACATTGTTGTGCCAAACGAG---CTCAATGCCAGAAATGCAATTTTCTACATCAAGTACAAG---------------------AATAAG------CATTTCGATCGCATAGCTATAGTAAGAAGAAACCTTGACAAGTTCTCTGGAGAT---------ATCACTCTCTCG------TTCGGCTGCGAATGGCGTTAG------------------------------------
Brassica_napus_C02g05450D                ATGGGA---------GATTCCATG------------GGATTCAGG---AAGGAGTTTATGGAGAAAGTGAGACAGTGTGGTGGGTTCGATGTCGAGAAACCAGGCCGT---AATTTCATGGCTTTG---GAGATCACAAAGGATAAA------------CCCTACATCGTCCTATATGCTAGGTTGGGGATCCACAAG---TACAATATGATCCAG---GGGACTAACTTGGAGCTGCATGGCATAGAGAAGTACAATGTGTTC---AAACCTTATTCCATTCACTTTGTAACCGCAGTTGCAAAGGATCCTGCCGGCGGTTCC------CTTACTTTCCAGACCAGTTTTTATGAA---------GAAGTCTATGGG---GTCAAGAGATTG---TCT---TGTTTTATTGCT---AGGCCCAAGCCC---CCACATAATTTATGGGTTCAATCTGATGATTCTGAT---GAT---------GAAGAC---AGTGAATTGCCTGAGTGG---CCGGGAGAGAATGCTTTCGAT---GATAAAAAG---CATTATTACGTG---GTGAAGAAATCAGAGCTTCGAGAAAATGACTGGATTCGTGTATACCTTGAGCTTGCATTCCTCGTTCCAAATTCGAGCATT---------CGAAGTGATCTG---TCGAAG------TTGGTCATTACTAAAGTAGCGGTGTATACTAGCGAGGACATGGCTTTGCCAAACGAG---CTCAATGCCAGAAATGCAATTTTCTACATCAAGTACGAG---------------------AATGAG------CATTGCGATGGCGTAGCTATAGTAAGAAGAAACATGGACAAGATCTCTGGAGAC---------ATCACTCTCTCG------TTCGGCTGCAATTGGGATTAG------------------------------------
Brassica_napus_C08g07190D                ATGAGTCAG------------------GGT---------------------------CTACGA---ACGGAGGAGCTCGAT---TTCAACTAC------CCTGAAGGG---GCATTGGCACACTTC---GAGTGTGAAGGCAAGTTGTATCCTAACTGTGCTTTGGTGAAGCTCTTTGCCAAGCTCGGCCTTCACCGA---TACAATTGGTTAGAG---GGGACAAACTTCCAGTTTGGTAGATTAAAGAGATTCAACATG------AGTGCTGCAACTGCCTACTTCATCACTCTGGTTGCACGCCTTCCAACCAGCCATTTGGAGCAA---ATCTTTCAGGTTGTAGTCGAAGAA---------GAACGCCTCGGT---ATTCTAGACTTG---ACG---TGCCGTCATTCT---AGACCTGAA---GAGAAGGAGATGCCTTCCTTACGTCCACAT------------CGCGTGTCC------------GACAGATTGTTTGATTGG---CCCTCCTCT------TTCAGT---GACACCAAA---CGGTTTTACTTG---TTGAATGAATCTGAGTTGCAATGT---GATTGGATTTCTTTGTATGTGGAACTTGCAATCTGTACTTCCCATAGGAAAATCAAAGCT------AGGGATCTC---ACCAAGTTTCACTTGGAGATTGTCCAAGTTGCCATAGAGTCTCTAGATGATAAGGAGCCCCCAAGT------CTCATGTCTAGAGCTGCTCTCCTTTACGTCACATATAAAGACGTGGTCAAGTCTCGGACCGGTTAG------------------------------------------------------------------------------------------------------------------------------------------------
Brassica_napus_C07g41610D                ATG------------------------------------------------------------------------------------------------------------------------------------------------------------------------------ATGAAACTTGGACTTCAC---TGTTACAAT---CTTGAGAAGGGAACAAGCCTCAAACTGGCTGCTATAAACAAATACAACGATGAG---------ATGTTTACTTACTACATAACGTTGGAGGCCATTGATACA------AACTCTCTT---TGCAACTTTCAGACGTGTGTTTTCAAA---GATCCGGAACAG---GCATCC---TTTGTGGCACAGACCGAA------ATT---TCCAGACTAAAA------CCT------AGC---ACT---AGAAGATGGAAGGAGGATGGAGTTGACGATTATTACAAAGGTAAAATGCCCAAGTGGTTCACC---AAAGATGAGATG---ATTAAT---AAGGGGCAGTTTTAT---GAGTTGCAAGAATCAGACTTGCAAGGACATGAGTGGCTTCATATGTATGCGGAGTTTGCTTTTCACTAT------AAGTGG---------ATGGCACAT---CTGAGGCCATTTCTACCATTGGAAATCAAGAAGGTAACTATACAAACTAAGGAA------TCGCTGCCATGCATGAAGCTCAAGGCCAACAATGCCATCTTCTACATTATCTTCAAAGAT---------CCGAGT---GGT---CCTGTG------GAGTACCAAGCGGTTGTAAGAAAGACCATGGAT---------GGGAGTCCTGGACACATTTGCTTGGAA------------------------GTC---GAC---TGCTTG---------GCCTACAAATCC
Brassica_napus_C08g29660D                ATGGCCGACGTGAGGAAAGAGTTG------------TACAAG---CCGGACGAGTATCGAAGAACCTTTTATACTCCTTGTACTTATAGT---------CCCACTGCCGGC---------AGTTACTCTCAATCTCAG---------CACGCCAAG---CCA---------CTCTTTGCTAAAATCGGACTCCAT---TGCTACAAT---CTCGAAAAGGGGACACACTTTGAATTGGGT---CTGCCTCGAGATTATGACCAG---------------------------ACCTTAGAGGCAAGGGATCCAGCACGCAATTACACT---TGCAGGTTTGAAACAAATGTTCGGCTTGCCACTGAGAATAAA---GATTGC---TTCCATGTTGTCACAACC------CGC---TGCAGGCCC---------CCC------CCA---------TGTGGATTTGACACACTCTCCGTGGATGAGCTTTTCAAAGGCAACATGCCCGATTGGTTGCCT---GATGACTATGCC---AGTCTGCTGCTGCTGCAATACTAC---GAGATGAAAGAATCAGAGGTGGAACAAAAAGAATGGCTTCATCTTTACGCTGAACTAGCCTTGTACACC------AAGAAG---------CAGACGGACATGTTTGAGCGTTCAAAGCCCCTGGAGCTCGGAAAGGTTGTTGTGCAAACTAGAGGAGTTGTC---------TCTCTGAAAGTTGAGTTGGATAATGCAGTCTTTTTCATAACATTCAAA------------ACAAGTTGCGGT------------------TGGAAAGGTATCATCAGGAGGACAAGGGAT---------GGGATTCCAGAGCATCTATCCCTTGAA------------------------GCC---AAG---TGCTTCATGTGA---------------
Brassica_nigra_002610                    ATGACCGAGATTCTTCCAAAC------GGAGATGAACGTAAACGGAAAGATGACTACTACCGTCAATTTTTAGAGTCCGACGGTTTCGATGTTGAT---CCGTATGGTGGT---CTAGTTCCTCACATA---GTGGAAGACAAGTATTACGAC------ATC---------TTGTTTAGTAGACTTGGACTTCAC---TGTTACAAT---CTTGAGAAGGGAACCAGCCTCAAATTGGCTGCTATTAACAAATACAACGATGAG---------AGGTTTACTTACCACATAACGTTGGAGGCCATTGACACT------AACTCTCTT---TGCAACTTTCAGACGTGTGTTTTCAAT---GATCCAGAACAG---GCATCC---TTTGTCGCACAGACCGAA------ATT---TCCAGACTAAAA------CCC------AGT---GAT---AGAAGATGGAAGGAGGATGGAGTGGATGATTCTTACAAAGGTAAAATGCCCAAGTGGTTGACC---AAGGATGAGATG---ATTACT---AAGGGGCAGTTTTAT---GAGTTGCAAGAATCGGACTTGCAAGGAAATGAGTGGCTTCATATGTATGCTGAGTTTGCGTTCCACTAC------AAGTGG---------ATGGCACAT---CTGAGGCCATTTCTACCATTGGAAATCAAGAAGGTTATTATACAAACTAAGGAA------TCGCAGCCATGCATGAAGCTCAAGGCCAACAATGCGATCTTCTACATTGTCTTCAAAGAT---------CCTAGT---GGT---CCTGTG------GAGTACCAAGCGGTTGTAAGGAAGAGCATGGAT---------GGGATTCCTGGACACATTTGCTTAGAA------------------------GTC---GAC---TGCTTG---------GCCTACAAATCC
Brassica_nigra_002611                    ATGACCGAGATTCTTCCAAAC------AGAGATGAACGTAAACGGAAAGATGACTACCACCGTCAATTTGTAGAGTCCGACGGTTTCGATGTAGAT---CCGTATGGTGGT---CTAGTTCCTCACATA---GTGGAAGACAAGTATTACGAC------GTC---------TTGTTTAGTAGACTTGGACTTCAT---TGTTACAAT---CTTGAGAAGGGAACCAGCCTCAAATTGGTTGCTATAAACAAATACAACGATAAG---------AGGTTTACTTACCACATAACGTTGGAGGCTATTGACACA------AACTCTCTT---TGCAATTTTCAGACTTGTGTTTTCAAT---GATCCGGAACAG---TCATCC---TTTCTGGCACAGACCGAA------ATT---TCCAGACTAAAA------CCT------AGT---GAT---AGAAGATGGAAGGAGGATGGAGTAGATGATTCTTACAAAGGTAAAATGCCCAAGTGGTTGACC---AAGGATGAGATG---ATTACT---AATGGGCAGTTTTAT---GAGTTGCAAGAATCGGACTTGCAAGGAAATGAGTGGCTTCACATGTATGCTGAGTTTGCTTTCCACTAC------AAGTGG---------ATGACACAT---CTGAGGCCATTTCTACCATTGGAAATCAAGAAGGTAATTATACAAACTAAGGAA------TCGCAGCCATGCATGAAGCTCAAGGCCAACAATGTCATCTTTTACATTATCTTCAAAGAT---------CCGAGT---GGT---CCTGTG------GAGTACCGAGCGGTTGTAAGGAAGACCATGGAT---------GGGATTCCTGGACACATTTGCTTGGAA------------------------GTC---GAC---TGCTTG---------GCCTACAAATCC
Brassica_nigra_013520                    ------------------------------------------------ATGGAGCCCTGG---------------------------------------------------------------------------------------------------------------------------------------------------------------------------------------------------------------------------------------------------------------------------------------------------------------------------------------ACGCTT------------------------------CAGGATGAG---------------------------------------------------CTATACAAAGATGCATTG---GAGTGG---CCGTCGGTGGATGCTTTCAAC---GATAGAAAG---AGATTTTACATG---GTGAATAAGAGC------------------------------------------------------------------------------------CATTTG---TCCACG------TTGAAGATATTGAAAGTTTGGATAGAAATTAACGATGATGATGAACCGCCAAATGCGAGACTCAAAGCCAAAAGCACAGTTTGCTACATAACTTTCCGC---TTGGCCAGTTCCGGGATTAGAGAG------CATATTGAACGCAGGGCTATTGTGAGAAGAGTAATCAGTGAG------------------------------------------------------------------------------AGG---------------
Brassica_nigra_015147                    GTGATCGGAGGA---------------GATTCGGAA---------------------------------------------GGTTCTGATATTGGA---TCGCGA------GTT------------------------------GACTATGATATA---------------CTCTATAATAGGATTGGAATCCAG---TGCCACAAT---CTTCACAAGGGAACAAACTTTAAGTTTAAAAGCCGGAAGATGTATAGGGCCCTC------------TTTTCATTTGACATAACTTTGGAGGCAACGGATCCGGCCACTGGCTCTATC---TTGTCTTTTCAGACGCTGTTTGGCGATGCAGGACGCCGCAGT---TCATTGGGTGTCAGATTGTGGCACAAC------TTAGGCTCAATAATCAAA------CGT---GCCGAG---CAGGATGATGAATGGGACGACAGCACGGTACATGATTTCTACAAAGGTCCAATGCCCAAATGGTTTTCT---GATGAGGCCATG---GAAGAT---AGTAAAAAGTATTACGTG---ATGCCTGAATCTGAACTGCATGACAATGACTGGCTGCAACTACTCGTGGAAGTCGCCTTCTTCTCC------AACGCA---------GAT------CGTTTGGATGCTTACCTACCCTTGGAGCTCAACAGTGTTGTTGTGGAAACACTTGAAGATACAGAGCCT---CGTGAAAAGCTCAAGGCAGATAATTCAATCTTCTACATAAGTTACAAGGAT---------CCTCCTTACTTTTTGGCTGGT------GATCACGTTGCCATAGTGAAGAAAACCCTTGGT---------GGGAAACCAGGCTACATGGGTCTTGAA------------------------GTT---GCT---TTAACC------AAAGAACAA---TAA
Brassica_nigra_039727                    ---ATGACG---ACAGAAGAGGAGGAGGCGGAGGAGTACGCAAGAGTGGACGATTACTGGCGTGTTGTGAGAGAATCTGAAGGTTTTGATCTGGAGATTCCACCATATTGTGTAATGAGGCCTTAT---GATGGC------AAT---TATGGTGACGTTGATTTGGTGAAGGGTTATTGTGCGGTGGGACTGCAGCGT---TATAATATGATGCAG---GGGACAAACTACAAGCTGTCTTCCCTTATCAAATTCAACGTGACGGTGAACTGTGTGAGCTCGTACTACCTGACCTTGTTTGCACAAGATCCAGTTAGCCCATCGGTCAAG---ACCTTTCAGGTTCGGATTGATGAA---------AAATCTTTTGGG---CGTTTGGATTTA---ACT---TGCTCTGTTGCT---AGACTCAAA---GAAGCCAAAGAGCCATTCATGCCT---CACTATGGTGGT---GCCAGC------CCCTTCGTAGGTGATTTGCCTCCATGG---CCATCGGATGCTGATTTGAGT---GATGGAAAA---CGATTTTACATG---GTGAATGGATCAGAGTTGGAAGCCAATGATTGGATTTCTACGTATTTGGTACTTGTCATTTTTTCACATGATAGTCTTATCGTAACG------GACTATCGG---TCCAAG------TTAAAGATTATAAATGTGGTCATAGAAACT---GATGATTCGCTCCCGTCAAAAGACAGACTCAATACCAAAAGTGCACACGTTTACATAACCTTCAAGGGTTTGGCTAAACCTGAAGTTGGTGAT------CATCTTGAGCGGAGAGCTATAGTTAGAAGAGTCATCTGTGAGAGCACAGGAGAG---------ATGAGCCTCTTGGGGAAGCTTGGTCAA------AAG------AAGGGT------CGCCAGGCCCAGAGCTCT---
Brassica_nigra_039728                    ATGTCGACC---TTAGAA---------TCGGTAGGTTCTTATGACGTGAGGGATTATTGGCGTCAAGTGAAAGAATCCGAGGGATTCGATGTCGAGTTACCACCAAATGGAGGACTGATGCCCTAC---GATTGTGTACGTTAT---TATCCTTATCCTGTACTGGTCAACCTTTATGCTAAGGTGGGGCTTCATCGT---TACAATATGTTTAAG---GAGACAAACTTCCAGCTTGATTCCCTAGTGAAATTCAACATGTTACCGAATTTTTTGTCCTCTTTCCGCATAACTTTGCTTGCACATGATCCATTTGGCCCATTGGAGAAA---ACCTTCCAGGTGAAAGTTGATGAG---------GAAAAAGTAAAC---TGTTTGCATATT---GCG---TGCACCATTTCC---AGACTTAAAGATGAACCCAAGAAGCCCTTTGTACCA---CCCTTTGATGCA---GCACTTGAT---TTCTTCAAAGGTGAATTGCCTGATTGG---CCGCCAGATGATGCTTTGAAT---GATGGAAAA---CGGTTTTACTTG---GTGAAGGAATCAGAGTGGCAAGCCAATGATTGGATTTCTATATATCTGGAACTTGTAATTTGTGCAGATGGTAGGCTGACCGAGAAGAAT---CATGTTTTT---TCCCAA------CTGGAGATTCTGGAAGTGGCCATAGAAACT---GAAGATGTGGAGCCGCCTAATGAGAGACTCAAGGCCACAAGTGCAAATGTCTACATAAAGTTTAAGGGCCTGGCAAATGTGGAGAGCGGTGAG------CATGTCGAACGTAAAGCTGTAGTCAGAAGAGTCCTCGATAAGCAT---GGAGAC---------CTGACTATTTCAGGCAAGTTTGGTCAAAGTACTCAA------AAGCAG------CTCCAAATCCAGAGTTGT---
Brassica_nigra_039729                    ATGTCGACC---TCGGAA---------TCGGTGGATTTTGACAGCGCGAGGGATTACTGGCGTCAAGTCCGTCAATCGGAGGGCTTCGATATAGAGATACCATCAAATTGTGGACTGTCGGCCTTC---GATTGTGTACGTTAT---TATCCTTATGCTGTCTTGGTCAACCTTTATGCTAAGGTGGGGCTTCATCGT---TACAATATGTTGAAG---GGTACAAACTTCCAGCTTGATTCCCTAGTGAAATTCAACATGTTACAAAATTTTGTGTCCTCTTACTACATGACTTTGCTTGCACACGAGCCACCTGACCCATTGGCGAAA---ACCTTCCAGGTGCGAGTTGATGAG---------CAAAAAGCAAAC---ATTTTGGATTTT---GAG---TGCTCCGTTGCC---AGAATTAAAGATGAAACCAAGAAGCCCTTTGTACAC---CACTTTGGTGGC---GCTTTGGAT---ATCTTCAAAGGTGAATTGCCTGATTGG---CCGTCAGATGATGCTTTGAAT---GATGGAAAA---CGGTTTTACTTG---GTGAAGGAATCAGAGTGGCAAGCCAATGATTGGATTTCTATGTATTTGGAACTTGTAATTTCTGCACATGATAGGGGGGCCCGGAAG---------------------------------------------------------------------------------AACGCAAAGCTGTAG------------------------------------------------------------------------------------------------------------------------------------------------------------------------------------------------------------
Brassica_nigra_039789                    ATGTCAAAT------------------------------------------------------------------TCA------------------------------------------------------------------------------------------------------------------------------------------------------------CTCTCT---------------------------------------------CTCTTA------------------CCG------GCTGCT---------------CAC---------------------------------GGC------------------AGC---------ATCTCCCCATCACCGCGG------------GGGCCACATACTCCT------------------------------------------------CCCCAA------CCA---------CAAATTAAT---------CGC---CGA---------------AAGGTTTCTGAGGGACGCTCTAACGACCGAAGTCTTCCCAACTTGAATAAAGTGGTTATCACAAATGATACGTGCCTTTCAGATGAG------TTTCTC---TCCAAT------TTGGAGTTTGAGAAAGCGGCTATAGAAACCACCGAGGACTCA------------------CTCAGTGCC---AATGCAACCATCTACATAACCTTTAAGGGA------------GAAACC---------------GTTGAGCCGAAAGCTATCATCAAAAGAGTGCTCGATCGTACAACGGGGCTC---------TTATCTCTCAGGGGTAGCTTG---------------------------------TTTGAA---------------
Brassica_nigra_044701                    ATGAGTCAG------------------GGT---------------------------CTACGA---AGGGAGGAGCTCGAT---TTCAACTAC------CCTGAAGGG---GCACTGGCACACTTC---GAGTGTGAAGGCAAGTTGTATCCTAACTGTGCTTTGGTGAAGCTCTATGCCAAGCTCGGTCTTCACCGA---TACAATTGGTTAGAG---GGGACAAACTTCTCTTTAAAGAGATTAAAGAGATTCAACATG------AGTGCTGCAACTGCCTACTTCATAACTTTGGTTGCACGCCTTCCAACCAGCGACTTGGAGCAA---ATCTTTCAGGTTGTAGTCGAAGAA---------GAACGTCTTGGC---ATTTTAGATTTG---ACG---TGCCCTCATTCT---AGACCTGAA---GAGAAGGAGATGCCTTCCTTACGTCCACAT------------CGCGTGACC------------CACAGATTGTTTGATTGG---CCCTCCTCT------TTCAGT---GACACCAAA---CGGTTTTACGTG---TTGACTGAATCTGAGTTGCAATGT---GATTGGATTTATTTGTATGTGGAACTTGCAATCTGTACTTCCCATAGGAAAATCAAAGCT------AGGGATCTC---TCCAAATTTGAGCTGGAGATTGTTCAAGTAGCCATAGAG------GATGATAAGGAGCCCCCAAGT------CTGAAGTCCAAAGCTGCTGTTATTTACATAACATATAAGGACTTGGTCAAGTCTCGGACTGGTAAA------CCTTGCCTCTCCAAAGCTGTTGTGAGACGAGTCGTCAATGAGGCTAAGGGAAAA---------TTGAGCATCCAAGGTGACTGCGAAGAGACG------GTTTCTAAGAAG------------AAGGGATCCCTACTC
Brassica_nigra_044749                    ------------ATGAGTCAT------GGTCACCGA------------------------------ACGGAGGAACTCAAT---TTCGAGAAC------CCCGACGAG---GGCCTGGTACATGTG---GAATGTGGTGGAGGG---TACCCTAACTGTGCCTTGGCGAAGCTTTATGCCAAGCTCGGCCTTCATCGC---TACAACTGGTTAGAG---GGGACAGACTTTGAGCTAGATAGCTTAATGAAATTCAACATG------AGTGCTGCATCTCCTTACTACATAACCTTGGTTGCGCGCCTCCCATCTAGCGGTTTGCAGCAG---ATCTTTCAGGTTCTCGTAGAGGAA---------GAACGTGTTGGC---ATTTTAGATTTG---ACA---TGCCCCATCTCT---AGACCTCAA---GAGAAGGAGACTCCTTTCTTACGTCCACAT------------TCCGTGACC------------GACAGATTGGTTGGCTGG---CCCTCCTCTATTGCTTTCACT---AACACAAAG---CGTTTTTACATG---TTGAATGAATCTGAATTGCAATGT---GATTGGATTTCTTTGTATGTGGAACTTGCAATCTGTACTTCCCATAGGAAAATCAAAGCT------AAGGATCTC---TCCGACTTTGAGTTGGAGATTGTCCAAGTGGCCATAGAA------GATGATAAGGAGCCCCCAAGC------CTCAAGTCTAAAGCTGCTGTCATCTACATAGCATACAAGGACTTGGCCAAGGCTAGGACTGGTGAG------CCTTATCACTACCAAGCTGTTGTGAGACGAGTCATCAACCAGGCTACGGGAACA---------TTGAGCATCCAAGGTGATTGCGCA------------GCGTGTAAGAAG---------------AGATCCCTAATG
Brassica_nigra_044750                    ATGAGTTGT------------------------------------------------------CTGACGAAGGAATCCGATGGTTTTGATTAT------CCCGGAGGT---AGACTGAGGCACTTT---GACTGTGAAGGCAAG---TATCCTTATCCTCAGCTGGTCAAGCTTTACGCTAAATTAGGAGTTCACAGA---TACAATCTCTTGGAG---GGAAAGAACCTAAAGTTCTGTAACCTAAAGAGTTTCAACATGGGGATTTTTTGTGCTTCCCCTTACTACATCACTTTGGATGCACGTAGT---AGCAGCGGTTTGCCGAAG---CCTTTTCAGGTTCTCATTAATGAA---------AGGAGGCTTGGC---TGTTTAGATTTG---GCT---GTGTCTATCGCT---AGACCTCGC------GTGAGTAAGCCTTTCCTGCGTGGACAT------------TGT---GAT---TTC------AGTCCATTGCCTCATTGG---CCTCCAGAGATCGCTTTGAGT---GATACAAAA---CGGTTTTACATG---GTGAATGAATCTGAGTTGCAAAACAATGGTTGGATATCTCTTTATTTGGAACTTGCACTCGTTAGTCACGTAAGGGATCTAACT---------CATTATCTT---GCCCAG------TTGGAGATTGTGCAG------------------------------------------------------------------------------------------------GCTCAGACTGGCGAG------CCATGTGATAGCAAAGCTATCGTCAGACGCGTTTTCAAAGAAGCTTCTGGAGAT---------TTGAAATTCGTGGGTAAGTATGAAAAAAAAGCTAGTATAGAGAAACGT------CTCTCGAAACGTTCT---GAG
Brassica_nigra_044798                    ATTCGTAATTCTGTTGACTCCGCTCAGAAAGAAGAACTTCGTAAG---GCTGAGTTTTGGCGTAAAGTGGATGAAACTGATGGCTTCGATATCGAGGCTCCTTGTTATGGTGGTATGAGTGTTTAT---AAAGGGGGAGTAGAT---------------CCCGTAGTGAGGCTTTATGCAAAGGTGGGACTTCATCGT---TACAATATGCTAGAG---GGGACCAACTTTCATCTCCACGAAATAGATAAATACAATCTAGTT---ATCATGCCTGTCTCGTATTACATTACTTTGCTTGCCGAGGATCCAACGTCC---TCC------CTTGTTTTCCAGACTAAGATTGACCAA---------AGAAGT---GCC---GAGATGGATTTC---ACT---TGTTATATCTCC---AGACCTAAAGGG---ATCGTGCAG---TTCTTCGATGGC------------------------------------GAAGACTTGCCTGACTGG---CCTTCAGAGGAGGCTTTTGCT---GATAAACGT---CGATTTTACAAG---GTGCAGGAATCAGATTGGGAAGAACATGACTGGATTCGCTTGTATATGGAAATTGCATTCTTTAATAGAGATAGG---------------CTGAATAACCTG---TCCGAT------TTAAAGATTTTGAATGTAGTTGTAGAGACTGAGGAAAATCTG------CCATATGAGACCCTCAAGAGTAGGAATGTCCTTGTTTACATAAGATATGATGACTTGGGA------------GGT---------------AAACACATAGCCATTGTTCGAAGAACTGTCGAGCCGACGACT------------CACGTTTGTCTCTTGGGC------------------GAGGTAGACTCTTAG---------------------------
Brassica_nigra_016749                    ------------------------------------------------------------------------------------------------------------------------------------------------------------------------------------------------------------------------------------------------------------------------------------------TACTACATAACGGTTGAAGCGGTGGATCCGTTG---TCTTCACCT---GTTACGTTCCAGACCTCTGTCTGGGATGCTGCTAAGAGCAAC---GAGAGC---TCGAGGTTTATCACAAAA------GTG---TGCAGAATCAAA---------------------ACC---TCTCGGTGGGACCACGATGCTGTAGACGAGTTCTATAAAGATGAT---ATCTATTGGCTAGAGGAGGATGATGCTCTT---GGAGAT---AAGCTACAATACTAT---GAGGTGAAGGAATCGGATATGCGAGATAACGAATGGCTTCATCTATATGCTCAAGTTGTAATGTTCTCC------AAGTGG---------GAAACT---GACCTTAGCGCTTATTTACCGGTGAAGATGAAGAGAGTAGTGGTACGAACAAGGGATGATGTAGAGTCG---AGTATGAAGCTGAGGTCAAAGAATGCAACTTTCTACATGAGTTTCACG------------GCCCGT---GGG---GGTCTC------GAGTGTAGAGGCATAGTAAGGCGTACGACGGAT---------GGAAGACCACAACACATGAGCTTTCAA------------------------GTT---AAC---TGTTGGATG------GACAACTAG---
Brassica_nigra_016815                    ATGTATGATGTGTTGGATGAA---------------CGTAAGAGGAAAGACGAATATCGCCTTCAAGCTGTGGAGTCTTGTGGGTTCGATGTTGAC---ATATTCAACGGG---ATAGTTCCCAGCGGA---TGTACTCCTTCCGAC------------------------CTCTTTGCAAAGACAGGACTCCAT---TGTTACAAT---CTTGAAAAGGGGAAGAAGTACCAGCTGAAGAGTGTAGTTAAAGTGAACGTTGAA---------ATCGCTTCCTCCTACTCAACATCAGAGGTGATAGATCCTGTA---AACTCACTC---CACACTTTCCAAACCTTGGTCACTGATGCTGGGGAGAAGAAG---GCAAGC---TTGATCCTGTTGACAAAA------ATA---TGCAGAATCAAG------CCT------CCA---CTT---GTCTTTTGGGACTTTAATGCTATAGATGACTTTTATAAAACTGATATGCCTGATTGGCCTTTC---AATGATGGTCTT------GAT---AACCCACACCTTTAT---GAGGTGAAAGAATCTGAGTTGCTAGACAATGAATGGCTTTATCTATACGCTGAAGCTGCATTGTTCTCC------GAATGG---------CACTGT---GAAATGAGTGATTATACGCCGTTTGAGATGAAGAAAGTAATGGTACAAACGAAGGAAGATGTAGAGTCC---AGTATGAAGCTCAAGTCGAGCAATGCAATCTTCTACATGATTTTCAAG------------GTTCGTGGAGGT---GGTCCC------GTGTGTAGAGGCATCGTAAGAAAAACAAGTGAT---------GGAAGAACAGGACACATGCGTCTCGAA------------------------GCT---AGA---TGTTGGATT------GACAAT---TCA
Brassica_nigra_029226                    ---------------------------------------------------------------------------------------------------------------------------------------------------------------------------------------------------------------------ATG---GGCACTACTTTTCAGAGGAAA------------------------------------------------------------------------------------------------------------------------------------------------------------------------------------------------------------------------------------------------------------------------------------------------------------------------------------------------------------------------------------------------------------------------------------AAAGTC---TCCAGT------CTGGAGCTTGTGAAGGTGGCTATAGAAACTGAC---GATGAGACTCCG------------CTCCAGGCCAAAAGTTCAGTCCTCTATATAGCTTTTAGAGGACTGGCT---ATT---ACTGATGAG------TCAGTTGAACGGAAAGCTGTGATCAAAAGCCTGTTCAACGAGCTTACAGGATCT---------TTGGCTCTCTAG---------------------------------------------------------------
Brassica_nigra_012094                    ------------------------------------------------------------------ATGCGGTACTCTGGTGGTGGTGAGACAACCGCAGTGCATGGT---------------------------------------------------------------------------------------------------------GGT---GGTGGTGGCTCTACTAAGAGA---------------------------------------------------------------------------------------------------------------------------------------------------------------------------------------------------------------------------------------------------------------GCATTGCCTAATTGG---CCTTCAGAT---------------GAGATCCAA---CGCCTTTACACG------------------------------------------------------------------------------------------------GAGAAATTC---TCCAGT------CTGGAGCTTTTGAAGGTGGCTATAGAAACTGAC---GATGAGACTCCG------------CTCCAGGCCAAAAGTTCAGTCCTCTATATAGCTTTTAGAGGACTGGCTACTATT---ACTGATGAG------TCAGTTGAACAGAAAGTTGTGATCAAAAGCCTGTTCAACGAGCTTACAGGATCT---------TTGGCTCTCCAGGGC------CGTCTCTTAGCTAGT---GAAGAGGAG------CTTAGC---------------
Brassica_nigra_043637                    ------------ATCCGAAAAGGCTTTACTAGGAAACTAGTGGAG------------------------------CACGGTGTATTCGATATGAAA---------------GGATACGGAAAAACCAAA---TGT---ACTAAAGAT---CCTTGTCCT---TTAGTCACCCTGTGTGCTAAGATGGGCCTTCATCGT---TACAATTTACTCAAG---GGTACAAAGTTTCAGCTCAAACACGTAGAGAAGTACATTGTCACAACTTCTGCTGCTCCCTCTTATTACATGACTTCGGTTGCAATTGACACAGGATCTTCTTCGCTTCAA---ACGTTTCAGACTCAAGTATCGCAA---------GAAAGTTACGGC---AAATTTATTCTG---ACT---TGCGATATTGCA---AGAATTCGAGGGGAAACAAAG---------------------------------------------------GATATTGACTTACCTGAGTGG---CCAACAGAGAATCCTTTT------GAAAAA------------TATTGC---CTGGTGAAATCAGAGCTGCAAGACAATGACTGGATTCGTCTTTATTTGGAACTTGCTATTGCCATAAAT------------GAACCTCAT---GGT---GTC---TTTAAC------TTGGAAATTGTGAAAGTGGCTACA------------GAT------------GTGGATGAAATCAATGCCAAAAATGCTAGCTTCTACATAAGGTACAGTGACTTGTCCAAA---------GCTGAG------GAT---GATTGCATTGCGATAGTTAGAAGAAGTTTCGATAAGGATACCGGATGC---------TTCATTCTTGCGGGTCAG------CATCAAAGTGAAATAAAGAAGCGT------------AATAAAAGGATTAAT
Brassica_nigra_043638                    ---------------------------ACGAAGAAACTAGTGGAG------------------------------CACGGT------------------------------------------------------------------------------------------------------------------------------------------GGTACAAAGTTTCAGCTCAAAGACGTAAAGAAGTACATTGTCACAACGTCTGCTGCTCCCTCTTATTACATGACTTCGGTTGCAATTGACACAATATCTTCTTCGCTTCAA---ACGTTTCAGACTCAAGTATCGCAA---------GAAAGCCGCGGC---CAATTTATTCTG---ACT---TGCGATATTGCA---AGAATTCGAGGGGAAACAAGG---------------------------------------------------GATATTGACTTGCCTGAGTGG---CCAGCAGAGAATCCTTTT------GAAAAA------------TATTGC---CTGGTGAAATCAGAGCTGCAAGACAATGACTGGATTCGTCTTTATTTGGAACTTGCTGTTGCCATAAAT------------GAACCTCAT---GGT---GTC---TTTAAC------TTGGAGATTGTGAAAGTGGCTACA------------GAT------------GTGGATGAAATCAATGCCAAAAATGCAACCTTCTACATAAGGTACAGTGACTTGTCCAAG---------GCTGAG------GAT---GATTGCATTGCTATAGTTAGAAGAAGCTTCGACGAGGATACTGGATGC---------TTCATTCTTACGGGCAAG------CATCAAAGTGAAATAAAGAAGCGT------------AATAAAAAGATTAAT
Brassica_nigra_005667                    ATGTCTGACGTGAAGGAAGAATTGAGC---AAGGAATACCAA------GAT---TATGATCAGTTT---AGT---CTTCTTACTTATTCT---------CCCACTTCTGGCTTGTTTTTGCCCTACAACAGCCTTACT---------TACGCGGAG---CCT---------CTCTGCGCCAAAATTGGAATTCAT---TGCTACAAT---CTCGAAAAGGGGACTAACTTTGAATCGCGTGCTGTGCCT------------------------GTAGCTGAGGGTCTGTTGACATTACGGGCAAGGGATCTAGCAAGAGGTTTGTTT---TGCAAGTTTGAAACAAAAGTTTGGTATCCCTCTGAGAATAAA---GGCTGC---TTCCATGTTATCACCTCC------CGC---TGCAGACCC---------CCC------CCA---------AGTGGATTTGACACACTTTCCGTGGATGAGCTATTCAAAGGCCACATGCCCGATTGGTTGCCT---GATGAC---------------AGTAAGCTGCAATGCTAT---GAGATGAAAGAATCAGAGGTTGAACAAAAAGGATGGCTTCAGCTTTACGCTGAACTAGCCTGGTACACC------AAGAAG---------CAGACGGACATGTTCGAGTATGGAAAGCCATTTGAGCTGCTAAAGATAGTTGTTCAAACCAAAGATGTTGTC---------TCAATGGAATTGAAGCTGGATTATGCAGTCTTCTACATTACCTTCAGA------------ACAAGGTGCGGT------------------TGCAAAGGTGTCATCAGGAGGACAAGGGAT---------GGGAGGCCTGTGCATTTATCCCTTGAA------------------------GCC---AAG---TGTTTCGTGTGA---------------
Brassica_nigra_005668                    ATGTCTGACGTGAAGAAAGAATTGAGT---AAGGAA------------------TATCGAAGATTTTTTCATACTCCTTGTACTTATACT---------CCCACTCTTGGCTGGGTTTTGTCTTACGAGCACCCTAAT---------CATGCGGAG---ACA---------CTCTGCGCTAAAATTGGACTTCAT---TGCTACAAT---CTCAAAAAG---GTAAAGTTTGTTCCTCGC---CTACCACACACACACACACAC---------GTAGCTGAGGGAGTGTTGACATTAGAGGCATGTGATCCAGCAAGAGATTGCTAT---TGCAAGTTTGAAACCAAAGTTTGGTATCCCACTGAGAATAAA---GATTGC---TTCCATGTTATCACATCC------CGC---TGCAGACCC---------CCC------CCA---------AGTGGATTTGACACACTTTCCGTGGATGAAGTATTCAAAGGCAACATGCCCGATATGTTGCCT---GATGAT---------------AGTAAGCTGCAGTACTAC---GAGATGAAAGAATCAGAGGTGGAACAAAAAGAATGGCTTCATCTATACGCTGAACTAGCCTGGTATACC------AAGATG---------AAGACGGGAATGTTTGAGTATGGAAAGCCAATTGAGCTACGGAAGATAATTGTGCAAACCAAAGAAGGTGTC---------TCAATGAAATTCAAGTTGGATAATGCAGTCTTCTACATTAGCTTCAGA------------ACAAGCTGCGGT------------------TGCAAAGGTATCATCAGGAGAACAAGGGAT---------GGGAGGCCCGAGAATTTATCCCTTGAA------------------------GCC---AAG---TGTTTCACGTGA---------------
Brassica_nigra_005669                    ATGTCCGACGGGAAGAAAGGATTGAGT---AAGGAATACAAGCAGCCGGATGAGTATCGGAGAACTTTTGTTACTCCTTGTCCATATAGT---------CCCCCTGCCGGC---------AATTACTCTCGATCTCAG---------CATGCCCAG---CCA---------CTCTTTGCTAAAATCGCACTCCAT---TGCTACAAT---CTCGAAAAGGGGACACACTTTGAATTGGGT---CTGCCTCGTTCTTATGACCAG---------------------------ACCTTAGAGGCAAGGGATCCAGTACGCAATTACACT---TGCAAGTTTGAAACAAATGTTCGGCTTGCCACTGAGAATAAA---GATTGC---TTCCATGTTATCACAACC------CGC---TGTAGGACC---------CCA------CCG---------AGTGGATTTGACACACTTTCCGTGGATGAACTATTCAGAGGCAACATGCCCGATTGGTTGCCT---GAT------------------AGTAAGCTGCAGTACTAC---GAGATGAAAGAATCAGAGGTGGAACACAAACAATGGCTTCATCTATACGCTGAAATAGCATTGTACACC------AAGAAG---------CAGACGGACAAGTTTGAGCATTCCAAGCCACTGGAGCTGGGGATGGTTTTTGTTCAAACCAGAGGAGTTGTC---------TCAAAGGAAGTAATGTTGGATAATGCAGTCTTCTTCATAAGCTTCAAA------------ACAAGTTGCGGT------------------TGCAAAGGTATCATCAGGAGAACCAGGGAT---------GGGAATCCAGAGCATTTATCCCTTGAA------------------------GCT---AAG---TGTTTCATGTGA---------------
Brassica_nigra_012515                    ATGGCGGACGTGAGGAAAGAGTTGAGT---AAGGAATACAAG------GATGAGTATCGGAGAACCTTTGTTACTTCTTGTCCATATAGT---------CCCCCTGCCGGC---------AATTACTCTCGATCTCAG---------CATGCCCAG---CCA---------CTCTTTGCTAAAATCGCACTCCAT---TGCTACAAT---CTCGAAAAGGGGACACACTTTGAATTGGGT---CTGCCTCGTTCTTATGACCAG---------------------------ACCTTAGAGGCAAGGGATCCAGTACGCAATTACACT---TGCAAGTTTGAAACAAATGTTCGGCTTGCCACTGAGAATAAA---GATTGC---TTCCATGTTATCACAACC------CGC---TGCAGGCCC---------CCC------CCA---------TGTGGATTTGACACACTTTCTGTTGATGAGCTTTTCAAAGGCAACATGCCCGATTGGTTGCCT---GATACCTATGCC---AGT---CAGCTGATGCAATACTAC---GAGATGAAAGAATCAGAGGTTGAACAAAAAGAATGGCTTCATCTTTACGCTGAACTAACCTTGTACACC------AAGATG---------CAGACGGACATGTTTGAGCGTTCAAAGCCCCTGGAGCTGGGAAAGGTTGTTGTGCAAACCAGA------------------TCTTTGAAAGTCAAGTTGGATAACGCAGTCTTCTTCATAACCTTCAAA------------ACAAGTGGCGGT------------------TGCAATGGTATCATCAGGAGGACAAGGGAT---------GGGATTCCAGAGCATCTATCCCTTGAA------------------------GCC---AAG---TGCTTCATCTGA---------------
Brassica_nigra_012563                    ------------------------------------------------------------------------------------------------------------------------------------------------------------------------------------------------------------------ATTTTGCAGGGGACACACTTTGAATTGGGT---CTGCCTCGTTCTTATGACCAG---------------------------ACCTTAGAGGCAAGGGATCCAGTACGCAATTACACT---TGCAAGTTTGAAACAAATGTTCGGCTTGCCACTGAGAATAAA---GATTGC---TTCCATGTTATCACAACC------CGC---TGCAGGCCC---------CCC------CCA---------TGTGGATTTGACACACTTTCTGTGGATGAGCTTTTCAAAGGCAACATGCCCGATTGGTTGCCT---GATGCCTATGCC---AGT---CAGCTGATGCAATACTAC---GAGATGAAAGAATCAGAGGTTGAACAAAAAGAATGGCTTCATCTTTACGCTGAACTAACCTTGTACACC------AAGATG---------CAGACGGACATGTTTGAGCGTTCAAAGCCCCTGGAGCTGGGAAAGGTTGTTGTGCAAACCAGA------------------TCTATGAAAGTCAAGTTGGATAACGCAGTCTTCTTCATAACCTTCAAA------------ACAAGTGGCGGT------------------TGCAATGGTATCATCAGGAGGACAAGGGAT---------GGGATTCCAGAGCATCTATCCCTTGAA------------------------GCC---AAG---TGCTTCATCTGA---------------
[truncated: 322,726 more chars]
