# Supplementary material for: Evolution of the Brassicaceae‐specific MS5‐Like family and neofunctionalization of the novel MALE STERILITY 5 gene essential for male fertility in Brassica napus
Source: New Phytol. 2020 Nov 23;229(4):2339–56. doi: 10.1111/nph.17053 (PMC7894334; doi:10.1111/nph.17053)
Supplement: Supplementary file 3 — Dataset S3 Full‐length CDS homologs of MS5 isolated from 22 different Brassica species. [file NPH-229-2339-s003.txt]

New Phytologist Supporting Information
Evolution of the Brassicaceae-specific MS5-Like family and neofunctionalization of the novel MALE STERILITY 5 gene essential for male fertility in B. napus
Authors: Xinhua Zeng, Hao Li, Keqi Li, Rong Yuan, Shengbo Zhao, Jun Li, Junling Luo, Xiaofei Li, Hong Ma, Gang Wu, Xiaohong Yan
Article accepted: 8 October 2020

Dataset S3. Full-length CDS homologs of MS5 isolated from 22 different Brassica species.

>Bna6449-070-1 
ATGAGTAATTCTGCGCCTGGAGGGTCGATGAAGAGGAAGGGGGGTGGGCGTAAGCGTAATCCAGATGAGCTAATTGTTGTTGATTCCGAGTATCGTGCGCCAGGACGTTCATATCGGCGCTTGGAAAAGAAGCGAGAGGCTCGCCGTAAGGCTCAGAGGGAGGAGATTTATCGAAGAGAAGAAGAGACTATTCGTAAGGCCGAGGAGGTTTTTTGGCGTAAAGTGGATGAAACAGATGGCTTCGATATCGAGATCGAGGGTGCTCCTTGTTATTTTGGTGGTATGAGTGTTTATAAAGGTGGAGTAGATTGTCCCCTTGTAGTGAAGCTTTATGCAACGGTGGGACTTCATCGTTACAATATGCTAGAGGGGACCAACTTGTATCTTCACAAAATAGAGAAATACGTTGTAGTTTGCACCCTCATGCCTGTCTCGTATAACATTACTTTGATTGCTGAGGATCCAGCTACCTCCTCCTTTGTTGTTTTCGAGACTAATGTTGACCAAAGAAGTTTAGGCCAGATTGATTTCACTTGTTATATCTCAAGACCTAAAGGGATCAAGAGTGAGATTTATCCGAACCAGTTCTTCGATGCCAAGGACTTGCCTGACAAGTGGCCTTCAAAGGAGGCTTTTGCTGATCAAAGTCGATTTTTGTACAAGATGCAGAAATCAGATTGGGAAGAACATGACTGGATTCGCTTGTATATGGAAATTTCATTCTTTAACAGAGATAGGTGTCTGGATCACAACATGTCTGATTTAAAGATTTTGGACGTAGTGGTAGAGACTGAGGAAAATGTGCCACGTGAGACTGTACTCAAGAGTCTTAGGAATGTCCTTGTCTACATAAGATATGATCAAGACTTGGGAGCGGATGGTGTTTGCAAACACATAGCCATTGTTCGAAGAACTGTCGAGCCGACAACTCACTGCGTTTGTCTCTTGGGCGAGTCTCAGCTTGTGCCCGACTCTGAGTAA
>Bna6449-067-1
ATGAAAACGAATCAGCCTGGTGAGAAGAATCCAGAAGAAGTGATGAGTAATTCTGCGCCTGGAGGGTCGACGAAGAGGAAGGGGGGTGGGCGTAAGCGTAATCCGGATGAACGAACTGTTGCTGATCTCGAGTATCGTGCGCCAGGACGTTCATATCGGCGCTTGGAAAAGAAGCGAATGGCTCGCCGTAAGGCTCAGAGGGAGGAGACTGCCCGAAAAGAAGAAGAGACTCTTGGTAAGGCTGAGGAGGCTTTTTGGCGTAAAGTGGATGAAACAGATGGCTTCGATATCGAGATCGAGGGTGCTCCTTGTTATTTTGGTGGTATGAGTGTTTATAAAGGTGGAGTAGATTGTCCCCTTGTAGTGAAGCTTTATGCAACGGTGGGACTTCATCGTTACAATATGCTAGAGGGGACCAACTTGCATCTTCACGAAATAGAGAAATACGTTGTAGTTTGTACCATCATGCCTGTCTCGTATTACATTACCTTGATTGCTGAGGATCCAGCTACCTCCTCCTTTGTTACTTTCCAGACTCATGTTGACCAAAGAAGTTTAGGCCAGATTGATTTCACTTGTTATATCTCCAGACCTAAAGGGACCAAGAGTGAGATTTATCCGACGCAGTTCTTCGATGCCAAGGACTTGCCTGACAAGTGGCCTTCAAAGGAGGCTTTTGCTGATCAAAGTCGATTTTTGTACAAGATGCAGAAATCAGATTGGGAAGAACATGACTGGATTCGCTTGTATATGGAATTTTCCTTCTTTAACAGACATAGGTGCCTGAATCACAACATGTCTGATTTAAAGATTTTGGACGTAGTGGTAGAGACTGAGGAAAATGTGCCACATGAGACTGTACTCAAGAGTCTTAGGAATGTCCTTGTCTACATAAGATATGATCAAGACTTGGGAGCGGATGGTGTTTCCAAACACATAGCCATTGTTCGAAGAACTGTCGAGCCCACAACTCACTGCGTTTGTCTCTTGGGCGAGTCTCAGCTTGTGCCCGACTCTGAGTAA
>Bna6007-067-2
ATGAAAACGAATCAGCCTGGTGAGAAGAATCCAGAAGAAGTGATGAGTAATTCTGCGCCTGGAGGGTCGATGAAGAGGAAGGTGGGTGGGCGTAAGCGTAATCCAGATGAACGAACTGTTGTTGATCCCGAGTATCGTGCGCCTGGACGTTCATATCGGCGCTTGGAAAAGAAGCGAGAGGCTCGCCGTAAGGCTCAGAGGGAGGAGACTTATCGAAGAGAAGAAGAGACTATTCGTAAGGCTGAGGAGGTTTTTTGGCGTAAAGTGGATGAAACAGATGGCTTCGATATCGAGTTCGAAGGTGCTCCTTGTTATTTTGGTGGTATGAGTGTTTATAAGGGTGGAGTAGATTGTCCCCTTGTAGCGCGGCTTTATGCAAAGGTTGGACTTCATCGGTACAATATGCTAGAGGGGACGAACTTGCATCTTCACGAAATAGAGAAATACGTTGTAGTTTGTACCATCATGCCTGTCTCGTATAACATTACCTTGATTGCTGAGGATCCAGCTACCTCCTCCTTTGTTACTTTCCAGACTAATGTTGACCAAAGAAGTTTAGGCCAGATTGATTTCACTTGTTATATCTCAAGACCTAAAGGGATCAAGAGTGAGATTTATCCGAACCAGTTCTTCGATGCCAAGGACTTGCCTGAGAAGTGGCCTTCAAAGGAGGCTTTTGCTGATCAAAGTCGATTTTTGTACAAGATGCAGAAATCAGATTGGGAAGAACATGACTGGATTCGCTTGTATATGGAAATTTCGTTCTTTAACAGACATAGGTGCCTGAATCACAACATGTCTGATTTAAAGATTCTGGACGTAGTGGTAGAGACTGAGGAAAATGTGCCACATGAGACTGTACTCAAGAGTCTTAGGAATGTCCTTGTCTACATAAGATATGATCAAGACTTGGGAGCGGATGGTGTTTGCAAACACATAGCCATTGTTCGAAGAACTGTCGAGCCGACAACTCACTGCGTTTGTCTCTTGGGCGAGTCTCAGCTTGTGCCCGACTCTGAGTAA
>Bna3008-067-2
ATGAAAACGAATCAGCCTGGTGAGAAGAATCCAGAAGGAGTGATGAGTAATTATGCGCCTGGAGGGTCGACGAAGAGGAAGGGGGGTGGGCGTAAGCGTAATCCGGATGAACGAACTGTTGTTGATTCCGAGTATCGTGCGCCAGGACGTTCATATCGGCGCTTGGAAAAGAAGCGAATGGCTCGCCGTAAGGCTCAGAGGGAGGAGATTTATCGAAGAGAAGAAGAGACTCTTGGTAAGGCTGAGGAGGTTTTTTGGCGTAAAGTGGATGAAACAGATGGCTTCGATATCGAGATCGAGGGTGCTCCTTGTCATTTTGGTGGTATGAGTATGTATAAAGGTGGAGATTGTCCACTTGAAGTGAAGCTTTATGCAAAGGTGGGACTTCATCGTTACAATATGCTAGAGGGGACGAACTTGCATCTTCACGAAATAGAGAAATACGTTGTAGTTTCTACCCTCATGCCTGTCTCTTATTACATTACTTTGATTGCTGAGGATCCAGCTACCTCCTCCTTTGTCGTTTTCCAGACTAATGTTGACCAAAGAAGTTTAGGCCAGATTGATTTCACTTGTTATATCTCCAGACCTAAAGGGACCAAGAGTGAGATTTATCCTAACCAGTTCTTCGATGCCAAGGACTTGCCTGAGAAATGGCCTTCAAAGGAGGCTTTTGCTGATCAAAGTCGATTTTTGTACAAGATGCAGAAATCAGATTGGGAAGAACATGACTGGATTCGCTTGTATATGGAAATTTCCTTCTTTAACAGAGACCGGTGGCTGGATCACAACATGTCTGATTTAAAGATTTTGGACGTAGTGGTAGAGACTGAGGAAAATGTGCCACATGAGACTGTACTCAAGAGTCTTAGGAATGTCCTTGTCTACATAAGATATGATCAAGACTTGGGAGCGGATGGTGTTTCCAAACACATAGCCATTGTTCGAAGAACTGTCGAGCCCACAACTCACTGCGTTTGTCTCTTGGGCGAGTCTCAGCTTGTGCCCGACTCTGAGTAA
>Bna4126-067-2
ATGAAAACGAATCAGCCTGGTGAGAAGAATCCAGAAGAAGTGATGAGTAATTCTGCGCCTGGAGGGTCGATGAAGAGGAAGGTGGGTGGGCGTAAGCGTAATCCAGATGAACGAACTGTTGTTGATCCCGAGTATCGTGCGCCTGGACGTTCATATCGGCGCTTGGAAAAGAAGCGAGAGGCTCGCCGTAAGGCTCAGAGGGAGGAGACTTATCGAAGAGAAGAAGAGACTATTCGTAAGGCTGAGGAGGTTTTTTGGCGTAAAGTGGATGAAACAGATGGCTTCGATATCGAGTTCGAAGGTGCTCCTTGTTATTTTGGTGGTATGAGTGTTTATAAGGGTGGAGTAGATTGTCCCCTTGTAGCGCGGCTTTATGCAAAGGTTGGACTTCATCGGTACAATATGCTAGAGGGGACGAACTTGCATCTTCACGAAATAGAGAAATACGTTGTAGTTTGTACCATCATGCCTGTCTCGTATAACATTACCTTGATTGCTGAGGATCCAGCTACCTCCTCCTTTGTTACTTTCCAGACTAATGTTGACCAAAGAAGTTTAGGCCAGATTGATTTCACTTGTTATATCTCAAGACCTAAAGGGATCAAGAGTGAGATTTATCCGAACCAGTTCTTCGATGCCAAGGACTTGCCTGAGAAGTGGCCTTCAAAGGAGGCTTTTGCTGATCAAAGTCGATTTTTGTACAAGATGCAGAAATCAGATTGGGAAGAACATGACTGGATTCGCTTGTATATGGAAATTTCGTTCTTTAACAGACATAGGTGCCTGAATCACAACATGTCTGATTTAAAGATTCTGGACGTAGTGGTAGAGACTGAGGAAAATGTGCCACATGAGACTGTACTCAAGAGTCTTAGGAATGTCCTTGTCTACATAAGATATGATCAAGACTTGGGAGCGGATGGTGTTTGCAAACACATAGCCATTGTTCGAAGAACTGTCGAGCCGACAACTCACTGCGTTTGTCTCTTGGGCGAGTCTCAGCTTGTGCCCGACTCTGAGTAA
>Bna4126-067-1
ATGAAAACGAATCAGCCTGGTGAGAAGAATCCAGAAGAAGTGATGAGTAATTCTGCGCCTGGAGGGTCGACGAAGAGGAAGGGGGGTGGGCGTAAGCGTAATCCGGATGAACGAACTGTTGCTGATCTCGAGTATCGTGCGCCAGGACGTTCATATCGGCGCTTGGAAAAGAAGCGAATGGCTCGCCGTAAGGCTCAGAGGGAGGAGACTGCCCGAAAAGAAGAAGAGACTCTTGGTAAGGCTGAGGAGGCTTTTTGGCGTAAAGTGGATGAAACAGATGGCTTCGATATCGAGATCGAGGGTGCTCCTTGTTATTTTGGTGGTATGAGTGTTTATAAAGGTGGAGTAGATTGTCCCCTTGTAGTGAAGCTTTATGCAACGGTGGGACTTCATCGTTACAATATGCTAGAGGGGACCAACTTGCATCTTCACGAAATAGAGAAATACGTTGTAGTTTGTACCATCATGCCTGTCTCGTATTACATTACCTTGATTGCTGAGGATCCAGCTACCTCCTCCTTTGTTACTTTCCAGACTCATGTTGACCAAAGAAGTTTAGGCCAGATTGATTTCACTTGTTATATCTCCAGACCTAAAGGGACCAAGAGTGAGATTTATCCGACGCAGTTCTTCGATGCCAAGGACTTGCCTGACAAGTGGCCTTCAAAGGAGGCTTTTGCTGATCAAAGTCGATTTTTGTACAAGATGCAGAAATCAGATTGGGAAGAACATGACTGGATTCGCTTGTATATGGAATTTTCCTTCTTTAACAGACATAGGTGCCTGAATCACAACATGTCTGATTTAAAGATTTTGGACGTAGTGGTAGAGACTGAGGAAAATGTGCCACATGAGACTGTACTCAAGAGTCTTAGGAATGTCCTTGTCTACATAAGATATGATCAAGACTTGGGAGCGGATGGTGTTTCCAAACACATAGCCATTGTTCGAAGAACTGTCGAGCCCACAACTCACTGCGTTTGTCTCTTGGGCGAGTCTCAGCTTGTGCCCGACTCTGAGTAA
>Bna3008-070-1
ATGAGTAATTCTGCGCCTGGAGGGTCGACGAAGAGGAAGGGGGGTGGGCGTAAGCGTAATCCGGATGAACGAACTGTTGTTGATTCCGAGTATCGTGCGCCAGGACGTTCATATCGGCGCTTGGAAAAGAAGCGAATGGCTCGCCGTAAGGCTCAGAGGGAGGAGACTGCCCGAAAAGAAGAAGAGACTCTTGGTAAGGCTGAGGAGGCTTTTTGGCGTAAAGTGGATGAAACAGATGGCTTCGATATCGAGATCGAGGGTGCTCCTTGTTATTTTGGTGGTATGAGTGTTTATAAAGGTGGAGTACATTGTGCCCTTGTGGTGAAACTATTGGCTACGGTGGGACATCATCGTTACCATATGCTAGAGGGGACCAACTTGTATCTTCACAATATTGAGAAATATGTTGTAATTTCTACCCTCATGCCTGTCTCTTATTACATTACTTTGATTGCTGAGGATCCAGCTACCTCCTCCTTTGTCGTTTTCCAGACTAATGTTGACCTAAGAAGTTTACGCCATATTGATTTCACTTGTTATATCTCCAGACCTAAAGGGACCAACAGTGAGATTTATCCTAACCAGTTCTTCGATGCCAAGGACTTGCCTGAGAAATGGCCTTCAAAGGAGGCTTTTGCTGATCAAAGTCGATTTTTGTACAAGATGCAGAAATCAGATTGGGAAGAACATGACTGGATTCGCTTGTATATGGAAATTTCCTTCTTTAACAGAGACCGGTGGCTGGATCACAACATGTCTGATTTAAAGATTTTGGACGTAGTGGTAGAGACTGAGGAAAATGTGCCACATGAGACTGTACTCAAGAGTCTTAGGAATGTCCTTGTCTACATAAGATATGATCAAGACTTGGGAGCGGATGGTGTTTCCAAACACATAGCCATTGTTCGAAGAACTGTCGAGCCCACAACTCACTGCGTTTGTCTCTTGGGCGAGTCTCAGCTTGTGCCCGACTCTGAGTAA
>Bna3008-067-3
ATGAAAACGAATCAGCCTGGTGAGAAGAATCCAGAAGAAGTGATGAGTAATTCTGCGCCTGGAGGGTCGATGAAGAGGAAGGTGGGTGGGCGTAAGCGTAATCCAGATGAACGAACTGTTGTTGATCCCGAGTATCGTGCGCCTGGACGTTCATATCGGCGCTTGGAAAAGAAGCGAGAGGCTCGCCGTAAGGCTCAGAGGGAGGAGACTTATCGAAGAGAAGAAGAGACTATTCGTAAGGCTGAGGAGGTTTTTTGGCGTAAAGTGGATGAAACAGATGGCTTCGATATCGAGTTCGAAGGTGCTCCTTGTTATTTTGGTGGTATGAGTGTTTATAAGGGTGGAGTAGATTGTCCCCTTGTAGCGCGGCTTTATGCAAAGGTTGGACTTCATCGGTACAATATGCTAGAGGGGACGAACTTGCATCTTCACGAAATAGAGAAATACGTTGTAGTTTGTACCATCATGCCTGTCTCGTATAACATTACCTTGATTGCTGAGGATCCAGCTACCTCCTCCTTTGTTACTTTCCAGACTAATGTTGACCAAAGAAGTTTAGGCCAGATTGATTTCACTTGTTATATCTCAAGACCTAAAGGGATCAAGAGTGAGATTTATCCGAACCAGTTCTTCGATGCCAAGGACTTGCCTGAGAAGTGGCCTTCAAAGGAGGCTTTTGCTGATCAAAGTCGATTTTTGTACAAGATGCAGAAATCAGATTGGGAAGAACATGACTGGATTCGCTTGTATATGGAAATTTCGTTCTTTAACAGACATAGGTGCCTGAATCACAACATGTCTGATTTAAAGATTCTGGACGTAGTGGTAGAGACTGAGGAAAATGTGCCACATGAGACTGTACTCAAGAGTCTTAGGAATGTCCTTGTCTACATAAGATATGATCAAGACTTGGGAGCGGATGGTGTTTGCAAACACATAGCCATTGTTCGAAGAACTGTCGAGCCGACAACTCACTGCGTTTGTCTCTTGGGCGAGTCTCAGCTTGTGCCCGACTCTGAGTAA
>Bju87-070
ATGAGTAATTCTGCGCCTGGAGGGTCGATGAAGAGGAAGGGGGGTGGGCGTAAGCGTAATCCAGATGAGCTAATTGTTGTTGATTCCGAGTATCGTGCGCCAGGACGTTCATATCGGCGCTTGGAAAAGAAGCGAGAGGCTCGCCGTAAGGCTCAGAGGGAGGAGATTTATCGAAGAGAAGAAGAGACTATTCGTAAGGCCGAGGAGGTTTTTTGGCGTAAAGTGGATGAAACAGATGGCTTCGATATCGAGATCGAGGGTGCTCCTTGTTATTTTGGTGGTATGAGTGTTTATAAAGGTGGAGTAGATTGTCCCCTTGTAGTGAAGCTTTATGCAACGGTGGGACTTCATCGTTACAATATGCTAGAGGGGACCAACTTGTATCTTCACAAAATAGAGAAATACGTTGTAGTTTGCACCCTCATGCCTGTCTCGTATAACATTACTTTGATTGCTGAGGATCCAGCTACCTCCTCCTTTGTTGTTTTCGAGACTAATGTTGACCAAAGAAGTTTAGGCCAGATTGATTTCACTTGTTATATCTCAAGACCTAAAGGGATCAAGAGTGAGATTTATCCGAACCAGTTCTTCGATGCCAAGGACTTGCCTGACAAGTGGCCTTCAAAGGAGGCTTTTGCTGATCAAAGTCGATTTTTGTACAAGATGCAGAAATCAGATTGGGAAGAACATGACTGGATTCGCTTGTATATGGAAATTTCATTCTTTAACAGAGATAGGTGTCTGGATCACAACATGTCTGATTTAAAGATTTTGGACGTAGTGGTAGAGACTGAGGAAAATGTGCCACGTGAGACTGTACTCAAGAGTCTTAGGAATGTCCTTGTCTACATAAGATATGATCAAGACTTGGGAGCGGATGGTGTTTGCAAACACATAGCCATTGTTCGAAGAACTGTCGAGCCGACAACTCACTGCGTTTGTCTCTTGGGCGAGTCTCAGCTTGTGCCCGACTCTGAGTAA
>Bna3008-067-1
ATGAAAACGAATCAGCCTGGTGAGAAGAATCCAGAAGGAGTGATGAGTAATTATGCGCCTGGAGGGTCGACGAAGAGGAAGGGGGGTGGGCGTAAGCGTAATCCGGATGAACGAACTGTTGTTGATTCCGAGTATCGTGCGCCAGGACGTTCATATCGGCGCTTGGAAAAGAAGCGAATGGCTCGCCGTAAGGCTCAGAGGGAGGAGACTGCCCGAAAAGAAGAAGAGACTCTTGGTAAGGCTGAGCAGGCTTTTTGGCGTAAAGTGGATGAAACAGATGGCTTCGATATCGAGATCGAGGGTGCTCCTTGTTATTTTGGTGGTATGAGTGTTTATAAAGGTGGAGTAGATTGTCCCCTTGTAGTGAAGCTTCATGCAACGGTGGGACTTCATCGTTACAATATGCTAGAGGGGACCAACTTGTATCTTCACAATATTGAGAAATATGTTGTAGTTTGTACCATCATGCCTGTCTCGTATTACATTACCTTGATTGCTGAGGATCCAGCTACCTCCTCCTTTGTTACTTTCCAGACTCATGTTGACCAAAGAAGTTTAGGCCAGATTGATTTCACTTGTTATATCTCAAGACCTAAAGGGATCAAGAGTGAGATTTATCCGACGCAGTTCTTCGATGCCAAGGACTTGCCTGACAAGTGGCCTTCAAAGGAGGCTTTTGCTGATCAATGTCGATTTTTGTACAAGATGCAGAAATCAGATTGGGAAGAACATGACTGGATTCGCTTGTATATGGAAATTTCCTTCTTTAACAGACATAGGTGCCTGAATCACAACATGTCTGATTTAAAGATTTTGGACGTAGTGGTAAAGACTGAGGAAAATGTGCCACATGAGACTGTACTCAAGAGTCTTAGGAATGTCCTTGTCTACTTAAGATATGATCAAGACTTGGGAGCGGATGGTGTTTCCAAACACATAGCCATTGTTCGAAGAACTGTCGAGCCCACAACTCACTGCGTTTGTCTCTTGGGCGAGTCTCAGCTTGTGCCCGACTCTGAGTAA
>Bna6007-067-1
ATGAAAACGAATCAGCCTGGTGAGAAGAATCCAGAAGAAGTGATGAGTAATTCTGCGCCTGGAGGGTCGACGAAGAGGAAGGGGGGTGGGCGTAAGCGTAATCCGGATGAACGAACTGTTGCTGATCTCGAGTATCGTGCGCCAGGACGTTCATATCGGCGCTTGGAAAAGAAGCGAATGGCTCGCCGTAAGGCTCAGAGGGAGGAGACTGCCCGAAAAGAAGAAGAGACTCTTGGTAAGGCTGAGGAGGCTTTTTGGCGTAAAGTGGATGAAACAGATGGCTTCGATATCGAGATCGAGGGTGCTCCTTGTTATTTTGGTGGTATGAGTGTTTATAAAGGTGGAGTAGATTGTCCCCTTGTAGTGAAGCTTTATGCAACGGTGGGACTTCATCGTTACAATATGCTAGAGGGGACCAACTTGCATCTTCACGAAATAGAGAAATACGTTGTAGTTTGTACCATCATGCCTGTCTCGTATTACATTACCTTGATTGCTGAGGATCCAGCTACCTCCTCCTTTGTTACTTTCCAGACTCATGTTGACCAAAGAAGTTTAGGCCAGATTGATTTCACTTGTTATATCTCCAGACCTAAAGGGACCAAGAGTGAGATTTATCCGACGCAGTTCTTCGATGCCAAGGACTTGCCTGACAAGTGGCCTTCAAAGGAGGCTTTTGCTGATCAAAGTCGATTTTTGTACAAGATGCAGAAATCAGATTGGGAAGAACATGACTGGATTCGCTTGTATATGGAATTTTCCTTCTTTAACAGACATAGGTGCCTGAATCACAACATGTCTGATTTAAAGATTTTGGACGTAGTGGTAGAGACTGAGGAAAATGTGCCACATGAGACTGTACTCAAGAGTCTTAGGAATGTCCTTGTCTACATAAGATATGATCAAGACTTGGGAGCGGATGGTGTTTCCAAACACATAGCCATTGTTCGAAGAACTGTCGAGCCCACAACTCACTGCGTTTGTCTCTTGGGCGAGTCTCAGCTTGTGCCCGACTCTGAGTAA
>Bju85-067
ATGAAAACGAATCAGCCTGGTGAGAAGAATCCAGAAGAAGTGATGAGTAATTCTGCGCCTGGAGGGTCGATGAAGAGGAAGGTGGGTGGGCGTAAGCGTAATCCAGATGAACGAACTGTTGTTGATCCCGAGTATCGTGCGCCTGGACGTTCATATCGGCGCTTGGAAAAGAAGCGAGAGGCTCGCCGTAAGGCTCAGAGGGAGGAGACTTATCGAAGAGAAGAAGAGACTATTCGTAAGGCTGAGGAGGTTTTTTGGCGTAAAGTGGATGAAACAGATGGCTTCGATATCGAGTTCGAAGGTGCTCCTTGTTATTTTGGTGGTATGAGTGTTTATAAGGGTGGAGTAGATTGTCCCCTTGTAGCGCGGCTTTATGCAAAGGTTGGACTTCATCGGTACAATATGCTAGAGGGGACGAACTTGCATCTTCACGAAATAGAGAAATACGTTGTAGTTTGTACCATCATGCCTGTCTCGTATAACATTACCTTGATTGCTGAGGATCCAGCTACCTCCTCCTTTGTTACTTTCCAGACTAATGTTGACCAAAGAAGTTTAGGCCAGATTGATTTCACTTGTTATATCTCAAGACCTAAAGGGATCAAGAGTGAGATTTATCCGAACCAGTTCTTCGATGCCAAGGACTTGCCTGAGAAGTGGCCTTCAAAGGAGGCTTTTGCTGATCAAAGTCGATTTTTGTACAAGATGCAGAAATCAGATTGGGAAGAACATGACTGGATTCGCTTGTATATGGAAATTTCGTTCTTTAACAGACATAGGTGCCTGAATCACAACATGTCTGATTTAAAGATTCTGGACGTAGTGGTAGAGACTGAGGAAAATGTGCCACATGAGACTGTACTCAAGAGTCTTAGGAATGTCCTTGTCTACATAAGATATGATCAAGACTTGGGAGCGGATGGTGTTTGCAAACACATAGCCATTGTTCGAAGAACTGTCGAGCCGACAACTCACTGCGTTTGTCTCTTGGGCGAGTCTCAGCTTGTGCCCGACTCTGAGTAA
>Bju85-bni-1
ATGCGTAAGCCTGGCGAGAAGAATCCAGATGAACTAATGGTGATTCGTAATTCTGCGTGTCGCCCTTATGCGAGGCCTGGCGAGAAGAATCCACATGAACTAATTGTTGTTGATTCCTATGAGTATCGTGCGCCAGGACGTTCTTATCGACGCTTGGAAAAGAAGCAAAAGGCTCACCGTAAGGCTCAGAGGGAGGAGACTGCCCGAAAAGAAGAAGAGACTCTTCGTAAGGCTGAGGAAGCTTTTTGGCGTAAAGTGGAAGAAACAGATGGCTTCGATATCGAGATCGAGGGTGCTCCTTGTTATTTTGGTGGTATGAGTGTTTATAAAGGTGGAGTAGATTGTCCCCTTGTAGTGCGGCTTTATGCAAAGGTGGGACTTCATCGTTACAATATGCTAGAGGGGACCAACTTTCATCTCCACGAAATAGATAAATACAATCTAGTTTGTATCCCCATGCCTGTCTCGTATTACATTACTTTGCTTGCCGAGGATCCAGCTACGTCCTCCCTTGTTGTTTTCCAGACTAAGATTGACCAAAGAAGTTTAGCCGAGATGGATTTCACTTGTTATATCTCCAGGCCTAAAGGGATCATGAGTGGGATTTATCCGAAGCAGGTCTTCGATGGCGAAGACTTGCCTGACAAGTGGCCTTCAAAGGAGGCTTTTGCTGATAAACGTCGATTTTTGTACAAGGTGCAGGAATCAGATTGGGAAGAACATGACTGGATTCGCTTGTATATGGAAATTGCATTCTTTAATAGAGATAGGTGGCTGAATCACAACCTGTCCAATTTAAATATTTTGGACGTAGTTGTAGAGACTGAGGAAAATCTGCCATATGAGACCGTACTCAAGAGTTTTAGGAATGTCCTTGTTTACATAAGATATGATCAAGACTTGGGAGCGGATGGTGTTTGCAAACACATAGCCATTGTTCGAAGAACTGTCGAGCCGACAACTCACTGCGTTTGTCTCTTGGGCGAGTCTCTGCTGGTACCCGACTCTTAG
>Bju85-070
ATGAGTAATTCTGCGCCTGGAGGGTCGATGAAGAGGAAGGGGGGTGGGCGTAAGCGTAATCCAGATGAGCTAATTGTTGTTGATTCCGAGTATCGTGCGCCAGGACGTTCATATCGGCGCTTGGAAAAGAAGCGAGAGGCTCGCCGTAAGGCTCAGAGGGAGGAGATTTATCGAAGAGAAGAAGAGACTATTCGTAAGGCCGAGGAGGTTTTTTGGCGTAAAGTGGATGAAACAGATGGCTTCGATATCGAGATCGAGGGTGCTCCTTGTTATTTTGGTGGTATGAGTGTTTATAAAGGTGGAGTAGATTGTCCCCTTGTAGTGAAGCTTTATGCAACGGTGGGACTTCATCGTTACAATATGCTAGAGGGGACCAACTTGTATCTTCACAAAATAGAGAAATACGTTGTAGTTTGCACCCTCATGCCTGTCTCGTATAACATTACTTTGATTGCTGAGGATCCAGCTACCTCCTCCTTTGTTGTTTTCGAGACTAATGTTGACCAAAGAAGTTTAGGCCAGATTGATTTCACTTGTTATATCTCAAGACCTAAAGGGATCAAGAGTGAGATTTATCCGAACCAGTTCTTCGATGCCAAGGACTTGCCTGACAAGTGGCCTTCAAAGGAGGCTTTTGCTGATCAAAGTCGATTTTTGTACAAGATGCAGAAATCAGATTGGGAAGAACATGACTGGATTCGCTTGTATATGGAAATTTCATTCTTTAACAGAGATAGGTGTCTGGATCACAACATGTCTGATTTAAAGATTTTGGACGTAGTGGTAGAGACTGAGGAAAATGTGCCACGTGAGACTGTACTCAAGAGTCTTAGGAATGTCCTTGTCTACATAAGATATGATCAAGACTTGGGAGCGGATGGTGTTTGCAAACACATAGCCATTGTTCGAAGAACTGTCGAGCCGACAACTCACTGCGTTTGTCTCTTGGGCGAGTCTCAGCTTGTGCCCGACTCTGAGTAA
>Bca79-067-2
ATGAAAACGAATCAGCCTGGTGAGAAGAATCCAGAAGAAGTGATGAGTAATTCTGCGCCTGGAGGGTCGACGAAGACGAAGACGAAGAGGAAGGGGGGTGGGCGTAAGCGTAATCCAGACCAACGAACTGCTGTTGATTCCGAGTATCGTGCGCCAGGACGTTCATATCGGCGCTTGGAAAAGAAGCGAGAGGCTCGCCGTAAGGCTCAGAGGGAGGAGATTTATCGAAGAGAAGAAGAGACTCTTCGTAAGGCTGAGGAGGTTTTTTGGCGTAAAGTGGATGAAACAGATGGCTTCGATATCGAGATCGAGGGTGCTCCTTGCCATTTTGGTGGTATGAGTATGTATAAAGGTGGAGATTGTCCACTTGAAGTGAAGCTTTATGCAAAGGTGGGACTTCATCGTTACAATATGCTAGAGGGGACGAACTTGCATCTTCACGAAATAGAGAAATACGTTGTAGTTTGTACCCTCATGCCTGTCTCTTATTACATTACTTTGATTGCTGAGGATCCAGCTACCTCCTCCTTTGTTGTTTTCCAGACTAATGTTGACCAAAGAAGTTTAGGCCAGATTGATTTCACTTGTTATATCTCCAGACCTAAAGGGATCAAGAGTGAGATTTATCCTAACCAGTTCTTCGATGCCAAGGACTTGCCTGACAAGTGGCCTTCAAAGGAGGCTTTTGCTGATCAAAGTCGATTTTTGTACAAGATGCAGAAATCAGATTGGGAAGAACATGACTGGATTCGCTTGTATATGGAAATTTCCTTCTTTAACAGACATAGGTGCTTGAATCACAACATGTCTGATTTAAAGATTTTGGACGTAGTGGTAGAGACTGAGGAAAATTTGCCACATGAGACTGTACTCAAGAGTCTTAGGAATGTCCTTGTCTACATAAGATATGATCAAGACTTGGGAGCGGATGGTGTTTGCAAACACATAGCCATTGTTCGAAGAACTGTCGAGCCCACAACTCACTGCGTTTGTCTCTTGGGCGAGTCTCAGCTTGTGCCCGACTCTGAGTAA
>Bju81-070
ATGAGTAATTCTGCGCCTGGAGGGTCGATGAAGAGGAAGGGGGGTGGGCGTAAGCGTAATCCAGATGAGCTAATTGTTGTTGATTCCGAGTATCGTGCGCCAGGACGTTCATATCGGCGCTTGGAAAAGAAGCGAGAGGCTCGCCGTAAGGCTCAGAGGGAGGAGATTTATCGAAGAGAAGAAGAGACTATTCGTAAGGCCGAGGAGGTTTTTTGGCGTAAAGTGGATGAAACAGATGGCTTCGATATCGAGATCGAGGGTGCTCCTTGTTATTTTGGTGGTATGAGTGTTTATAAAGGTGGAGTAGATTGTCCCCTTGTAGTGAAGCTTTATGCAACGGTGGGACTTCATCGTTACAATATGCTAGAGGGGACCAACTTGTATCTTCACAAAATAGAGAAATACGTTGTAGTTTGCACCCTCATGCCTGTCTCGTATAACATTACTTTGATTGCTGAGGATCCAGCTACCTCCTCCTTTGTTGTTTTCGAGACTAATGTTGACCAAAGAAGTTTAGGCCAGATTGATTTCACTTGTTATATCTCAAGACCTAAAGGGATCAAGAGTGAGATTTATCCGAACCAGTTCTTCGATGCCAAGGACTTGCCTGACAAGTGGCCTTCAAAGGAGGCTTTTGCTGATCAAAGTCGATTTTTGTACAAGATGCAGAAATCAGATTGGGAAGAACATGACTGGATTCGCTTGTATATGGAAATTTCATTCTTTAACAGAGATAGGTGTCTGGATCACAACATGTCTGATTTAAAGATTTTGGACGTAGTGGTAGAGACTGAGGAAAATGTGCCACGTGAGACTGTACTCAAGAGTCTTAGGAATGTCCTTGTCTACATAAGATATGATCAAGACTTGGGAGCGGATGGTGTTTGCAAACACATAGCCATTGTTCGAAGAACTGTCGAGCCGACAACTCACTGCGTTTGTCTCTTGGGCGAGTCTCAGCTTGTGCCCGACTCTGAGTAA
>Bca79-Bni-1
ATGCGTAAGCCTGGCGAGAAGAATCCAGATGAACTAATGGTGATTCGTAATTCTGCGCCGAGACGGTGGTGGAGGGAGGGGGGAACGGGTAAGTGTAATCCAGACGAACTAATTGTTGTTGATTCCGATGAGTATCGTGCGCCAAGACGTTCAAATCGACACTGGGAGAAGAAGCAAAAGGCTCTCCGTAAGGCTCACAGGGAGGAGACTGCCCGAAAAGAAGAAGAGACTCTTCGTAAGGCTGAGGAGGCTTTTTGGCGTAAAGTGGATGAAACTGATGGCTTCGATATCGAGATTGAGGGTGCTCCTTGTTATTTTGGTGGTATGAGTGTTTATAAAGGTGGAGTAGATTGTCCCCTTGTAGTGCGGCTTTATGCAAAGGTGGGACTTCATCGTTACAATATGCTAGAGGGGACCAACTTTCATCTCCACGAAATAGATAAATACAATCTAGTTTGTATCCCCATGCCTGTCTCGTACTACATTACTTTGCTTGCCGAGGATCCAGCTACGTCCTCCCTTGTTGTTTTCCAGACTAAGATTGACCAAAGAAGTTTAGCCGAGATGGATTTCACTTGTTATATCTCCAGACCTAAAGGGATCGTGAGTGGGATATATCCGAAGCAGTTCTTCGATGGCGAAGACTTGCCTGACAAGTGGCCTTCAGAGGAGGCTTTTGCTGATAAACGTCGATTTTTGTACAAGGTGCAGGAATCAGATTGGGAAGAACATGACTGGATTCGCTTGTATATGGAAATTGCATTCTTTAATAGAGATAGGTGGCTGAATCATAACCTGTCCGATTTAAAGATTTTGAATGTAGTTGTAGAGACTGAGGAAAATCTGCCATATGAGACCGTACTCAAGAGTTTTAGGAATGTCCTTGTTTACATAAGATATGATCAAGACTTGGGAGCGGATGGTGTTCGCAAACACATAGCCATTGTTCGAAGAACTGTCGAGCCGACAACTCACTGCGTTTGTCTCTTGGGCGAGTCTCTGCTGGTACCCGACTCTTAG
>Bca76-bni-1
ATGCGTAAGCCTGGCGAGAAGAATCCAGATGAACTAATGGTGATTCGTAATTCTGCGCCGAGACGGTGGTGGAGGGAGGGGGGAACGGGTAAGTGTAATCCAGACGAACTAATTGTTGTTGATTCCGATGAGTATCGTGCGCCAAGACGTTCAAATCGACACTGGGAGAAGAAGCAAAAGGCTCTCCGTAAGGCTCACAGGGAGGAGACTGCCCGAAAAGAAGAAGAGACTCTTCGTAAGGCTGAGGAGGCTTTTTGGCGTAAAGTGGATGAAACTGATGGCTTCGATATCGAGATTGAGGGTGCTCCTTGTTATTTTGGTGGTATGAGTGTTTATAAAGGTGGAGTAGATTGTCCCCTTGTAGTGCGGCTTTATGCAAAGGTGGGACTTCATCGTTACAATATGCTAGAGGGGACCAACTTTCATCTCCACGAAATAGATAAATACAATCTAGTTTGTATCCCCATGCCTGTCTCGTACTACATTACTTTGCTTGCCGAGGATCCAGCTACGTCCTCCCTTGTTGTTTTCCAGACTAAGATTGACCAAAGAAGTTTAGCCGAGATGGATTTCACTTGTTATATCTCCAGACCTAAAGGGATCGTGAGTGGGATATATCCGAAGCAGTTCTTCGATGGCGAAGACTTGCCTGACAAGTGGCCTTCAGAGGAGGCTTTTGCTGATAAACGTCGATTTTTGTACAAGGTGCAGGAATCAGATTGGGAAGAACATGACTGGATTCGCTTGTATATGGAAATTGCATTCTTTAATAGAGATAGGTGGCTGAATCATAACCTGTCCGATTTAAAGATTTTGAATGTAGTTGTAGAGACTGAGGAAAATCTGCCATATGAGACCGTACTCAAGAGTTTTAGGAATGTCCTTGTTTACATAAGATATGATCAAGACTTGGGAGCGGATGGTGTTCGCAAACACATAGCCATTGTTCGAAGAACTGTCGAGCCGACAACTCACTGCGTTTGTCTCTTGGGCGAGTCTCTGCTGGTACCCGACTCTTAG
>Bca79-067-1
ATGAAAACGAATCAGCCTGGTGAGAAGAATCCAGAAGAAGTGATGAGTAATTCTGCGCCTGGAGGGTCGACGAAGACGAAGACGAAGAGGAAGGGGGGTGGGCGTAAGCGTAATCCGGATGAACGAACTGTTGCTGATCTCGAGTATCGTGCGCCAGGACGTTCATATCGGCGATTGGAAAAGAAGCGAATGGCTCGCCGTAAGGCTCAGAGGGAGGAGACTGCCCGAAAAGAAGAAGAGACTCTTGGTAAGGCTGAGGAGGCTTTTTGGCGTAAAGTGGATGAAACAGATGGCTTCGATATCGAGATCGAGGGTGCTCCTTGTTATTTTGGTGGTATGAGTGTTTATAAAGGTGGAGTAGATTGTCCCCTTGTAGTGAAGCTTTATGCAACGGTGGGACTTCATCGTTACAATATGCTAGAGGGGACCAACTTGTATCTTCACAATATAGAGAAATACGTTGTAGTTTGTACCATCATGCCTGTCTCGTATTACATTACCTTGATTGCTGAGGATCCAGCTACCTCCTCCTTTGTTACTTTCCAGACTCATGTTGACCAAAGAAGTTTAGGCCAGATTGATTTCACTTGTTATATCTCCAGACCTAAAGGGATCCAGAGTGAGATTTATCCGACGCAGTTCTTCGATGCCAAGGACTTGCCTGACAAGTGGCCTTCAAAGGAGGCTTTTGCTGATCAATGTCGATTTTTGTACAAGATGCAGAAATCAGATTGGGAAGAACATGACTGGATTCGCTTGTATATGGAAATTTCCTTCTTTAACAGACATAGGTGCCTGAATCACAACATGTCTGATTTAAAGATTTTGGACGTAGTGGTAGAGACTGAGGAAAATTTGCCACATGAGACTGTACTCAAGAGTCTTAGGAATGTCCTTGTCTACATAAGATATGATCAAGACTTGGGAGCGGATGGTGTTTGCAAACACATAGCCATTGTTCGAAGAACTGTCGAGCCCACAACTCACTGCGTTTGTCTCTTGGGCGAGTCTCAGCTTGTGCCCGACTCTGAGTAA
>Bca72-067-1
ATGAGTAATTCTGCGCCTGGAGGGTCGACGAAGACGAAGACGAAGAGGAAGGGGGGTGGGCGTAAGCGTAATCCGGATGAACGAACTGTTGCTGATCTCGAGTATCGTGCGCCAGGACGTTCATATCGGCGATTGGAAAAGAAGCGAATGGCTCGCCGTAAGGCTCAGAGGGAGGAGACTGCCCGAAAAGAAGAAGAGACTCTTGGTAAGGCTGAGGAGGCTTTTTGGCGTAAAGTGGATGAAACAGATGGCTTCGATATCGAGATCGAGGGTGCTCCTTGTTATTTTGGTGGTATGAGTGTTTATAAAGGTGGAGTAGATTGTCCCCTTGTAGTGAAGCTTTATGCAACGGTGGGACTTCATCGTTACAATATGCTAGAGGGGACCAACTTGTATCTTCACAATATAGAGAAATACGTTGTAGTTTGTACCATCATGCCTGTCTCGTATTACATTACCTTGATTGCTGAGGATCCAGCTACCTCCTCCTTTGTTACTTTCCAGACTCATGTTGACCAAAGAAGTTTAGGCCAGATTGATTTCACTTGTTATATCTCCAGACCTAAAGGGATCCAGAGTGAGATTTATCCGACGCAGTTCTTCGATGCCAAGGACTTGCCTGACAAGTGGCCTTCAAAGGAGGCTTTTGCTGATCAATGTCGATTTTTGTACAAGATGCAGAAATCAGATTGGGAAGAACATGACTGGATTCGCTTGTATATGGAAATTTCCTTCTTTAACAGACATAGGTGCCTGAATCACAACATGTCTGATTTAAAGATTTTGGACGTAGTGGTAGAGACTGAGGAAAATTTGCCACATGAGACTGTACTCAAGAGTCTTAGGAATGTCCTTGTCTACATAAGATATGATCAAGACTTGGGAGCGGATGGTGTTTGCAAACACATAGCCATTGTTCGAAGAACTGTCGAGCCCACAACTCACTGCGTTTGTCTCTTGGGCGAGTCTCAGCTTGTGCCCGACTCTGAGTAA
>Bca76-067-2
ATGAAAACGAATCAGCCTGGTGAGAAGAATCCAGAAGAAGTGATGAGTAATTCTGCGCCTGGAGGGTCGACGAAGACGAAGACGAAGAGGAAGGGGGGTGGGCGTAAGCGTAATCCGGATGAACGAACTGTTGCTGATCTCGAGTATCGTGCGCCAGGACGTTCATTTCGGCGATTGGAAAAGAAGCGAATGGCTCGCCGTAAGGCTCAGAGGGAGGAGACTGCCCGAAAAGAAGAAGAGACTCTTGGTAAGGCTGAGGAGGCTTTTTGGCGTAAAGTGGATGAAACAGATGGCTTCGATATCGAGATCGAGGGTGCTCCTTGTTATTTTGGTGGTATGAGTGTTTATAAAGGTGGAGTAGATTGTCCCCTTGTAGTGAAGCTTTATGCAACGGTGGGACTTCATCGTTACAATATGCTAGAGGGGACCAACTTGTATCTTCACAATATAGAGAAATACGTTGTAGTTTGTACCATCATGCCTGTCTCGTATTACATTACCTTGATTGCTGAGGATCCAGCTACCTCCTCCTTTGTTACTTTCCAGACTCATGTTGACCAAAGAAGTTTAGGCCAGATTGATTTCACTTGTTATATCTCCAGACCTAAAGGGATCCAGAGTGAGATTTATCCGACGCAGTTCTTCGATGCCAAGGACTTGCCTGACAAGTGGCCTTCAAAGGAGGCTTTTGCTGATCAATGTCGATTTTTGTACAAGATGCAGAAATCAGATTGGGAAGAACATGACTGGATTCGCTTGTATATGGAAATTTCCTTCTTTAACAGACATAGGTGCCTGAATCACAACATGTCTGATTTAAAGATTTTGGACGTAGTGGTAGAGACTGAGGAAAATTTGCCACATGAGACTGTACTCAAGAGTCTTAGGAATGTCCTTGTCTACATAAGATATGATCAAGACTTGGGAGCGGATGGTGTTTGCAAACACATAGCCATTGTTCGAAGAACTGTCGAGCCCACAACTCACTGCGTTTGTCTCTTGGGCGAGTCTCAGCTTGTGCCCGACTCTGAGTAA
>Bca76-067-1
ATGAAAACGAATCAGCCTGGTGAGAAGAATCCAGAAGAAGTGATGAGTAATTCTGCGCCTGGAGGGTCGACGAAGACGAAGACGAAGACGAAGAGGAAGGGGGGTGGGCGTAAGCGTAATCCAGACCAACGAACTGCTGTTGATTCCGAGTATCGTGCGCCAGGACGTTCATATCGGCGCTTGGAAAAGAAGCGAGAGGCTCGCCGTAAGGCTCAGAGGGAGGAGATTTATCGAAGAGAAGAAGAGACTCTTCGTAAGGCTGAGGAGGTTTTTTGGCGTAAAGTGGATGAAACAGATGGCTTCGATATCGAGATCGAGGGTGCTCCTTGCCATTTTGGTGGTATGAGTATGTATAAAGGTGGAGATTGTCCACTTGAAGTGAAGCTTTATGCAAAGGTGGGACTTCATCGTTACAATATGCTAGAGGGGACGAACTTGCATCTTCACGAAATAGAGAAATACGTTGTAGTTTGTACCCTCATGCCTGTCTCTTATTACATTACTTTGATTGCTGAGGATCCAGCTACCTCCTCCTTTGTTGTTTTCCAGACTAATGTTGACCAAAGAAGTTTAGGCCAGATTGATTTCACTTGTTATATCTCCAGACCTAAAGGGATCAAGAGTGAGATTTATCCTAACCAGTTCTTCGATGCCAAGGACTTGCCTGACAAGTGGCCTTCAAAGGAGGCTTTTGCTGATCAAAGTCGATTTTTGTACAAGATGCAGAAATCAGATTGGGAAGAACATGACTGGATTCGCTTGTATATGGAAATTTCCTTCTTTAACAGACATAGGTGCTTGAATCACAACATGTCTGATTTAAAGATTTTGGACGTAGTGGTAGAGACTGAGGAAAATTTGCCACATGAGACTGTACTCAAGAGTCTTAGGAATGTCCTTGTCTACATAAGATATGATCAAGACTTGGGAGCGGATGGTGTTTGCAAACACATAGCCATTGTTCGAAGAACTGTCGAGCCCACAACTCACTGCGTTTGTCTCTTGGGCGAGTCTCAGCTTGTGCCCGACTCTGAGTAA
>Bca72-Bni-1
ATGCGTAAGCCTGGCGAGAAGAATCCAGATGAACTAATGGTGATTCGTAATTCTGCGCCGAGACGGTGGTGGAGGGAGGGGGGAACGGGTAAGTGTAATCCAGACGAACTAATTGTTGTTGATTCCGATGAGTATCGTGCGCCAAGACGTTCAAATCGACACTGGGAGAAGAAGCAAAAGGCTCTCCGTAAGGCTCACAGGGAGGAGACTGCCCGAAAAGAAGAAGAGACTCTTCGTAAGGCTGAGGAGGCTTTTTGGCGTAAAGTGGATGAAACTGATGGCTTCGATATCGAGATTGAGGGTGCTCCTTGTTATTTTGGTGGTATGAGTGTTTATAAAGGTGGAGTAGATTGTCCCCTTGTAGTGCGGCTTTATGCAAAGGTGGGACTTCATCGTTACAATATGCTAGAGGGGACCAACTTTCATCTCCACGAAATAGATAAATACAATCTAGTTTGTATCCCCATGCCTGTCTCGTACTACATTACTTTGCTTGCTGAGGATCCAGCTACGTCCTCCCTTGTTGTTTTCCAGACTAAGATTGACCAAAGAAGTTTAGCCGAGATGGATTTCACTTGTTATATCTCCAGGCCTAAAGGGATCATGAGTGGGATATATCCTAAGCAGTTCTTCGATGGCGAAGACTTGCCTGACAAGTGGCCTTCAAAGGAGGCTTTTGCTGATAAACGTCGATTTTTGTACAAGGTGCAGGAATCAGATTGGGAAGAACATGACTGGATTCGCTTGTATATGGAAATTGCATTCTTTAATAGAGATAGGTGGCTGAATCATAACCTGTCCGATTTAAAGATTTTGAATGTAGTTGTAGAGACTGAGGAAAATCTGCCATATGAGACCGTACTCAAGAGTTTTAGGAATGTCCTTGTTTACATAAGATATGATCAAGACTTGGGAGCGGATGGTGTTCGCAAACACATAGCCATTGTTCGAAGAACTGTCGAGCCGACAACTCACTGCGTTTGTCTCTTGGGCGAGTCTCTGCTGGTACCCGACTCTTAG
>Bca72-067-3
ATGAAAACGAATCAGCCTGGTGAGAAGAATCCAGAAGAAGTGATGAGTAATTCTGCGCCTGGAGGGTCGACGAAGACGAAGACGAAGACGAAGAGGAAGGGGGGTGGGCGTAAGCGTAATCCAGACCAACGAACTGCTGTTGATTCCGAGTATCGTGCGCCAGGACGTTCATATCGGCGCTTGGAAAAGAAGCGAGAGGCTCGCCGTAAGGCTCAGAGGGAGGAGATTTATCGAAGAGAAGAAGAGACTCTTCGTAAGGCTGAGGAGGTTTTTTGGCGTAAAGTGGATGAAACAGATGGCTTCGATATCGAGATCGAGGGTGCTCCTTGCCATTTTGGTGGTATGAGTATGTATAAAGGTGGAGATTGTCCACTTGAAGTGAAGCTTTATGCAAAGGTGGGACTTCATCGTTACAATATGCTAGAGGGGACGAACTTGCATCTTCACGAAATAGAGAAATACGTTGTAGTTTGTACCCTCATGCCTGTCTCTTATTACATTACCTTGATTGCTGAGGATCCAGCTACCTCCTCCTTTGTTACTTTCCAGACTCATGTTGACCAAAGAAGTTTAGGCCAGATTGATTTCACTTGTTATATCTCCAGACCTAAAGGGATCCAGAGTGAGATTTATCCGACGCAGTTCTTCGATGCCAAGGACTTGCCTGACAAGTGGCCTTCAAAGGAGGCTTTTGCTGATCAATGTCGATTTTTGTACAAGATGCAGAAATCAGATTGGGAAGAACATGACTGGATTCGCTTGTATATGGAAATTTCCTTCTTTAACAGACATAGGTGCTTGAATCACAACATGTCTGATTTAAAGATTTTGGACGTAGTGGTAGAGACTGAGGAAAATTTGCCACATGAGACTGTACTCAAGAGTCTTAGGAATGTCCTTGTCTACATAAGATATGATCAAGACTTGGGAGCGGATGGTGTTTGCAAACACATAGCCATTGTTCGAAGAACTGTCGAGCCCACAACTCACTGCGTTTGTCTCTTGGGCGAGTCTCAGCTTGTGCCCGACTCTGAGTAA
>Bca72-067-2
ATGAAAACGAATCAGCCTGGTGAGAAGAATCCAGAAGAAGTGATGAGTAATTCTGCGCCTGGAGGGTCGACGAAGACGAAGACGAAGACGAAGAGGAAGGGGGGTGGGCGTAAGCGTAATCCAGACCAACGAACTGCTGTTGATTCCGAGTATCGTGCGCCAGGACGTTCATATCGGCGCTTGGAAAAGAAGCGAGAGGCTCGCCGTAAGGCTCAGAGGGAGGAGATTTATCGAAGAGAAGAAGAGACTCTTCGTAAGGCTGAGGAGGTTTTTTGGCGTAAAGTGGATGAAACAGATGGCTTCGATATCGAGATCGAGGGTGCTCCTTGCCATTTTGGTGGTATGAGTATGTATAAAGGTGGAGATTGTCCACTTGAAGTGAAGCTTTATGCAAAGGTGGGACTTCATCGTTACAATATGCTAGAGGGGACGAACTTGCATCTTCACGAAATAGAGAAATACGTTGTAGTTTGTACCCTCATGCCTGTCTCTTATTACATTACTTTGATTGCTGAGGATCCAGCTACCTCCTCCTTTGTTGTTTTCCAGACTAATGTTGACCAAAGAAGTTTAGGCCAGATTGATTTCACTTGTTATATCTCCAGACCTAAAGGGATCAAGAGTGAGATTTATCCTAACCAGTTCTTCGATGCCAAGGACTTGCCTGACAAGTGGCCTTCAAAGGAGGCTTTTGCTGATCAAAGTCGATTTTTGTACAAGATGCAGAAATCAGATTGGGAAGAACATGACTGGATTCGCTTGTATATGGAAATTTCCTTCTTTAACAGACATAGGTGCTTGAATCACAACATGTCTGATTTAAAGATTTTGGACGTAGTGGTAGAGACTGAGGAAAATTTGCCACATGAGACTGTACTCAAGAGTCTTAGGAATGTCCTTGTCTACATAAGATATGATCAAGACTTGGGAGCGGATGGTGTTTGCAAACACATAGCCATTGTTCGAAGAACTGTCGAGCCCACAACTCACTGCGTTTGTCTCTTGGGCGAGTCTCAGCTTGTGCCCGACTCTGAGTAA
>Bnazhong6-067-1
ATGAAAACGAATCAGCCTGGTGAGAAGAATCCAGAAGAAGTGATGAGTAATTCTGCGCCTGGAGGGTCGACGAAGAGGAAGGGGGGTGGGCGTAAGCGTAATCCGGATGAACGAACTGTTGCTGATCTCGAGTATCGTGCGCCAGGACGTTCATATCGGCGCTTGGAAAAGAAGCGAATGGCTCGCCGTAAGGCTCAGAGGGAGGAGACTGCCCGAAAAGAAGAAGAGACTCTTGGTAAGGCTGAGGAGGCTTTTTGGCGTAAAGTGGATGAAACAGATGGCTTCGATATCGAGATCGAGGGTGCTCCTTGTTATTTTGGTGGTATGAGTGTTTATAAAGGTGGAGTAGATTGTCCCCTTGTAGTGAAGCTTTATGCAACGGTGGGACTTCATCGTTACAATATGCTAGAGGGGACCAACTTGCATCTTCACGAAATAGAGAAATACGTTGTAGTTTGTACCATCATGCCTGTCTCGTATTACATTACCTTGATTGCTGAGGATCCAGCTACCTCCTCCTTTGTTACTTTCCAGACTCATGTTGACCAAAGAAGTTTAGGCCAGATTGATTTCACTTGTTATATCTCCAGACCTAAAGGGACCAAGAGTGAGATTTATCCGACGCAGTTCTTCGATGCCAAGGACTTGCCTGACAAGTGGCCTTCAAAGGAGGCTTTTGCTGATCAAAGTCGATTTTTGTACAAGATGCAGAAATCAGATTGGGAAGAACATGACTGGATTCGCTTGTATATGGAATTTTCCTTCTTTAACAGACATAGGTGCCTGAATCACAACATGTCTGATTTAAAGATTTTGGACGTAGTGGTAGAGACTGAGGAAAATGTGCCACATGAGACTGTACTCAAGAGTCTTAGGAATGTCCTTGTCTACATAAGATATGATCAAGACTTGGGAGCGGATGGTGTTTCCAAACACATAGCCATTGTTCGAAGAACTGTCGAGCCCACAACTCACTGCGTTTGTCTCTTGGGCGAGTCTCAGCTTGTGCCCGACTCTGAGTAA
>Bnazhong6-070-1
ATGAGTAATTCTGCGCCTGGAGGGTCGATGAAGAGGAAGGGGGGTGGGCGTAAGCGTAATCCAGATGAGCTAATTGTTGTTGATTCCGAGTATCGTGCGCCAGGACGTTCATATCGGCGCTTGGAAAAGAAGCGAGAGGCTCGCCGTAAGGCTCAGAGGGAGGAGATTTATCGAAGAGAAGAAGAGACTATTCGTAAGGCCGAGGAGGTTTTTTGGCGTAAAGTGGATGAAACAGATGGCTTCGATATCGAGATCGAGGGTGCTCCTTGTTATTTTGGTGGTATGAGTGTTTATAAAGGTGGAGTAGATTGTCCCCTTGTAGTGAAGCTTTATGCAACGGTGGGACTTCATCGTTACAATATGCTAGAGGGGACCAACTTGTATCTTCACAAAATAGAGAAATACGTTGTAGTTTGCACCCTCATGCCTGTCTCGTATAACATTACTTTGATTGCTGAGGATCCAGCTACCTCCTCCTTTGTTGTTTTCGAGACTAATGTTGACCAAAGAAGTTTAGGCCAGATTGATTTCACTTGTTATATCTCAAGACCTAAAGGGATCAAGAGTGAGATTTATCCGAACCAGTTCTTCGATGCCAAGGACTTGCCTGACAAGTGGCCTTCAAAGGAGGCTTTTGCTGATCAAAGTCGATTTTTGTACAAGATGCAGAAATCAGATTGGGAAGAACATGACTGGATTCGCTTGTATATGGAAATTTCATTCTTTAACAGAGATAGGTGTCTGGATCACAACATGTCTGATTTAAAGATTTTGGACGTAGTGGTAGAGACTGAGGAAAATGTGCCACGTGAGACTGTACTCAAGAGTCTTAGGAATGTCCTTGTCTACATAAGATATGATCAAGACTTGGGAGCGGATGGTGTTTGCAAACACATAGCCATTGTTCGAAGAACTGTCGAGCCGACAACTCACTGCGTTTGTCTCTTGGGCGAGTCTCAGCTTGTGCCCGACTCTGAGTAA
>Bnazhong11-067-1
ATGAAAACGAATCAGCCTGGTGAGAAGAATCCAGAAGAAGTGATGAGTAATTCTGCGCCTGGAGGGTCGACGAAGAGGAAGGGGGGTGGGCGTAAGCGTAATCCGGATGAACGAACTGTTGCTGATCTCGAGTATCGTGCGCCAGGACGTTCATATCGGCGCTTGGAAAAGAAGCGAATGGCTCGCCGTAAGGCTCAGAGGGAGGAGACTGCCCGAAAAGAAGAAGAGACTCTTGGTAAGGCTGAGGAGGCTTTTTGGCGTAAAGTGGATGAAACAGATGGCTTCGATATCGAGATCGAGGGTGCTCCTTGTTATTTTGGTGGTATGAGTGTTTATAAAGGTGGAGTAGATTGTCCCCTTGTAGTGAAGCTTTATGCAACGGTGGGACTTCATCGTTACAATATGCTAGAGGGGACCAACTTGCATCTTCACGAAATAGAGAAATACGTTGTAGTTTGTACCATCATGCCTGTCTCGTATTACATTACCTTGATTGCTGAGGATCCAGCTACCTCCTCCTTTGTTACTTTCCAGACTCATGTTGACCAAAGAAGTTTAGGCCAGATTGATTTCACTTGTTATATCTCCAGACCTAAAGGGACCAAGAGTGAGATTTATCCGACGCAGTTCTTCGATGCCAAGGACTTGCCTGACAAGTGGCCTTCAAAGGAGGCTTTTGCTGATCAAAGTCGATTTTTGTACAAGATGCAGAAATCAGATTGGGAAGAACATGACTGGATTCGCTTGTATATGGAATTTTCCTTCTTTAACAGACATAGGTGCCTGAATCACAACATGTCTGATTTAAAGATTTTGGACGTAGTGGTAGAGACTGAGGAAAATGTGCCACATGAGACTGTACTCAAGAGTCTTAGGAATGTCCTTGTCTACATAAGATATGATCAAGACTTGGGAGCGGATGGTGTTTCCAAACACATAGCCATTGTTCGAAGAACTGTCGAGCCCACAACTCACTGCGTTTGTCTCTTGGGCGAGTCTCAGCTTGTGCCCGACTCTGAGTAA
>Bnazhong11-067-2
ATGAAAACGAATCAGCCTGGTGAGAAGAATCCAGAAGAAGTGATGAGTAATTCTGCGCCTGGAGGGTCGATGAAGAGGAAGGTGGGTGGGCGTAAGCGTAATCCAGATGAACGAACTGTTGTTGATCCCGAGTATCGTGCGCCTGGACGTTCATATCGGCGCTTGGAAAAGAAGCGAGAGGCTCGCCGTAAGGCTCAGAGGGAGGAGACTTATCGAAGAGAAGAAGAGACTATTCGTAAGGCTGAGGAGGTTTTTTGGCGTAAAGTGGATGAAACAGATGGCTTCGATATCGAGTTCGAAGGTGCTCCTTGTTATTTTGGTGGTATGAGTGTTTATAAGGGTGGAGTAGATTGTCCCCTTGTAGCGCGGCTTTATGCAAAGGTTGGACTTCATCGGTACAATATGCTAGAGGGGACGAACTTGCATCTTCACGAAATAGAGAAATACGTTGTAGTTTGTACCATCATGCCTGTCTCGTATAACATTACCTTGATTGCTGAGGATCCAGCTACCTCCTCCTTTGTTACTTTCCAGACTAATGTTGACCAAAGAAGTTTAGGCCAGATTGATTTCACTTGTTATATCTCAAGACCTAAAGGGATCAAGAGTGAGATTTATCCGAACCAGTTCTTCGATGCCAAGGACTTGCCTGAGAAGTGGCCTTCAAAGGAGGCTTTTGCTGATCAAAGTCGATTTTTGTACAAGATGCAGAAATCAGATTGGGAAGAACATGACTGGATTCGCTTGTATATGGAAATTTCGTTCTTTAACAGACATAGGTGCCTGAATCACAACATGTCTGATTTAAAGATTCTGGACGTAGTGGTAGAGACTGAGGAAAATGTGCCACATGAGACTGTACTCAAGAGTCTTAGGAATGTCCTTGTCTACATAAGATATGATCAAGACTTGGGAGCGGATGGTGTTTGCAAACACATAGCCATTGTTCGAAGAACTGTCGAGCCGACAACTCACTGCGTTTGTCTCTTGGGCGAGTCTCAGCTTGTGCCCGACTCTGAGTAA
>Bol3-067-1
ATGAAAACGAATCAGCCTGGTGAGAAGAATCCAGAAGAAGTGATGAGTAATTATGCGCCTGGAGGGTCGACGAAGAGGAAGGGGGGTGGGCGTAAGCGTAATCCGGATGAACGAACTGTTGTTGATTCCGAGTATCGTGCGCCAGGACGTTCATATCGGCGCTTGGAAAAGAAGCGAATGGCTCGCCGTAAGGTTCAGAGGGAGGAGACTGCCCGAAAAGAAGAAGAGACTCTTGGTAAGGCTGAGGAGGCTTTTTGGCGTAAAGTGGATGAAACAGATGGCTTCGATATCGAGATCGAAGGTGCTCCTTGTTATTTTGGTGGTATGAGTGTTTATAAAGGTGGAGTAGATTGTCCCCTTGTAGTGAAGCTTTATGCAAAGGTGGGACTTCATCGTTACAATATGCTAGAGGGGACGAACTTGCATCTTCACGAAATAGAGAAATACGTTGTAGTTTGTACCATCATGCCTGTCTCGTATTACATTACCTTGATTGCTGAGGATCCAGCTACCTCCTCCTTTTTTACTTTCCAGACTCATGTTGACCAAAGAAGTTTAGGCCAGATTGATTTCACTTGTTATATCTCAAGACCTAAAGGGATCAAGAGTAAGATTTATCCGACGCAGTTCTTCGATGCCAAGGACTTGCCTGACAAGTGGCCTTCAAAGGAGGCTTTTGCTGATCAAAGTCGATTTTTGTACAAGATGCAGAAATCAGATTGGGAAGAACATGACTGGATTCGCTTGTATATGGAAATTTCCTTCTTTAACAGACATAGGTGCCTGAATCACAACATGTCTGATTTAAAGATTTTGGACGTAGTGGTAGAGACTGAGGAAAATGTGCCACATGAGACTGTACTCAAGAGTCTTAGGAATGTCCTTGTCTACATAAGCTATGATCAAGACTTGGGAGCGGATGGTGTTTCCAAACACATAGCCATTGTTCGAAGAACTGTCGAGCCCACAACTCACTGCGTTTGTCTCTTGGGCGAGTCTCAGCTTGTGCCCGACTCTGAGTAA
>Bol3-070-1
ATGAGTAATTCTGCGCCTGGAGGGTCGACGAAGAGGAAGGGGGGTGGGCGTAAGCGTAATCCGGATGAACGAACTGTTGTTGATTCCGAGTATCGTGCGCCAGGACGTTCATATCGGCGCTTGGAAAAGAAGCGAATGGCTCGCCGTAAGGCTCAGAGGGAGGAGACTGCCCGAAAAGAAGAAGAGACTCTTGGTAAGGCTGAGGAGGCTTTTTGGCGTAAAGTGGATGAAACAGATGGCTTCGATATCGAGATCGAAGGTGCTCCTTGTTATTTTGGTGGTATGAGTGTTTATAAAGGTGGAGTAGATTGTCCCCTTGTAGTGAAGCTTTATGCAAAGGTGGGGCTTCATCGTTACAATATGCTAGAGGGGACGAACTTGCATCTTCACGAAATAGAGAAATACGTTGTAGTTTCTACCCTCATGCCTGTCTCTTATTACATTACTTTGATTGCTGAGGATCCAGCTACCTCCTCCTTTGTCGTTTTCCAGACTAATGTTGACCAAAGAAGTTTAGGCCAGATTGATTTCACTTGTTATATCTCCAGACCTAAAGGGACCAAGAGTGAGATTTATCCTAACCAGTTCTTCGATGCCAAGGACTTGCCTGAGAAATGGCCTTCAAAGGAGGCTTTTGCTGATCAAAGTCGATTTTTGTACAAGATGCAGAAATCAGATTGGGAAGAACATGACTGGATTCGCTTGTATATGGAAATTTCCTTCTTTAACAGAGACAGGTGCCTGAATCACAACATGTCTGATTTAAAGATTTTGGACGTAGTGGTAGAGACTGAGGAAAATGTGCCACATGAGACTGTACTCAAGAGTCTTAGGAATGTCCTTGTCTACATAAGATATGATCAAGACTTGGGAGCGGATGGTGTTTCCAAACACATAGCCATTGTTCGAAGAACTGTCGAGCCCACAACTCACTGCGTTTGTCTCTTGGGCGAGTCTCAGCTTGTGCCCGACTCTGAGTAA
>Bol3-070-2
ATGAGTAATTCTGCGCCTGGAGGGTCGACGAAGAGGAAGGGGGGTGGGCGTAAGCGTAATCCAGACCAACGAACTGCTGTTGATTCCGAGTATCGTGCGCCAGGACGTTCATATCGGCGCTTGGAAAAGAAGCGAGAGGCTCGCCGTAAGGCTCAGAGGGAGGAGATTTATCGAAGAGAAGAAGAGACTCTTGGTAAGGCTGAGGAGGTTTTTTGGCGTAAAGTGGATGAAACAGATGGCTTCGATATCGAGATCGAGGGTGCTCCTTGCCATTTTGGTGGTATGAGTATGTATAAAGGTGGAGTAGATTGTCCCCTTGTAGTGAAGCTTTATGCAAAGGTGGGACTTCATCGTTACAATATGCTAGAGGGGACGAACTTGCATCTTCACGAAATAGAGAAATACGTTGTAGTTTCTACCCTCATGCCTGTCTCTTATTACATTACTTTGATTGCTGAGGATCCAGCTACCTCCTCCTTTGTCGTTTTCCAGACTAATGTTGACCAAAGAAGTTTAGGCCAGATTGATTTCACTTGTTATATCTCCAGACCTAAAGGGACCAAGAGTGAGATTTATCCTAACCAGTTCTTCGATGCCAAGGACTTGCCTGAGAAATGGCCTTCAAAGGAGGCTTTTGCTGATCAAAGTCGATTTTTGTACAAGATGCAGAAATCAGATTGGGAAGAACATGACTGGATTCGCTTGTATATGGAAATTTCCTTCTTTAACAGACATAGGTGCCTGAATCACAACATGTCTGATTTAAAGATTTTGGACGTAGTGGTAGAGACTGAGGAAAATGTGCCACATGAGACTGTACTCAAGAGTCTTAGGAATGTCCTTGTCTACATAAGCTATGATCAAGACTTGGGAGCGGATGGTGTTTCCAAACACATAGCCATTGTTCGAAGAACTGTCGAGCCCACAACTCACTGCGTTTGTCTCTTGGGCGAGTCTCAGCTTGTGCCCGACTCTGAGTAA
>Bol8-067-1
ATGAAAACGAATCAGCCTGGTGAGAAGAATCCAGAAGAAGTGATGAGTAATTCTGCGCCTGGAGGGTCGACGAAGAGGAAGGGGGGTGGGCGTAAGCGTAATCCGGATGAACGAACTGTTGCTGATCTCGAGTATCGTGCGCCAGGACGTTCATATCGGCGCTTGGAAAAGAAGCGAATGGCTCGCCGTAAGGCTCAGAGGGAGCAGACTGCCCGAAAAGAAGAAGAGACTCTTGGTAAGGCTGAGGAGGCTTTTTGGCGTAAAGTGGATGAAACAGATGGCTTCGATATCGAGATCGAGGGTGCTCCTTGTTATTTTGGTGGTATGAGTGTTTATAAAGGTGGAGTAGATTGTCCCCTTGTAGTGAAGCTTTATGCAACGGTGGGACTTCATCGTTACAATATGCTAGAGGGGACCAACTTGCATCTTCACGAAATAGAGAAATACGTTGTAGTTTGTACCATCATGCCTGTCTCGTATTACATTACCTTGATTGCTGAGGATCCAGCTACCTCCTCCTTTGTTACTTTCCAGACTCATGTTGACCAAAGAAGTTTAGGCCAGATTGATTTCACTTGTTATATCTCCAGACCTAAAGGGACCAAGAGTGAGATTTATCCGACGCAGTTCTTCGATGCCAAGGACTTGCCTGAGAAATGGCCTTCAAAGGAGGCTTTTGCTGATCAAAGTCGATTTTTGTACAAGATGCAGAAATCAGATTGGGAAGAACATGACTGGATTCGCTTGTATATGGAATTTTCCTTCTTTAACAGAGACAGGTGCCTGAATCACAACATGTCTGATTTAAAGATTTTGGACGTAGTGGTAGAGACTGAGGAAAATGTGCCACATGAGACTGTACTCAAGAGTCTTAGGAATGTCCTTGTCTACATAAGATATGATCAAGACTTGGGAGCGGATGGTGTTTCCAAACACATAGCCATTGTTCGAAGAACTGTCGAGCCCACAACTCACTGCGTTTGTCTCTTGGGCGAGTCTCAGCTTGTGCCCGACTCTGAGTAA
>Bol8-070
ATGAGTAATTCTGCGCCTGGAGGGTCGACGAAGAGGAAGGGGGGTGGGCGTAAGCGTAATCCGGATGAACGAACTGTTGCTGATCTCGAGTATCGTGCGCCAGGACGTTCATATCGGCGCTTGGAAAAGAAGCGAATGGCTCGCCGTAAGGCTCAGAGGGAGCAGACTGCCCGAAAAGAAGAAGAGACTCTTGGTAAGGCTGAGGAGGCTTTTTGGCGTAAAGTGGATGAAACAGATGGCTTCGATATCGAGATCGAGGGTGCTCCTTGTTATTTTGGTGGTATGAGTGTTTATAAAGGTGGAGTAGATTGTCCCCTTGTAGTGAAGCTTTATGCAAAGGTGGGACTTCATCGTTACAATATGCTAGAGGGGACGAACTTGCATCTTCACGAAATAGAGAAATACGTTGTAGTTTGTACCATCATGCCTGTCTCGTATTACATTACCTTGATTGCTGAGGATCCAGCTACCTCCTCCTTTGTTACTTTCCAGACTCATGTTGACCAAAGAAGTTTAGGCCAGATTGATTTCACTTGTTATATCTCCAGACCTAAAGGGACCAAGAGTGAGATTTATCCGACGCAGTTCTTCGATGCCAAGGACTTGCCTGAGAAATGGCCTTCAAAGGAGGCTTTTGCTGATCAAAGTCGATTTTTGTACAAGATGCAGAAATCAGATTGGGAAGAACATGACTGGATTCGCTTGTATATGGAATTTTCCTTCTTTAACAGACATAGGTGCCTGAATCACAACATGTCTGATTTAAAGATTTTGGACGTAGTGGTAGAGACTGAGGAAAATGTGCCACATGAGACTGTACTCAAGAGTCTTAGGAATGTCCTTGTCTACATAAGATATGATCAAGACTTGGGAGCGGATGGTGTTTCCAAACACATAGCCATTGTTCGAAGAACTGTCGAGCCCACAACTCACTGCGTTTGTCTCTTGGGCGAGTCTCAGCTTGTGCCCGACTCTGAGTAA
>Bol9-067-1
ATGAAAACGAATCAGCCTGGTGAGAAGAATCCAGAAGAAGTGATGAGTAATTCTGCGCCTGGAGGGTCGACGAAGACGAAGACGAAGACGAAGAGGAAGGGGGGTGGGCGTAAGCGTAATCCAGACCAACGAACTGCTGTTGATTCCGAGTATCGTGCGCCAGGACGTTCATATCGGCGCTTGGAAAAGAAGCGAGAGGCTCGCCGTAAGGCTCAGAGGGAGGAGATTTATCGAAGAGAAGAAGAGACTCTTCGTAAGGCTGAGGAGGTTTTTTGGCGTAAAGTGGATGAAACAGATGGCTTCGATATCGAGATCGAGGGTGCTCCTTGCCATTTTGGTGGTATGAGTATGTATAAAGGTGGAGATTGTCCACTTGAAGTGAAGCTTTATGCAAAGGTGGGACTTCATCGTTACAATATGCTAGAGGGGACGAACTTGCATCTTCACGAAATAGAGAAATACGTTGTAGTTTGTACCCTCATGCCTGTCTCTTATTACATTACTTTGATTGCTGAGGATCCAGCTACCTCCTCCTTTGTTGTTTTCCAGACTAATGTTGACCAAAGAAGTTTAGGCCAGATTGATTTCACTTGTTATATCTCCAGACCTAAAGGGATCAAGAGTGAGATTTATCCTAACCAGTTCTTCGATGCCAAGGACTTGCCTGACAAGTGGCCTTCAAAGGAGGCTTTTGCTGATCAAAGTCGATTTTTGTACAAGATGCAGAAATCAGATTGGGAAGAACATGACTGGATTCGCTTGTATATGGAAATTTCCTTCTTTAACAGACATAGGTGCCTGAATCACAACATGTCTGATTTAAAGATTTTGGACGTAGTGGTAGAGACTGAGGAAAATTTGCCACATGAGACTGTACTCAAGAGTCTTAGGAATGTCCTTGTCTACATAAGATATGATCAAGACTTGGGAGCGGATGGTGTTTCCAAACACATAGCCATTGTTCGAAGAACTGTCGAGCCCACAACTCACTGCGTTTGTCTCTTGGGCGAGTCTCAGCTTGTGCCCGACTCTGAGTAA
>Bol9-067-2
ATGAAAACGAATCAGCCTGGTGAGAAGAATCCAGAAGAAGTGATGAGTAATTCTGCGCCTGGAGGGTCGACGAAGACGAAGACGAAGACGAAGAGGAAGGGGGGTGGGCGTAAGCGTAATCCAGACCAACGAACTGCTGTTGATTCcgagtatcgtgcgccaggacgttcatatcggcgcttggaaaagaagcgaatggctcgccgtaaggctcagagggaggagactgcccgaaaagaagaagagactcttGGTAAGGCTGAGGAGGCTTTTTGGCGTAAAGTGGATGAAACAGATGGCTTCGATATCGAGATCGAGGGTGCTCCTTGTTATTTTGGTGGTATGAGTGTTTATAAAGGTGGAGTAGATTGTCCCCTTGTAGTGAAGCTTTATGCAACGGTGGGACTTCATCGTTACAATATGCTAGAGGGGACCAACTTGTATCTTCACAATATAGAGAAATACGTTGTAGTTTGTACCATCATGCCTGTCTCGTATTACATTACCTTGATTGCTGAGGATCCAGCTACCTCCTCCTTTGTTACTTTCCAGACTCATGTTGACCAAAGAAGTTTAGGCCAGATTGATTTCACTTGTTATATCTCCAGACCTAAAGGGATCCAGAGTGAGATTTATCCGACGCAGTTCTTCGATGCCAAGGACTTGCCTGACAAGTGGCCTTCAAAGGAGGCTTTTGCTGATCAATGTCGATTTTTGTACAAGATGCAGAAATCAGATTGGGAAGAACATGACTGGATTCGCTTGTATATGGAAATTTCCTTCTTTAACAGACATAGGTGCCTGAATCACAACATGTCTGATTTAAAGATTTTGGACGTAGTGGTAGAGACTGAGGAAAATTTGCCACATGAGACTGTACTCAAGAGTCTTAGGAATGTCCTTGTCTACATAAGATATGATCAAGACTTGGGAGCGGATGGTGTTTGCAAACACATAGCCATTGTTCGAAGAACTGTCGAGCCCACAACTCACTGCGTTTGTCTCTTGGGCGAGTCTCAGCTTGTGCCCGACTCTGAGTAA
>Bol9-070-1
ATGAGTAATTCTGCGCCTGGAGGGTCGACGAAGACGAAGACGAAGACGAAGAGGAAGGGGGGTGGGCGTAAGCGTAATCCAGACCAACGAACTGCTGTTGATTCCGAGTATCGTGCGCCAGGACGTTCATATCGGCGCTTGGAAAAGAAGCGAGAGGCTCGCCGTAAGGCTCAGAGGGAGGAGATTTATCGAAGAGAAGAAGAGACTCTTCGTAAGGCTGAGGAGGTTTTTTGGCGTAAAGTGGATGAAACAGATGGCTTCGATATCGAGATCGAGGGTGCTCCTTGCCATTTTGGTGGTATGAGTATGTATAAAGGTGGAGATTGTCCACTTGAAGTGAAGCTTTATGCAAAGGTGGGGCTTCATCGTTACAATATGCTAGAGGGGACGAACTTGCATCTTCACGAAGTAGAGAAATACGTTGTAGTTTCTACCCTCATGCCTGTCTCTTATTACATTACTTTGATTGCTGAGGATCCAGCTACCTCCTCCTTTGTCGTTTTCCAGACTAATGTTGACCAAAGAAGTTTAGGCCAGATTGATTTCACTTGTTATATCTCAAGACCTAAAGGGATCAAGAGTGAGATTTATCCTAACCAGTTCTTCGATGCCAAGGACTTGCCTGAGAAGTGGCCTTCAAAGGAGGCTTTTGCTGATCAAAGTCGATTTTTGTACAAGATGCAGAAATCAGATTGGGAAGAACATGACTGGATTCGCTTGTATATGGAAATTTCCTTCTTTAACAGAgacaggtgcctgaatcacaacatgtctgatttaaagattttggacgtagtggtagagactgaggaaaatgtgccacatgagactgtactcaagagtcttaggaatgtccttgtctacataagatatgatcaagacttgggagcggatggtgtttccaaacacatagccattgttcgaagaactgtcgagcccacaactcactgcgtttgtctcttgggcgagtctcagcttgtgcccgactctgagtaa
>Bol13-067-1
ATGAAAACGAATCAGCCTGGTGAGAAGAATCCAGAAGAAGTGATGAGTAATTCTGCGCCTGGAGGGTCGACGAAGAGGAAGGGGGGTGGGCGTAAGCGTAATCCGGATGAACGAACTGTTGCTGATCTCGAGTATCGTGCGCCAGGACGTTCATATCGGCGCTTGGAAAAGAAGCGAATGGCTCGCCGTAAGGCTCAGAGGGAGGAGACTGCCCGAAAAGAAGAAGAGACTCTTGGTAAGGCTGAGGAGGCTTTTTGGCGTAAAGTGGATGAAACAGATGGCTTCGATATCGAGATCGAGGGTGCTCCTTGTTATTTTGGTGGTATGAGTGTTTATAAAGGTGGAGTAGATTGTCCCCTTGTAGTGAAGCTTTATGCAAAGGTGGGACTTCATCGTTACAATATGCTAGAGGGGACGAACTTGCATCTTCACGAAATAGAGAAATACGTTGTAGTTTGTACCATCATGCCTGTCTCGTATTACATTACCTTGATTGCTGAGGATCCAGCTACCTCCTCCTTTGTTACTTTCCAGACTCATGTTGACCAAAGAAGTTTAGGCCAGATTGATTTCACTTGTTATATCTCCAGACCTAAAGGGACCAAGAGTGAGATTTATCCGACGCAGTTCTTCGATGCCAAGGACTTGCCTGAGAAATGGCCTTCAAAGGAGGCTTTTGCTGATCAAAGTCGATTTTTGTACAAGATGCAGAAATCAGATTGGGAAGAACATGACTGGATTCGCTTGTATATGGAAATTTCCTTCTTTAACAGAGACAGGTGCCTGAATCACAACATGTCTGATTTAAAGATTTTGGACGTAGTGGTAGAGACTGAGGAAAATGTGCCACATGAGACTGTACTCAAGAGTCTTAGGAATGTCCTTGTCTACATAAGATATGATCAAGACTTGGGAGCGGATGGTGTTTCCAAACACATAGCCATTGTTCGAAGAACTGTCGAGCCCACAACTCACTGCGTTTGTCTCTTGGGCGAGTCTCAGCTTGTGCCCGACTCTGAGTAA
>Bol13-070-1
ATGAGTAATTCTGCGCCTGGAGGGTCGACGAAGACGAAGACGAAGACGAAGAGGAAGGGGGGTGGGCGTAAGCGTAATCCAGACCAACGAACTGCTGTTGATTCCGAGTATCGTGCGCCAGGACGTTCATATCGGCGCTTGGAAAAGAAGCGAGAGGCTCGCCGTAAGGCTCAGAGGGAGGAGATTTATCGAAGAGAAGAAGAGACTCTTCGTAAGGCTGAGGAGGTTTTTTGGCGTAAAGTGGATGAAACAGATGGCTTCGATATCGAGATCGAGGGTGCTCCTTGCCATTTTGGTGGTATGAGTATGTATAAAGGTGGAGATTGTCCACTTGAAGTGAAGCTTTATGCAAAGGTGGGACTTCATCGTTACAATATGCTAGAGGGGACGAACTTGCATCTTCACGAAATAGAGAAATACGTTGTAGTTTGTACCCTCATGCCTGTCTCTTATTACATTACTTTGATTGCTGAGGATCCAGCTACCTCCTCCTTTGTTGTTTTCCAGACTAATGTTGACCAAAGAAGTTTAGGCCAGATTGATTTCACTTGTTATATCTCCAGACCTAAAGGGACCAAGAGTGAGATTTATCCTAACCAGTTCTTCGATGCCAAGGACTTGCCTGAGAAATGGCCTTCAAAGGAGGCTTTTGCTGATCAAAGTCGATTTTTGTACAAGATGCAGAAATCAGATTGGGAAGAACATGACTGGATTCGCTTGTATATGGAAATTTCCTTCTTTAACAGACATAGGTGCCTGAATCACAACATGTCTGATTTAAAGATTTTGGACGTAGTGGTAGAGACTGAGGAAAATTTGCCACATGAGACTGTACTCAAGAGTCTTAGGAATGTCCTTGTCTACATAAGATATGATCAAGACTTGGGAGCGGATGGTGTTTGCAAACACATAGCCATTGTTCGAAGAACTGTCGAGCCCACAACTCACTGCGTTTGTCTCTTGGGCGAGTCTCAGCTTGTGCCCGACTCTGAGTAA
>Bol16-067-1
ATGAAAACGAATCAGCCTGGTGAGAAGAATCCAGAAGAAGTGATGAGTAATTCTGCGCCTGGAGGGTCGACGAAGAGGAAGGGGGGTGGGCGTAAGCGTAATCCGGATGAACGAACTGTTGCTGATCTCGAGTATCGTGCGCCAGGACGTTCATATCGGCGCTTGGAAAAGAAGCGAATGGCTCGCCGTAAGGCTCAGAGGGAGGAGACTGCCCGAAAAGAAGAAGAGACTCTTGGTAAGGCTGAGGAGGCTTTTTGGCGTAAAGTGGATGAAACAGATGGCTTCGATATCGAGATCGAGGGTGCTCCTTGTTATTTTGGTGGTATGAGTGTTTATAAAGGTGGAGTAGATTGTCCCCTTGTAGTGAAGCTTTATGCAACGGTGGGACTTCATCGTTACAATATGCTAGAGGGGACCAACTTGCATCTTCACGAAATAGAGAAATACGTTGTAGTTTGTACCATCATGCCTGTCTCGTATTACATTACCTTGATTGCTGAGGATCCAGCTACCTCCTCCTTTGTTACTTTCCAGACTCATGTTGACCAAAGAAGTTTAGGCCAGATTGATTTCACTTGTTATATCTCCAGACCTAAAGGGACCAAGAGTGAGATTTATCCGACGCAGTTCTTCGATGCCAAGGACTTGCCTGACAAGTGGCCTTCAAAGGAGGCTTTTGCTGATCAAAGTCGATTTTTGTACAAGATGCAGAAATCAGATTGGGAAGAACATGACTGGATTCGCTTGTATATGGAATTTTCCTTCTTTAACAGAGACAGGTGCCTGAATCACAACATGTCTGATTTAAAGATTTTGGACGTAGTGGTAGAGACTGAGGAAAATGTGCCACATGAGACTGTACTCAAGAGTCTTAGGAATGTCCTTGTCTACATAAGATATGATCAAGACTTGGGAGCGGATGGTGTTTCCAAACACATAGCCATTGTTCGAAGAACTGTCGAGCCCACAACTCACTGCGTTTGTCTCTTGGGCGAGTCTCAGCTTGTGCCCGACTCTGAGTAA
>Bol16-067-2
ATGAAAACGAATCAGCCTGGTGAGAAGAATCCAGAAGAAGTGATGAGTAATTCTGCGCCTGGAGGGTCGACGAAGAGGAAGGGGGGTGGGCGTAAGCGTAATCCGGATGAACGAACTGTTGCTGATCTCGAGTATCGTGCGCCAGGACGTTCATATCGGCGCTTGGAAAAGAAGCGAATGGCTCGCCGTAAGGCTCAGAGGGAGCAGACTGCCCGAAAAGAAGAAGAGACTCTTGGTAAGGCTGAGGAGGCTTTTTGGCGTAAAGTGGATGAAACAGATGGCTTCGATATCGAGATCGAGGGTGCTCCTTGTTATTTTGGTGGTATGAGTGTTTATAAAGGTGGAGTAGATTGTCCCCTTGTAGTGAAGCTTTATGCAAAGGTGGGACTTCATCGTTACAATATGCTAGAGGGGACGAACTTGCATCTTCACGAAATAGAGAAATACGTTGTAGTTTGTACCATCATGCCTGTCTCGTATTACATTACCTTGATTGCTGAGGATCCAGCTACCTCCTCCTTTGTTACTTTCCAGACTCATGTTGACCAAAGAAGTTTAGGCCAGATTGATTTCACTTGTTATATCTCCAGACCTAAAGGGACCAAGAGTGAGATTTATCCGACGCAGTTCTTCGATGCCAAGGACTTGCCTGAGAAATGGCCTTCAAAGGAGGCTTTTGCTGATCAAAGTCGATTTTTGTACAAGATGCAGAAATCAGATTGGGAAGAACATGACTGGATTCGCTTGTATATGGAAATTTCCTTCTTTAACAGACATAGGTGCCTGAATCACAACATGTCTGATTTAAAGATTTTGGACGTAGTGGTAGAGACTGAGGAAAATGTGCCACATGAGACTGTACTCAAGAGTCTTAGGAATGTCCTTGTCTACATAAGATATGATCAATACTTGGGAGCGGATGGTGTTTCCAAACACATAGCCATTGTTCGAAGAACTGTCGAGCCCACAACTCACTGCGTTTGTCTCTTGGGCGAGTCTCAGCTTGTGCCCGACTCTGAGTAA
>Bol22-067-1
ATGAAAACGAATCAGCCTGGTGAGAAGAATCCAGAAGGAGTGATGAGTAATTATGCGCCTGGAGGGTCGACGAAGAGGAAGGGGGGTGGGCGTAAGAGTAATCCGGATGAACGAACTGTTGTTGATTCCGAGTATCGTGCGCCAGGACGTTCATATCGGCGCTTGGAAAAGAAGCGAGAGGCTCGCCGTAAGGCTCAGAGGGAGGAGATTTATCGAAGAGAAGAAGAGACTCTTGGTAAGGCTGAGGAGGTTTTTTGGCGTAAAGTGGATGAAACAGATGGCTTCGATATCGAGATCGAGGGTGCTCCTTGTCATTTTGGTGGTATGAGTATGTATAAAGGTGGAGATTGTCCACTTGAAGTGAAGCTTTATGCAAAGGTGGGACTTCATCGTTACAATATGCTAGAGGGGACGAACTTGCATCTTCACGAAATAGAGAAATACGTTGTAGTTTCTACCCTCATGCCTGTCTCTTATTACATTACTTTGATTGCTGAGGATCCAGCTACCTCCTCCTTTGTCGTTTTCCAGACTAATGTTGACCAAAGAAGTTTAGGCCAGATTGATTTCACTTGTTATATCTCCAGACCTAAAGGGACCAAGAGTGAGATTTATCCTAACCAGTTCTTCGATGCCAAGGACTTGCCTGAGAAATGGCCTTCAAAGGAGGCTTTTGCTGATCAAAGTCGATTTTTGTACAAGATGCAGAAATCAGATTGGGAAGAACATGACTGGATTCGCTTGTATATGGAAATTTCCTTCTTTAACAGAGACCGGTGGCTGGATCACAACATGTCTGATTTAAAGATTTTGGACGTAGTGGTAGAGACTGAGGAAAATGTGCCACATGAGACTGTACTCAAGAGTCTTAGGAATGTCCTTGTCTACATAAGATATGATCAAGACTTGGGAGCGGATGGTGTTTCCAAACACATAGCCATTGTTCGAAGAACTGTCGAGCCCACAACTCACTGCGTTTGTCTCTTGGGCGAGTCTCAGCTTGTGCCCGACTCTGAGTAA
>Bol22-070-2
atgagtaattctgcgcctggagggtcgacgaagaggaaggggggtgggcgtaagcgtaatccagaccaacgaactgctgTTGATTCCGAGTATCGTGCGCCAGGACGTTCATATCGGCGCTTGGAAAAGAAGCGAGAGGCTCGCCGTAAGGCTCAGAGGGAGGAGATTTATCGAAGAGAAGAAGAGACTCTTCGTAAGGCTGAGGAGGTTTTTTGGCGTAAAGTGGATGAAACAGATGGCTTCGATATCGAGATCGAGGGTGCTCCTTGCCATTTTGGTGGTATGAGTATGTATAAAGGTGGAGATTGTCCACTTGAAGTGAAGCTTTATGCAAAGGTGGGACTTCATCGTTACAATATGCTAGAGGGGACGAACTTGCATCTTCACGAAATAGAGAAATACGTTGTAGTTTCTACCCTCATGCCTGTCTCTTATTACATTACTTTGATTGCTGAGGATCCAGCTACCTCCTCCTTTGTCGTTTTCCAGACTAATGTTGACCAAAGAAGTTTAGGCCAGATTGATTTCACTTGTTATATCTCCAGACCTAAAGGGACCAAGAGTGAGATTTATCCTAACCAGTTCTTCGATGCCAAGGACTTGCCTGAGAAATGGCCTTCAAAGGAGGCTTTTGCTGATCAAAGTCGATTTTTGTACAAGATGCAGAAATCAGATTGGGAAGAACATGACTGGATTCGCTTGTATATGGAAATTTCCTTCTTTAACAGAGACCGGTGGCTGGATCACAACATGTCTGATTTAAAGATTTTGGACGTAGTGGTAGAGACTGAGGAAAATGTGCCACATGAGACTGTACTCAAGAGTCTTAGGAATGTCCTTGTCTACATAAGATATGATCAAGACTTGGGAGCGGATGGTGTTTCCAAACACATAGCCATTGTTCGAAGAACTGTCGAGCCCACAACTCACTGCGTTTGTCTCTTGGGCGAGTCTCAGCTTGTGCCCGACTCTGAGTAA
>Bol94-067-1
atgaaaacgaatcagcctggtgagaagaatccagaagaagtgatgagtaattctgcgcctggagggtcgacgaagaggaaggggggtgggcgtaagcgtaatccAGACCAACGAACTGCTGTTGATTCCGAGTATCGTGCGCCAGGACGTTCATATCGGCGCTTGGAAAAGAAGCGAGAGGCTCGCCGTAAGGCTCAGAGGGAGGAGATTTATCGAAGAGAAGAAGAGACTCTTGGTAAGGCTGAGGAGGTTTTTTGGCGTAAAGTGGATGAAACAGATGGCTTCGATATCGAGATCGAGGGTGCTCCTTGCCATTTTGGTGGTATGAGTATGTATAAAGGTGGAGTAGATTGTCCACTTGAAGTGAAGCTTTATGCAAAGGTGGGGCTTCATCGTTACAATATGCTAGAGGGGACGAACTTGCATCTTCACGAAATAGAGAAATACGTTGTAGTTTCTACCCTCATGCCTGTCTCTTATTACATTACTTTGATTGCTGAGGATCCAGCTACCTCCTCCTTTGTCGTTTTCCAGACTAATGTTGACCAAAGAAGTTTAGGCCAGATTGATTTCACTTGTTATATCTCCAGACCTAAAGGGACCAAGAGTGAGATTTATCCTAACCAGTTCTTCGATGCCAAGGACTTGCCTGAGAAATGGCCTTCAAAGGAGGCTTTTGCTGATCAAAGTCGATTTTTGTACAAGATGCAGAAATCAGATTGGGAAGAACATGACTGGATTCGCTTGTATATGGAAATTTCCTTCTTTAACAGACATAGGTGCTTGAATCACAACATGTCTGATTTAAAGATTTTGGACGTAGTGGTAGAGACTGAGGAAAATTTGCCACATGAGACTGTACTCAAGAGTCTTAGGAATGTCCTTGTCTACATAAGATATGATCAAGACTTGGGAGCGGATGGTGTTTGCAAACACATAGCCATTGTTCGAAGAACTGTCGAGCCCACAACTCACTGCGTTTGTCTCTTGGGCGAGTCTCAGCTTGTGCCCGACTCTGAGTAA
>Bra31-067-1
ATGAAAACGAATCAGCCTGGTGAGAAGAATCCAGAAGAAGTGATGAGTAATTCTGCGCCTGGAGGGTCGATGAAGAGGAAGGTGGGTGGGCGTAAGCGTAATCCAGATGAACGAACTGTTGTTGATCCCGAGTATCGTGCGCCTGGACGTTCATATCGGCGCTTGGAAAAGAAGCGAGAGGCTCGCCGTAAGGCTCAGAGGGAGGAGACTTATCGAAGAGAAGAAGAGACTATTCGTAAGGCTGAGGAGGTTTTTTGGCGTAAAGTGGATGAAACAGATGGCTTCGATATCGAGTTCGAAGGTGCTCCTTGTTATTTTGGTGGTATGAGTGTTTATAAGGGTGGAGTAGATTGTCCCCTTGTAGCGCGGCTTTATGCAAAGGTTGGACTTCATCGGTACAATATGCTAGAGGGGACGAACTTGCATCTTCACGAAATAGAGAAATACGTTGTAGTTTGTACCATCATGCCTGTCTCGTATAACATTACCTTGATTGCTGAGGATCCAGCTACCTCCTCCTTTGTTACTTTCCAGACTAATGTTGACCAAAGAAGTTTAGGCCAGATTGATTTCACTTGTTATATCTCAAGACCTAAAGGGATCAAGAGTGAGATTTATCCGAACCAGTTCTTCGATGCCAAGGACTTGCCTGAGAAGTGGCCTTCAAAGGAGGCTTTTGCTGATCAAAGTCGATTTTTGTACAAGATGCAGAAATCAGATTGGGAAGAACATGACTGGATTCGCTTGTATATGGAAATTTCGTTCTTTAACAGACATAGGTGCCTGAATCACAACATGTCTGATTTAAAGATTCTGGACGTAGTGGTAGAGACTGAGGAAAATGTGCCACATGAGACTGTACTCAAGAGTCTTAGGAATGTCCTTGTCTACATAAGATATGATCAAGACTTGGGAGCGGATGGTGTTTGCAAACACATAGCCATTGTTCGAAGAACTGTCGAGCCGACAACTCACTGCGTTTGTCTCTTGGGCGAGTCTCAGCTTGTGCCCGACTCTGAGTAA
>Bra35-067
ATGAAAACGAATCAGCCTGGTGAGAAGAATCCAGAAGAAGTGATGAGTAATTCTGCGCCTGGAGGGTCGATGAAGAGGAAGGTGGGTGGGCGTAAGCGTAATCCAGATGAACGAACTGTTGTTGATCCCGAGTATCGTGCGCCTGGACGTTCATATCGGCGCTTGGAAAAGAAGCGAGAGGCTCGCCGTAAGGCTCAGAGGGAGGAGACTTATCGAAGAGAAGAAGAGACTATTCGTAAGGCTGAGGAGGTTTTTTGGCGTAAAGTGGATGAAACAGATGGCTTCGATATCGAGTTCGAAGGTGCTCCTTGTTATTTTGGTGGTATGAGTGTTTATAAGGGTGGAGTAGATTGTCCCCTTGTAGCGCGGCTTTATGCAAAGGTTGGACTTCATCGGTACAATATGCTAGAGGGGACGAACTTGCATCTTCACGAAATAGAGAAATACGTTGTAGTTTGTACCATCATGCCTGTCTCGTATAACATTACCTTGATTGCTGAGGATCCAGCTACCTCCTCCTTTGTTACTTTCCAGACTAATGTTGACCAAAGAAGTTTAGGCCAGATTGATTTCACTTGTTATATCTCAAGACCTAAAGGGATCAAGAGTGAGATTTATCCGAACCAGTTCTTCGATGCCAAGGACTTGCCTGAGAAGTGGCCTTCAAAGGAGGCTTTTGCTGATCAAAGTCGATTTTTGTACAAGATGCAGAAATCAGATTGGGAAGAACATGACTGGATTCGCTTGTATATGGAAATTTCGTTCTTTAACAGACATAGGTGCCTGAATCACAACATGTCTGATTTAAAGATTCTGGACGTAGTGGTAGAGACTGAGGAAAATGTGCCACATGAGACTGTACTCAAGAGTCTTAGGAATGTCCTTGTCTACATAAGATATGATCAAGACTTGGGAGCGGATGGTGTTTGCAAACACATAGCCATTGTTCGAAGAACTGTCGAGCCGACAACTCACTGCGTTTGTCTCTTGGGCGAGTCTCAGCTTGTGCCCGACTCTGAGTAA
>Bra41-070-1
ATGAGTAATTCTGCGCCTGGAGGGTCGATGAAGAGGAAGGGGGGTGGGCGTAAGCGTAATCCAGATGAGCTAATTGTTGTTGATTCCGAGTATCGTGCGCCAGGACGTTCATATCGGCGCTTGGAAAAGAAGCGAGAGGCTCGCCGTAAGGCTCAGAGGGAGGAGATTTATCGAAGAGAAGAAGAGACTATTCGTAAGGCCGAGGAGGTTTTTTGGCGTAAAGTGGATGAAACAGATGGCTTCGATATCGAGATCGAGGGTGCTCCTTGTTATTTTGGTGGTATGAGTGTTTATAAAGGTGGAGTAGATTGTCCCCTTGTAGTGAAGCTTTATGCAACGGTGGGACTTCATCGTTACAATATGCTAGAGGGGACCAACTTGTATCTTCACAAAATAGAGAAATACGTTGTAGTTTGCACCCTCATGCCTGTCTCGTATAACATTACTTTGATTGCTGAGGATCCAGCTACCTCCTCCTTTGTTGTTTTCGAGACTAATGTTGACCAAAGAAGTTTAGGCCAGATTGATTTCACTTGTTATATCTCAAGACCTAAAGGGATCAAGAGTGAGATTTATCCGAACCAGTTCTTCGATGCCAAGGACTTGCCTGACAAGTGGCCTTCAAAGGAGGCTTTTGCTGATCAAAGTCGATTTTTGTACAAGATGCAGAAATCAGATTGGGAAGAACATGACTGGATTCGCTTGTATATGGAAATTTCATTCTTTAACAGAGATAGGTGTCTGGATCACAACATGTCTGATTTAAAGATTTTGGACGTAGTGGTAGAGACTGAGGAAAATGTGCCACGTGAGACTGTACTCAAGAGTCTTAGGAATGTCCTTGTCTACATAAGATATGATCAAGACTTGGGAGCGGATGGTGTTTGCAAACACATAGCCATTGTTCGAAGAACTGTCGAGCCGACAACTCACTGCGTTTGTCTCTTGGGCGAGTCTCAGCTTGTGCCCGACTCTGAGTAA
>BnMS5a
ATGAGTAATTCTGCGCCTGGAGGGTCGATGAAGAGGAAGGGGGGTGGGCGTAAGCGTAATCCAGATGAGCTAATTGTTGTTGATTCCGAGTATCGTGCGCCAGGACGTTCATATCGGCGCTTGGAAAAGAAGCGAGAGGCTCGCCGTAAGGCTCAGAGGGAGGAGATTTATCGAAGAGAAGAAGAGACTATTCGTAAGGCCGAGGAGGTTTTTTGGCGTAAAGTGGATGAAACAGATGGCTTCGATATCGAGATCGAGGGTGCTCCTTGTTATTTTGGTGGTATGAGTGTTTATAAAGGTGGAGTAGATTGTCCCCTTGTAGTGAAGCTTTATGCAACGGTGGGACTTCATCGTTACAATATGCTAGAGGGGACCAACTTGTATCTTCACAAAATAGAGAAATACGTTGTAGTTTGCACCCTCATGCCTGTCTCGTATAACATTACTTTGATTGCTGAGGATCCAGCTACCTCCTCCTTTGTTGTTTTCGAGACTAATGTTGACCAAAGAAGTTTAGGCCAGATTGATTTCACTTGTTATATCTCAAGACCTAAAGGGATCAAGAGTGAGATTTATCCGAACCAGTTCTTCGATGCCAAGGACTTGCCTGACAAGTGGCCTTCAAAGGAGGCTTTTGCTGATCAAAGTCGATTTTTGTACAAGATGCAGAAATCAGATTGGGAAGAACATGACTGGATTCGCTTGTATATGGAAATTTCATTCTTTAACAGAGATAGGTGTCTGGATCACAACATGTCTGATTTAAAGATTTTGGACGTAGTGGTAGAGACTGAGGAAAATGTGCCACGTGAGACTGTACTCAAGAGTCTTAGGAATGTCCTTGTCTACATAAGATATGATCAAGACTTGGGAGCGGATGGTGTTTGCAAACACATAGCCATTGTTCGAAGAACTGTCGAGCCGACAACTCACTGCGTTTGTCTCTTGGGCGAGTCTCAGCTTGTGCCCGACTCTGAGTAA
>BnMS5d
ATGAGTAATTCTGCGCCTGGAGGGTCGATGAAGAGGAAGGGGGGTGGGCGTAAGCGTAATCCAGATGAGCTAATTGTTGTTGATTCCGAGTATCGTGCGCCAGGACGTTCATATCGGCGCTTGGAAAAGAAGCGAGAGGCTCGCCGTAAGGCTCAGAGGGAGGAGATTTATCGAAGAGAAGAAGAGACTATTCGTAAGGCCGAGGAGGTTTTTTGGCGTAAAGTGGATGAAACAGATGGCTTCGATATCGAGATCGAGGGTGCTCCTTGTTATTTTGGTGGTATGAGTGTTTATAAAGGTGGAGTAGATTGTCCCCTTGTAGTGAAGCTTTATGCAACGGTGGGACTTCATCGTTACAATATGCTAGAGGGGACCAACTTGTATCTTCACAAAATAGAGAAATACGTTGTAGTTTGCACCCTCATGCCTGTCTCGTATAACATTACTTTGATTGCTGAGGATCCAGCTACCTCCTCCTTTGTTGTTTTCGAGACTAATGTTGACCAAAGAAGTTTAGGCCAGATTGATTTCACTTGTTATATCTCAAGACCTAAAGGGATCAAGAGTGAGATTTATCCGAACCAGTTCTTCGATGCCAAGGACTTGCCTGACAAGTGGCCTTCAAAGGAGGCTTTTGCTGATCAAAGTCGATTTTTGTACAAGATGCAGAAATCAGATTGGGAAGAACATGACTGGATTCGCTTGTATATGGAAATTTCATTCTTTAACAGAGATAGGTGTCTGGATCACAACATGTCTGATTTAAAGATTTTGGACGTAGTGGTAGAGACTGAGGAAAATGTGCCACGTGAGACTGTACTCAAGAGTCTTAGGAATGTCTTTGTCTACATAAGATATGATCAAGACTTGGGAGCGGATGGTGTTTGCAAACACATAGCCATTGTTCGAAGAACTGTCGAGCCGACAACTCACTGCGTTTGTCTCTTGGGCGAGTCTCAGCTTGTGCCCGACTCTGAGTAA
>BnMS5c
ATGAAAACGAATCAGCCTGGTGAGAAGAATCCAGAAGAAGTGATGAGTAATTCTGCGCCTGGAGGGTCGATGAAGAGGAAGGTGGGTGGGCGTAAGCGTAATCCAGATGAACGAACTGTTGTTGATCCCGAGTATCGTGCGCCTGGACGTTCATATCGGCGCTTGGAAAAGAAGCGAGAGGCTCGCCGTAAGGCTCAGAGGGAGGAGACTTATCGAAGAGAAGAAGAGACTATTCGTAAGGCTGAGGAGGTTTTTTGGCGTAAAGTGGATGAAACAGATGGCTTCGATATCGAGTTCGAAGGTGCTCCTTGTTATTTTGGTGGTATGAGTGTTTATAAGGGTGGAGTAGATTGTCCCCTTGTAGCGCGGCTTTATGCAAAGGTTGGACTTCATCGGTACAATATGCTAGAGGGGACGAACTTGCATCTTCACGAAATAGAGAAATACGTTGTAGTTTGTACCATCATGCCTGTCTCGTATAACATTACCTTGATTGCTGAGGATCCAGCTACCTCCTCCTTTGTTACTTTCCAGACTAATGTTGACCAAAGAAGTTTAGGCCAGATTGATTTCACTTGTTATATCTCAAGACCTAAAGGGATCAAGAGTGAGATTTATCCGAACCAGTTCTTCGATGCCAAGGACTTGCCTGAGAAGTGGCCTTCAAAGGAGGCTTTTGCTGATCAAAGTCGATTTTTGTACAAGATGCAGAAATCAGATTGGGAAGAACATGACTGGATTCGCTTGTATATGGAAATTTCGTTCTTTAACAGACATAGGTGCCTGAATCACAACATGTCTGATTTAAAGATTCTGGACGTAGTGGTAGAGACTGAGGAAAATGTGCCACATGAGACTGTACTCAAGAGTCTTAGGAATGTCCTTGTCTACATAAGATATGATCAAGACTTGGGAGCGGATGGTGTTTGCAAACACATAGCCATTGTTCGAAGAACTGTCGAGCCGACAACTCACTGCGTTTGTCTCTTGGGCGAGTCTCAGCTTGTGCCCGACTCTGAGTAA
>Brassica_oleracea_37372738 Bol022067 pacid=37372738 polypeptide=Bol022067 locus=Bol022067 ID=Bol022067.v1.0.446 annot-version=v1.0
ATGAAAACGAATCAGCCTGGTGAGAAGAATCCAGAAGAAGTGATGAGTAATTCTGCGCCTGGAGGGTCGACGAAGAGGAAGGGGGGTGGGCGTAAGCGTAATCCGGATGAACGAACTGTTGCTGATCTCGAGTATCGTGCGCCAGGACGTTCATATCGGCGCTTGGAAAAGAAGCGAATGGCTCGCCGTAAGGCTCAGAGGGAGGAGACTGCCCGAAAAGAAGAAGAGACTCTTGGTAAGGCTGAGGAGGCTTTTTGGCGTAAAGTGGATGAAACAGATGGCTTCGATATCGAGATCGAGGGTGCTCCTTGTTATTTTGGTGGGACCAAGAGTGAGATTTATCCGACGCAGTTCTTCGATGCCAAGGACTTGCCTGAGAAATGGCCTTCAAAGGAGGCTTTTGCTGATCAAAGTCGATTTTTGTACAAGCACAACATGTCTGATTTAAAGATTTTGGACGTAGTGGTAGAGACTGAGGAAAATGTGCCACATGAGACTGTACTCAAGAGTCTTAGGAATGTCCTTGTCTACATAAGATATGATCAAGACTTGGGAGCGGATGGTGTTTCCAAACACATAGCCATTGTTCGAAGAACTGTCGAGCCCACAACTCACTGCGTTTGTCTCTTGGGCGAGTCTCAGCTTGTGCCCGACTCTGAGTAA
>Brassica_oleracea_37373403 Bol022070 pacid=37373403 polypeptide=Bol022070 locus=Bol022070 ID=Bol022070.v1.0.446 annot-version=v1.0
ATGAGTAATTCTGCGCCTGGAGGGTCGACGAAGAGGAAGGGGGGTGGGCGTAAGCGTAATCCAGACCAACGAACTGCTGTTGATTCCGAGTATCGTGCGCCAGGACGTTCATATCGGCGCTTGGAAAAGAAGCGAGAGGCTCGCCGTAAGGCTCAGAGGGAGGAGATTTATCGAAGAGAAGAAGAGACTCTTGGTAAGGCTGAGGAGGTTTTTTGGCGTAAAGTGGATGAAACAGATGGCTTCGATATCGAGATCGAGGGTGCTCCTTGCCATTTTGGTGGGACCAAGAGTGAGATTTATCCGACGCAGTTCTTCGATGCCAAGGACTTGCCTGAGAAATGGCCTTCAAAGGAGGCTTTTGCTGATCAAAGTCGATTTTTGTACAAGCACAACATGTCTGATTTAAAGATTTTGGACGTAGTGGTAGAGACTGAGGAAAATGTGCCACATGAGACTGTACTCAAGAGTCTTAGGAATGTCCTTGTCTACATAAGATATGATCAAGACTTGGGAGCGGATGGTGTTTCCAAACACATAGCCATTGTTCGAAGAACTGTCGAGCCCACAACTCACTGCGTTTGTCTCTTGGGCGAGTCTCAGCTTGTGCCCGACTCTGAGTAA
>Brassica_oleracea_37373875 Bol022035 pacid=37373875 polypeptide=Bol022035 locus=Bol022035 ID=Bol022035.v1.0.446 annot-version=v1.0
ATGCGGAAGCCTGGTGAGAAGAATCCAGATGAACTAATGGTGATTCGTAAGAGGAAGAGGGAGGGGGGGTGGGCATTGTCCCCTTGTAGCGCGGCTTTATGCAAAGGTTGGACTTCATCGGTACAATATGCTAGAGGGATCAAGAGTGAGATTTATCCGAAGCAGTTCTTCGATGCCGTGGACTTGCCTGGCAAGTGGCCTTCAAAGGAGGCTTTTGCTGATAAAACTCGATTTTTGTACAAGCACAACCTGTCCGATTTAAAGATTTTGAACGTAGTGGTAGAGACTGAGGAAAATCTGCCACATGAGACTGTACTCAAGAGTTTTAGGAATGTCCTTGTCTACATAAGATATGATCAATACTTGGGAGCGGATGGTGTTTGCAAACACATAGCCATTGTTCGAAGAACCGTCGAGCTGACAACTCACTGCGTTTGTCTCTTTGGCGAGTCTCTGCTGGTGCCTGACTCTGAGTAA
>Arabis_alpina_KFK32194.1
ATGAGTAAGAGGAGGGTAGAGAAGAAGATGAAGAAGATAGAGAAGAAGATGAAGAGGAAGAAGCAGGCACTTGCTGAGTGTGAGTTCAAGGTGAAGATCAAGGAGCAGGAGGCGAAGAGGGAAATGGAGAAACAGACTAGGCGTTATCATAATGCCTTACATGCTGCGTATTGGGCTCGAGTGTGGAAGTCCGATGGGTTCGATGGCGAGGGCTTGGAGAATTCACCTCCCTTTATGTGGAGAGTAATGCGACCTTTCAAGTGTGAGACACCCAATGACTGTCCCCTTATAGTGGACCTTTATGCTAGGATAGGCCTTCATCGATACAATATGCTGCAGGGGTCCAACTTACAGCTTCACCACATAGAGAAATACAATATGGAAGGTTATTCCCTCTCGTCTGCCTCGTATTATATCACTTTGATCGCAGAGGATCCTGCTACACATTCCTTTATACCTTTCCAGACTAGTAGTCACGAAAATAGAAAGCATGAGTTGCGTGTCGGCTTTTACATTGCTAGACCTCAAGATACAGGGACCAAGGGTACGCTCTGGCATGATCGAACTGCACCTCAGTTCTACAACATTCGCCTGCCTAAATGGCAATCAGATATTGATATCAAACACTTCTACCTGATGGAGGAATCAGAGCTGAAAGAAAATGACTGGATTCACCTTTATTTGGAACTCGGATTCGTCACAACCAATCGTCAGATTACCAGTCCTAAGCTGTCCGATTTGAAGATTGTGGAGGTGATGGTAGACACCGAGGAAAACGTGCAGCTGCCAAATGAAAGACTTAAGGGGTTTAAAGATGCTACTTTCTACATTAAATACGATCAAGTCTTGGGAGAGGGTAAGGTTTGTAAGCGCCGAGCTATCATTAGAAGAATTGTGGACTTGAGAACGGAGCGCATGTTTCTCGCTGGCCATTACTGCCTGGAAAGCGAGACCGACTCTGAGCATAATATAAAGGCTCTTCAGCATATCACCAACACAGAAGATGGGCCAGTCAAAGAAGCTCAAACGAAGTCTTCTAGTGTTCAACAACAGATGGACTTTTCACCAATCAAGCCTGTACTTCAGCATCAACGGTCAATCGAGGATCGCACAGCTCACCAAATCCAGCTCAATAACAGATTTGATACCGTCACATGCTCATAG
>Brassica_juncea_A031141
ATGAGTAATTCTGCGCCTGGAGGGTCGATGAAGAGGAAGGGGGGTGGGCGTAAGCGTAATCCAGATGAGCTAATTGTTGTTGATTCCGAGTATCGTGCGCCAGGACGTTCATATCGGCGCTTGGAAAAGAAGCGAGAGGCTCGCCGTAAGGCTCAGAGGGAGGAGATTTATCGAAGAGAAGAAGAGACTATTCGTAAGGCCGAGGAGGTTTTTTGGCGTAAAGTGGATGAAACAGATGGCTTCGATATCGAGATCGAGGGTGCTCCTTGTTATTTTGGTGGTATGAGTGTTTATAAAGGTGGAGTAGATTGTCCCCTTGTAGTGAAGCTTTATGCAACGGTGGGACTTCATCGTTACAATATGCTAGAGGGGACCAACTTGTATCTTCACAAAATAGAGAAATACGTTGTAGTTTGCACCCTCATGCCTGTCTCGTATAACATTACTTTGATTGCTGAGGATCCAGCTACCTCCTCCTTTGTTGTTTTCGAGACTAATGTTGACCAAAGAAGTTTAGGCCAGATTGATTTCACTTGTTATATCTCAAGACCTAAAGGGATCAAGAGTGAGATTTATCCGAACCAGTTCTTCGATGCCAAGGACTTGCCTGACAAGTGGCCTTCAAAGGAGGCTTTTGCTGATCAAAGTCGATTTTTGTACAAGATGCAGAAATCAGATTGGGAAGAACATGACTGGATTCGCTTGTATATGGAAATTTCATTCTTTAACAGAGATAGGTGTCTGGATCACAACATGTCTGATTTAAAGATTTTGGACGTAGTGGTAGAGACTGAGGAAAATGTGCCACGTGAGACTGTACTCAAGAGTCTTAGGAATGTCCTTGTCTACATAAGATATGATCAAGACTTGGGAGCGGATGGTGTTTGCAAACACATAGCCATTGTTCGAAGAACTGTCGAGCCGACAACTCACTGCGTTTGTCTCTTGGGCGAGTCTCAGCTTGTGCCCGACTCTGAG
>Brassica_napus_C08g14440D
ATGCGGAAGCCTGGTGAGAAGAATCCAGATGAACTAATGGTGATTCGTAAGAGGAAGAGGGAGGGAGGTGGGCGTAAGGAGGAGATTGACCGAAAAGAAGAAGAGACTCTTCGTAAGGCTGAGGAGGCTTTTTGGCGTAAAGGCTTCGATATCGAGATCGAAGGTGCTCCTTGTTATTTTGGTGGTATGAGTGTTTATAAGGGTGGAGTAGATTGTCCCCTTGTAGCGCGGCTTTATGCAAAGGTTGGACTTCATCGGTACAATATGCTAGAGGGGACCAACTTGCATCTTCGCGAAATAGAGAAATACAATCTAGTTTGGATCAAGAGTGAGATTTATCCGAAGCAGTTCTTCGATGCCGTGGACTTGCCTGGCAAGTGGCCTTCAAAGGAGGCTTTTGCTGATAAAACTCGATTTTTGTACAAGATGCAGGAATCATATTGGGAAGAACATGACTGGATTCGCTTGTATATGGAAATTGCATTCTTCAACAGAGATAGGTGGCTGAATCACAACCTGTCCGATTTAAAGATTTTGAACGTAGTGGTAGAGACTGAGGAAAATCTGCCATATGAGACCGTACTCGAGAGTTTTAGGAATGTCCTTGTCTACATAAGATATGATCAAGACTTGGGAGCGGATGGTGTTTGCAAACACATAGCCATTGTTCGAAGAACCGTCGAGCCGACAACTCACTGCGTTTGTCTCTTTGGCGAGTCTCTGCTGGTGCCTGACTCTGAGTAA
>Brassica_napus_C08g14090D
ATGAAAACGAATCAGCCTGGTGAGAAGAATCCAGAAGAAGTGATGAGTAATTCTGCGCCTGGAGGGTCGACGAAGAGGAAGGGGGGTGGGCGTAAGCGTAATCCGGATGAACGAACTGTTGCTGATCTCGAGTATCGTGCGCCAGGACGTTCATATCGGCGCTTGGAAAAGAAGCGAATGGCTCGCCGTAAGGCTCAGAGGGAGGAGACTGCCCGAAAAGAAGAAGAGACTCTTGGTAAGGCTGAGGAGGCTTTTTGGCGTAAAGTGGATGAAACAGATGGCTTCGATATCGAGATCGAGGGTGCTCCTTGTTATTTTGGTGGTATGAGTGTTTATAAAGGTGGAGTAGATTGTCCCCTTGTAGTGAAGCTTTATGCAACGGTGGGACTTCATCGTTACAATATGCTAGAGGGGACCAACTTGCATCTTCACGAAATAGAGAAATACGTTGTAGTTTGTACCATCATGCCTGTCTCGTATTACATTACCTTGATTGCTGAGGATCCAGCTACCTCCTCCTTTGTTACTTTCCAGACTCATGTTGACCAAAGAAGTTTAGGCCAGATTGATTTCACTTGTTATATCTCCAGACCTAAAGGGACCAAGAGTGAGATTTATCCGACGCAGTTCTTCGATGCCAAGGACTTGCCTGACAAGTGGCCTTCAAAGGAGGCTTTTGCTGATCAAAGTCGATTTTTGTACAAGATGCAGAAATCAGATTGGGAAGAACATGACTGGATTCGCTTGTATATGGAATTTTCCTTCTTTAACAGACATAGGTGCCTGAATCACAACATGTCTGATTTAAAGATTTTGGACGTAGTGGTAGAGACTGAGGAAAATGTGCCACATGAGACTGTACTCAAGAGTCTTAGGAATGTCCTTGTCTACATAAGATATGATCAAGACTTGGGAGCGGATGGTGTTTCCAAACACATAGCCATTGTTCGAAGAACTGTCGAGCCCACAACTCACTGCGTTTGTCTCTTGGGCGAGTCTCAGCTTGTGCCCGACTCTGAGTAA
>Brassica_napus_C05g44340D
ATGGGTGGACGGTGGAGGAGAAAGAAGAAGCAGGAGCTGTTGGTTGTTGGTAGTGAGTATCGTGAGCGGAGACGTTCATATTGGCTCTGGGCGAAGAAGATAAAGTCTGAGGAGGAGATTATCCGAAAAAGAAAAGATGCCGAGACGGCTGAGCTTTGGCGTAAAGTGCGGGAAACAGATGGGTTCGATATGGGTGAACTGAGGGATCATCGTGATTGGGGAATGCATGAGTTCTCTGGAGGGAAAGATTGTCTCCTTGTAGTGCAGCTTTATGCAAAGGTCGGCCTTCACCGCTACAATGTTTTAGAGGGGACCAATCTGCAGCTTCACGAAATAGAGAAATACAATAGAGAGGGTACGTACATGCCTGCCCGTTATTATATAACTTTGCTTGCAGCAGAGGAGGATCCATCAGCTACACCCGCGTCCCTTGTTACTTTCCAGACTGAGCTTTACGAAAGAAAGTGCTGCACTCTGAATCTCACTTGCCTTATCGCCAGACTTAAAGGTCGGACTAAGTCTACAGGAAATATGGGTCGTCATTTCCGCGACGATAGGGACTTGCCTGAGTGGCCTGATGATAAATGTAGTAGTCGATTTTTATATGAGGTGATGGAATCTGAGTGGGAAGAAAACGACTGGATTGGTCTATACTTGCAAGTTGCTATCGTTACCACGGATAGGCGAGACTACACATATAAACCCAACCTGTCCGGTTTGAAGATTTTGAACGTGGTGGTAGAAACTGAGGAAAATCTGCCCAAAGAGACTCTACTCAAGTGTTTTCCAAGTGTCGTAGTCTACATAAGTTATGATCAGGACCTGGGAGGTGATAATGGGGTATGCAAACGCAGAGCCATCTTTCCAAAAACACTTTCTGTTGTCTCTTTTGGATCAATGGTGAACGGTGTGTTAACGCGCGTCCACAGCCAGCGTGAGCGTTTGAATGAAACGCTCGTTGCTCAAAGAAACGAAGTCCTTGCCTTGCTTTCCAGGGTTGAAGCCAAAGGTAAAGGCATCCTGCAACAAAACCAGATCATTGCTGAATTCGAGGCTTTGCCTGAAGAAACCCAGAAGAAGATTGAAGGTGGTGCTTTCTTCGACCTTCTCAAAACCACTCAGGTACATTCACTCAAATGGGTTACTACTGAAAGTTTTGATCTTGATGGTAGTGAGAGTTTTGGTCTTTTTGGTAGTGAAAGTTTTCACCTTTTGGTAAAAAGGAGTTTTGATCTTGATGGTAGTGAGAGTTTTGGTCTTTTGGTAAAAAGGAGTTTTGATCTTTTGGTAATAAGTTCTGATCTTGATTGTAGTGAGAGTTTTTGTCTTTTTGGTAGTGAAAGTTTTGATCTTTTGGTAAAAAGTTTTCACCTTTTGGTAAAAAAGAGTTTTGATGTTTTGGTAATAAGTTTTAATCTTTTTGGTAGTGAGAGTTTTGTTCTTTTTGGTAGTGAAAGTTTTGATCTTTTGATAAAAAATACTTATATATCATAA
>Brassica_napus_A08g25920D
ATGAAAACGAATCAGCCTGGTGAGAAGAATCCAGAAGAAGTGATGAGTAATTCTGCGCCTGGAGGGTCGATGAAGAGGAAGGTGGGTGGGCGTAAGCGTAATCCAGATGAACGAACTGTTGTTGATCCCGAGTATCGTGCGCCTGGACGTTCATATCGGCGCTTGGAAAAGAAGCGAGAGGCTCGCCGTAAGGCTCAGAGGGAGGAGACTTATCGAAGAGAAGAAGAGACTATTCGTAAGGCTGAGGAGGTTTTTTGGCGTAAAGTGGATGAAACAGATGGCTTCGATATCGAGTTCGAAGGTGCTCCTTGTTATTTTGGTGGTATGAGTGTTTATAAGGGTGGAGTAGATTGTCCCCTTGTAGCGCGGCTTTATGCAAAGGTTGGACTTCATCGGTACAATATGCTAGAGGGGACGAACTTGCATCTTCACGAAATAGAGAAATACGTTGTAGTTTGTACCATCATGCCTGTCTCGTATAACATTACCTTGATTGCTGAGGATCCAGCTACCTCCTCCTTTGTTACTTTCCAGACTAATGTTGACCAAAGAAGTTTAGGCCAGATTGATTTCACTTGTTATATCTCAAGACCTAAAGGGATCAAGAGTGAGATTTATCCGAACCAGTTCTTCGATGCCAAGGACTTGCCTGAGAAGTGGCCTTCAAAGGAGGCTTTTGCTGATCAAAGTCGATTTTTGTACAAGATGCAGAAATCAGATTGGGAAGAACATGACTGGATTCGCTTGTATATGGAAATTTCGTTCTTTAACAGACATAGGTGCCTGAATCACAACATGTCTGATTTAAAGATTCTGGACGTAGTGGTAGAGACTGAGGAAAATGTGCCACATGAGACTGTACTCAAGAGTCTTAGGAATGTCCTTGTCTACATAAGATATGATCAAGACTTGGGAGCGGATGGTGTTTGCAAACACATAGCCATTGTTCGAAGAACTGTCGAGCCGACAACTCACTGCGTTTGTCTCTTGGGCGAGTCTCAGCTTGTGCCCGACTCTGAGTAA
>Brassica_nigra_B044798
ATGCGTAAGCCTGGCGAGAAGAATCCAGATGAACTAATGGTGATTCGTAATTCTGCGCCGAGACGGTGGTGGAGGGAGGGGGGAGGGGGTAAGTGTAATCCAGACGAACTAACTGTTGTTGACTCCGATGAGTATCGTGCGCCAAGACGCTCAAATCGGCACTGGGAGAAGAAGCAAAAGGCTCATCACCGTAAGGCTCAGAGGGAGGAGATTGCCCGAAAAGAAGAAGAGACTCTTCGTAAGGCTGAGGAGGCTTTTTGGCGTAAAGTGGATGAAACTGATGGCTTCGATATCGAGATTGAGGGTGCTCCTTGTTATTTTGGTGGTATGAGTGTTTATAAAGGGGGAGTAGATTGTCCCCTTGTAGTGAGGCTTTATGCAAAGGTGGGACTTCATCGTTACAATATGCTAGAGGGGACCAACTTTCATCTCCACGAAATAGATAAATACAATCTAGTTTGTATCCCCATGCCTGTCTCGTATTACATTACTTTGCTTGCCGAGGATCCAGCTACGTCCTCCCTTGTTGTTTTCCAGACTAAGATTGACCAAAGAAGTTTAGCCGAGATGGATTTCACTTGTTATATCTCCAGACCTAAAGGGATCGTGAGTGGGATATATCCGAAGCAGTTCTTCGATGGCGAAGACTTGCCTGACAAGTGGCCTTCAGAGGAGGCTTTTGCTGATAAACGTCGATTTTTGTACAAGGTGCAGGAATCAGATTGGGAAGAACATGACTGGATTCGCTTGTATATGGAAATTGCATTCTTTAATAGAGATAGGTGGCTGAATCATAACCTGTCCGATTTAAAGATTTTGAATGTAGTTGTAGAGACTGAGGAAAATCTGCCATATGAGACCGTACTCAAGAGTTTTAGGAATGTCCTTGTTTACATAAGATATGATCAAGACTTGGGAGCGGATGGTGTTCGCAAACACATAGCCATTGTTCGAAGAACTGTCGAGCCGACGACTCACTGCGTTTGTCTCTTGGGCGAGTCTCTGCTGGTACCCGACTCTTAG
>Brassica_rapa_Bra018456
ATGAAAACGAATCAGCCTGGTGAGAAGAATCCAGAAGAAGTGATGAGTAATTCTGCGCCTGGAGGGTCGATGAAGAGGAAGGTGGGTGGGCGTAAGCGTAATCCAGATGAACGAACTGTTGTTGATCCCGAGTATCGTGCGCCTGGACGTTCATATCGGCGCTTGGAAAAGAAGCGAGAGGCTCGCCGTAAGGCTCAGAGGGAGGAGACTTATCGAAGAGAAGAAGAGACTATTCGTAAGGCTGAGGAGGTTTTTTGGCGTAAAGTGGATGAAACAGATGGCTTCGATATCGAGTTCGAAGGTGCTCCTTGTTATTTTGGTGGTATGAGTGTTTATAAGGGTGGAGTAGATTGTCCCCTTGTAGCGCGGCTTTATGCAAAGGTTGGACTTCATCGGTACAATATGCTAGAGGGGACGAACTTGCATCTTCACGAAATAGAGAAATACGTTGTAGTTTGTACCATCATGCCTGTCTCGTATAACATTACCTTGATTGCTGAGGATCCAGCTACCTCCTCCTTTGTTACTTTCCAGACTAATGTTGACCAAAGAAGTTTAGGCCAGATTGATTTCACTTGTTATATCTCAAGACCTAAAGGGATCAAGAGTGAGATTTATCCGAACCAGTTCTTCGATGCCAAGGACTTGCCTGAGAAGTGGCCTTCAAAGGAGGCTTTTGCTGATCAAAGTCGATTTTTGTACAAGATGCAGAAATCAGATTGGGAAGAACATGACTGGATTCGCTTGTATATGGAAATTTCGTTCTTTAACAGACATAGGTGCCTGAATCACAACATGTCTGATTTAAAGATTCTGGACGTAGTGGTAGAGACTGAGGAAAATGTGCCACATGAGACTGTACTCAAGAGTCTTAGGAATGTCCTTGTCTACATAAGATATGATCAAGACTTGGGAGCGGATGGTGTTTGCAAACACATAGCCATTGTTCGAAGAACTGTCGAGCCGACAACTCACTGCGTTTGTCTCTTGGGCGAGTCTCAGCTTGTGCCCGACTCTGAGTAA
>Raphanus_raphanistrum_5361_p3
ATGGGTGGACGGTGGAGAAAGACGAAGAAGGTGGTTGTTGATAGAGAGTATCGTGCGCGGAGGAGACGTTCATATGGGCTCTGGTTGAAGAAGATAAAGTCTCTTCCTAAGTCTAAGAAGAAAGAGATTATCCGAAAAAGACAAGTTGCTCGTGATAAGGTGACGGCTGAGCTTTGGCGTAAACTGTGGGAAACAGATGGGTTCGATATGGGTGAACTGTGGGATCATCGCAATTGGGGAATGCATGAATTCGAAGTAGGGGAAGATGAAAATTTAGACATTGTAGTGCAGCTTTATGCAAAGCTCGGCCTTCACCGCTACAATATGTTAGAGGGGACCAATTTGCAGCTTCACGAAATAGAGAAATACAATAGATATGGTAGTTACATGCCTGCCCGTTATTATATAACTTTGCTTGCAGAGGATCCAGCTACACCGTCGTCGTCCCTTGTTACTTTCCAGACTGACCTTAGCGAAAAAAGCTGCAACGCTCTGAAACACTGTTGCGCTGTCGCCAGAATTAAAGGGACTACGTCTACGGGAAATATGCATGTTTTCCACAATGATATGGATAATTTCTACGATTATAGGGCCTTGCCTGAGTGGCCTTCATTTGCTGATGATGAAAGTCGATTTTTATATGAGGTGCTGGAATCTGATTGGGAAGAAAACGACTGGATTGGCCTATACTTGCAAGTTGCAGTCGCTACCACGGATAGGCCAAATCACTATCACAATCCCGACCTGTCCGGTTTGAAGATTTTGAACGTGGTGGTAGAAACTGAGGAAAATCTGCCCAAAGAGAATGTACTCAAGTGTTTTGGAACTGTCCTAGTCTACATAACTTATGATCAGGACTTGGGAGTTGATAATGGTGGGGGGGTATGCAAACGCAGAGCCATCGTTCGAAGAACTGTGGATTTGATATCTAAATGCTTTTGTCTCGTTGGCAGGACTCGATCGCTCCCCTAA
>Raphanus_sativus_00070_g00027
atggggagaaagacgaagaagtgtaagcaagaactgttggttgttgacagtgagtatcgtgcgccgaagagacgttcatatgggctctgggcgaagaagataaagtctcttcgtaagtctgaggaggagattatccgaaaaagaaaagaggctcttcataaggagacggctgagctttggcgcaaagtgtgggaaacagatgggttcgatatgggtagactgtgggatcatcgttattggggaatgcatgctttcgaaggagggagagattgtcccattgtagtgcagctttatgcaaaggtcggccttcaccgctacaatattttagaggggacaaatctgcagcttcacgaaatagagaaatacaatagagagggtattttcatgcctgcctgttattatataactttgcatgcagaggatcaagctacaccgtcccttgttactttccagactattatttccgaaagaaagggctacactctgaatctcatttgcacagtcgccagacttaaagggactaagtctaagggagatacggatcagttcgacgatgatagggacttgcctgagtggccttcttcatttggtgataaaagtcgatttttatatgagttgatggaatctgagtgggaagaaaacgactggattcgtctttacttggaagttgcagtcgttaccacgaataggcgaaatcacaatcccaacctgtccggtttgaagattttgaacgtggtggtagaaactggcgaaaatctgcccaaagagaatgtactcgagtgttttacaagtgtcgtagtctacataagttatgatcaggacttgggaggtgataatgggatatgcaaacgcagagccatcgttcgaagatctgtggattttatatctaaacgcttttccctcgttggcaagactctaccgctgcttccctaa
>Raphanus_sativus_00105_g00010
atgggtggacggtggagaaagacgaagaaggtggttgttgatagagagtatcgtgcgcggaggagacgttcatatgggctctggttgaagaagataaagtctcttcctaagtctaagaagaaagagattatccgaaaaagacaagttgctcgtgataaggtgacggctgagctttggcgtaaactgtgggaaacagatgggttcgatatgggtgaactgtgggatcatcgcaattggggaatgcatgaattcgaagtaggggaagatgaaaatttagacattgtagtgcagctttatgcaaagctcggccttcaccgctacaatatgttagaggggaccaatttgcagcttcacgaaatagagaaatacaatagatatggtagttacatgcctgcccgttattatataactttgcttgcagaggatccagctacaccgtcgtcgtcccttgttactttccagactgaccttagcgaaaaaagctgcaacgctctgaaacactgttgcgctgtcgccagaattaaagggactacgtctacgggaaatatgcatgttttccacgatgatatggataatttctacgattatagggacttgcctgagtggccttcatttgctgatgatgaaagtcgatttttatatgaggtgctggaatctgattgggaagaaaacgactggattggcctatacttgcaagttgcagtcgctaccacggataggccaaatcactatcacaatcccgacctgtccggtttgaagattttgaacgtggtggtagaaactgaggaaaatctgcccaaagagaatgtactcaagtgttttggaactgtcctagtctacataacttatgatcaggacttgggagttgataatggtggggggaggtcgttaagttgcagcaagcaagcagtgcactggaaagagttgaaggcgagtgagtttgaatttgtaggaagtgggaaccctttggtgtcttag
>Sisymbrium_irio_scaffold689_101
ATGGCCAAGGGCCGTAAATTGACACGTTATCAATCGAGGGTAGACAAGAAGAGGAAGGAGGAAGAAAAGAGGAAGAAGCAGGCTCTTGGTGAGTATGAGTACAAGAAGAAGAGGAAGGAGGAGGAGAAGATGATGAAAGAAAAGGAGGAGAGGAGGTACCGTCTTGTTGACTATGAAGTTGCGTATTGGCTTCAAGTGTGGAAATCCGATGGATTCGATGTCCGTAATTTGTCTGGACCTCCCTTTTCTAAAATGCTTGTTTTCAAGTGTGAGAAACCGGATGATTGTCCCGTTTTAGTGGGCCTTTATGCTAAAGTGGGTCTTCATCGTTACAATATGGTGCAGGGGACCAACTTGCAGCTTCATGGAATAGAGAGATACAATAGGAAAGGTGCGATGATGTGCAGGCCTGCTTCTTATTTTATAACTTTAGTTGCAAAGGATCCAGCCACGGGTTCCCTTGTAACTTTTGAGGCTTCTAGTCACGAAAAGTCACACAGGAACATGGATGTCGGGTTTTACATTGCTAGACCTCAGAATACAGGGACCAAGGGTCTGCTTTGGGCTGATCCTCATTCTGCGTTTATGTTCCACCATCTCCGCCATCCTGAATGGCCATCAGAGGATGATTTAGCTGATAAAAAACGATTTTATTATGTGCCAGAATCAGAGTGGCAAGAAAATGAATGGATTCGTCTTTATTTGGAAGTTGCATTCGTCAGATCCAATCGTTTGCGATTTCCGAATCCCAACCTGTCAAGTTTGAAGATTGTGGAGGTTATGATAGACAATACGGAAAGAGTGGATCCGCCAAATGAGATACTTAAGGGGTTTAGAGATTTAACTGTCTACATCAAATACGATCATGACTTGGGCGAAGGTCGGGTTTGTCAAGGCAGAGCTATCGCCAGAAGAACTGTGGATTTGAAAATGGAACGCATGTGTCTCATGGGACAAGCGAAGGATCACGCGGCCGACTCTGAGAATCTATCGTCTTTCTAG
>Arabidopsis_thaliana_19664776 AT3G25080.1 pacid=19664776 polypeptide=AT3G25080.1 locus=AT3G25080 ID=AT3G25080.1.TAIR10 annot-version=TAIR10
ATGGAACCAGCTGCTGACTCCTCCTCTTCGCTTCAAACCTTTCAGACTGAAGTAACAGAAGATAGTTTTGGCAAATTTAT
TCTGACGTGCAATATTGCAAGAATTCGAGGGGAACCAAGCAATGTCTATACCGGGTTGAATATAGGTTGTCGCTTGCCGG
AGTGTCCGCCAGAGAATCCTTTTGAAATATATTATCTGATGAAGGATTCGGAGCTCCAAGAAAATAATGACTGGATTCGT
CTATATTTGGAACTTGCTGTTGCCACCACTGATAGGAACAGGGAAGCTAGTGATTTTGGTCTCTCCAACTTGGAGATTGT
CAACGTGGCCGTTGATGCGGAGGGACTCCTCAATGCCAAAAATGCAATTTTCTACATTAGGTACAAGGACTTGTACGAGG
CTCGGCTTGGTAATGCTGTTTTTGATCGCATTGCTATCGTTAGAAGAATCTTCGATGAGGATACGGGACGCTTCACTCTC
GTGGGTCAGAATCAGAGTTCAGATATTATAAATTAA
>Brassica_napus_C01g39410D
ATGTTCTTAAGCTGTCGCAATGAAGAAGAATTGGATCGCGAATCGGCGGAAACGGATGAA
CTTTTGAAGAAATACGGTATATTCGATCTCAAAAGCTCTAGGAACGACCTACTTAGATAC
AGATGTACGAAAGATCATCCTTGTCCTCGCTTAGTCCGCCTGTATGCTAAGATGGGCCTC
CATCGTTACAACTTGCTGCAGGGTACAAAGTTTAAGCTCAAATGCGTGAGGAAATACATC
GAGACAATGGGTACTGCTGCTCGCTCCTATTACATGACTTTGGATGCAATTGACACAGCT
GCTGCTGGTAGCTCTTCTTCGCTTCAAACTTTTCAGACTAAAGTATCGGAAGAGGCTTGT
GGCCTATTCATTCTGTTGTGCGATATTGCAAGAATTCGAGGGGAATCAAAAAGTGACGAA
GAGACGATGGGTGTGGACAGAAGCATGCCTGAGTGGCCGCCAGAGAATCCTTTTGAAAGA
CATTGCCTGGGGAAGGAAGAGGTGAATTCCAATGACTGGATTCGTCTTTATGTGGAACTT
GCTCTTGCCGCAACTGAAGATAGGGATGGTGAATTGAAGTTCAAATTGAAGATTGTGAAC
GTGGCTACAGATTTGCTCGATGGGGGACTCAACGCCAGAAATGCTACTTTTTACATAAGG
TACTTGGACAAGTCCAAGGGTGAGGAATCTGATTGCATTGCTTGTGTTAGGAGAAGGATT
GATGAGGAAACTGGATGTTTCATCCTAGTTGGTCAGACTCATCCAACTTCAGATATTTTA
TCAAAGAAGCGTAAGTTTGTTGGTGGGGATAGCGTCGACAAAAGGACCAAGACCGGACTT
CCAGATCATATCTCGTCAGAACTAGCTACCCGCGAGGATCATGAAGCTGTGAGCTCTGAC
TCTTCTTCAGTTGTTTCAATTGAGTAA
