# Supplementary material for: Evolution of the Brassicaceae‐specific MS5‐Like family and neofunctionalization of the novel MALE STERILITY 5 gene essential for male fertility in Brassica napus
Source: New Phytol. 2020 Nov 23;229(4):2339–56. doi: 10.1111/nph.17053 (PMC7894334; doi:10.1111/nph.17053)
Supplement: Supplementary file 5 — Table S1The information for 50 B. napus inbred lines. Table S2 The information for 30 diverse B. rapa accessions. Table S3 The information for 22 diverse Brassica species accessions. Table S4 List of 83 organisms and their MS5 homolog numbers. Table S5 727 MS5‐Like homologs in 23 Brassicaceae species and their protein lengths. Table S6 MS5 homologs from 8 Brassicaceae species in 25 phylogenetic groups and their syntenic relationships. Table S7 Pairwise syntenic homologs from 8 Brassicaceae species in 25 phylogenetic groups. Table S8 DNA oligonucleotide sequences. Table S9 Results of the genetic complementation analysis of the TE5A mutant (BnMS5dMS5d) with six MS5 homologs/alleles. Table S10 Number of homologs in 25 phylogenetic lineages and their species coverage, protein lengths and protein similarities. Table S11 MS5 homologs in A. thaliana and their subcellular localizations, expression profiles and adjacent transposon elements. Table S12 Ka/Ks ratio of homolog pairs between A. thaliana and A. lyrata in each homolog lineage. Table S13 Copy number determination of T0 transgenic Zhong6. Please note: Wiley Blackwell are not responsible for the content or functionality of any Supporting Information supplied by the authors. Any queries (other than missing material) should be directed to the New Phytologist Central Office. [file NPH-229-2339-s005.xlsx]

## Sheet: Content
Article title: Evolution of the Brassicaceae-specific MS5-Like family and neofunctionalization of the novel MALE STERILITY 5 gene essential for male fertility in B. napus
Authors: Xinhua Zeng, Hao Li, Keqi Li, Rong Yuan, Shengbo Zhao, Jun Li, Junling Luo, Xiaofei Li, Hong Ma, Gang Wu, and Xiaohong Yan
Article acceptance date: 8 October 2020
Supplementary tables:
Table S1. The information for 50 B. napus inbred lines.
Table S2. The information for 30 diverse B. rapa accessions.
Table S3. The information for 22 diverse Brassica species accessions.
Table S4. List of 83 organisms and their MS5 homolog numbers.
Table S5. 727 MS5-Like homologs in 23 Brassicaceae species and their protein lengths.
Table S6. MS5 homologs from 8 Brassicaceae species in 25 phylogenetic groups and their syntenic relationships.
Table S7. Pairwise syntenic homologs from 8 Brassicaceae species in 25 phylogenetic groups.
Table S8. DNA oligonucleotide sequences.
Table S9. Results of the genetic complementation analysis of the TE5A mutant (BnMS5dMS5d) with six MS5 homologs/alleles.
Table S10. Number of homologs in 25 phylogenetic lineages and their species coverage, protein lengths and protein similarities.
Table S11. MS5 homologs in A. thaliana and their subcellular localizations, expression profiles and adjacent transposon elements.
Table S12. Ka/Ks ratio of homolog pairs between A. thaliana and A. lyrata in each homolog lineage.
Table S13. Copy number determination of T0 transgenic Zhong6.

## Sheet: Table S1
Table S1. The information for 50 B. napus inbred lines.
Number	Fertility field statistics of F1 hybrids	Genotype
2006	Sterile	BnMS5cMS5c
3001	Sterile
3009	Sterile
3010	Sterile
3017	Sterile
3026	Sterile
3029	Sterile
3031	Sterile
3037	Sterile
3038	Sterile
3040	Sterile
3045	Sterile
3048	Sterile
3054	Sterile
3055	Sterile
3071	Sterile
3081	Sterile
3090	Sterile
4032	Sterile
4034	Sterile
4035	Sterile
4036	Sterile
4045	Sterile
4061	Sterile
4063	Sterile
4070	Sterile
4072	Sterile
4077	Sterile
6007	Sterile
6020	Sterile
6027	Sterile
6030	Sterile
6039	Sterile
6043	Sterile
6049	Sterile
3042	Sterile
3044	Sterile
3094	Sterile
4020	Sterile
4042	Sterile
4044	Sterile
3061	Fertile	BnMS5aMS5a
3087	Fertile
4000	Fertile
4003	Fertile
4010	Fertile
4013	Fertile
4016	Fertile
4040	Fertile
4064	Fertile

## Sheet: Table S2
Table S2. The information for 30 diverse B. rapa accessions.
Number	CGN Number	Taxonomic group	Origin	Genotype
Bra1	CGN15189	Brassica rapa group Broccoletto (Pusa Chandrima)	India	BrMS5aMS5a
Bra41	CGN13925	Brassica rapa group Pak Choi (Cabbage Tientsin)	China
Bra2	CGN15168	Brassica rapa group Broccoletto (Tsja Sin)	unknown
Bra3	CGN07201	Brassica rapa group Chinese Cabbage (BRA 207/70)	unknown
Bra6	CGN06858	Brassica rapa group Fodder Turnip (Eesti Naeris)	unknown
Bra7	CGN06806	Brassica rapa group Fodder Turnip (Lange Witte)	Belgium
Bra8	CGN15202	Brassica rapa group Komatsuna (Komatsuna)	Japan
Bra12	CGN07211	Brassica rapa group Pak Choi (Choy Sam)	unknown
Bra13	CGN06836	Brassica rapa group Spring Turnip Oilseed Rape (Australian RARS)	Australia
Bra22	—	Brassica rapa group Spring Oilseed Rape (Yongchang)	China
Bra24	—	Brassica rapa Oilseed Rape (Yongdeng)	China
Bra25	—	Brassica rapa Oilseed Rape (Qingyou 241)	China
Bra26	—	Brassica rapa Oilseed Rape (Aijiaohuang)	China
Bra29	—	Brassica rapa Oilseed Rape (Haoyou 5)	China
Bra31	CGN06825	Brassica rapa group Broccoletto (Quarantina)	Italy	BrMS5cMS5c
Bra35	CGN06818	Brassica rapa group Winter Turnip Oilseed Rape (Svalof 0308)	Sweden
Bra14	CGN06842	Brassica rapa group Spring Turnip Oilseed Rape (Candle)	Canada
Bra15	CGN17282	Brassica rapa group Turnip Greens (Maruba Santo Sai)	Japan
Bra16	CGN10996	Brassica rapa group Vegetable Turnip (De Croissy)	unknown
Bra17	CGN06861	Brassica rapa group Vegetable Turnip (Petrovskaja; Petrovski)	unknown
Bra18	CGN18953	Brassica rapa group Winter Turnip Oilseed Rape (Arktus)	unknown
Bra19	—	Brassica rapa Oilseed Rape (Yongdeng)	China
Bra20	CGN06830	Brassica rapa group Yellow Sarson	Netherlands
Bra21	CGN06835	Brassica rapa group Yellow Sarson (Dys 1)	unknown
Bra4	CGN07145	Brassica rapa group Chinese Cabbage (Granaat)	unknown
Bra5	CGN20771:	Brassica rapa group Chinese Cabbage (Kashin)	unknown
Bra9	CGN06790	Brassica rapa group Mizuna (Bladmoes, sel gebroeders Sluis)	Netherlands
Bra10	CGN17279	Brassica rapa group Mizuna (Round Leaved Mibuna)	unknown
Bra30	—	Brassica rapa Oilseed Rape (Guanyou 1)	China
Bra33	—	Brassica rapa Oilseed Rape (Dahuang)	China

## Sheet: Table S3
Table S3. The information for 22 diverse Brassica species accessions.
Number	CGN Number	Taxonomic group	Origin	Type
Bol3	CGN11123	Brassica oleracea group White Cabbage (Balady Strain A)	Egypt	Land variety
Bol8	CGN11153	Brassica oleracea group Borecole (Hoj Kruset)	Denmark	Breeders variety
Bol9	CGN14032	Brassica oleracea group Chinese Kale (Bangkok FLP; Kailan)	Taiwan	Breeders variety
Bol13	CGN15777	Brassica oleracea group Borecole (Westlandse Winter-Group 1)	Netherlands	Breeders variety
Bol16	CGN18437	Brassica oleracea group Red Cabbage (Holenderska)	Poland	Breeders variety
Bol22	CGN18448	Brassica oleracea group Broccoli	Iraq	Land variety
Bol94	CGN18455	Brassica oleracea group Savoy Cabbage (Jubilejnaja 2170)	Union of Soviet Soc. Rep.	Breeders variety
Bra31	CGN06825	Brassica rapa group Broccoletto (Quarantina)	Italy	Breeders variety
Bra35	CGN06818	Brassica rapa group Winter Turnip Oilseed Rape (Svalof 0308)	Sweden	Research material
Bra41	CGN13925	Brassica rapa group Pak Choi (Cabbage Tientsin)	China	Research material
Bju81	CGN15127	Brassica juncea group Oilseed		Research material
Bju85	CGN07156	Brassica juncea group Oilseed (BRA 436/64)	China	Land variety
Bju87	CGN15193	Brassica juncea group Vegetable		Research material
Bca72	CGN04033	Brassica carinata (B.car 0.105)	Ethiopia	Land variety
Bca76	CGN03994	Brassica carinata (Gommenzer (Amh.& Gal.))	Ethiopia	Land variety
Bca79	CGN03956	Brassica carinata (Gommenzer (Aheric))	Ethiopia	Land variety
Bna6449	—	Brassica napus group Winter Oilseed Rape	China	Breeders line
Bnazhong11	—	Brassica napus group Winter Oilseed Rape	China	Breeders variety
Bna4126	—	Brassica napus group Winter Oilseed Rape	China	Breeders line
Bna6007	—	Brassica napus group Winter Oilseed Rape	China	Breeders line
Bna3008	—	Brassica napus group Winter Oilseed Rape	China	Breeders line
Bnazhong6	—	Brassica napus group Winter Oilseed Rape	China	Breeders variety

## Sheet: Table S4
Table S4. List of 83 organisms and their MS5 homolog numbers.
1 Clades are based on the phylogeny from Huang et al., 2016
Species	Clade in Brassicaceae1	Data Source	Total number of MS5 homologs	Lineage-1	Lineage-2	Lineage-3	Lineage-4	Lineage-5	Lineage-6	Lineage-7	Lineage-8	Lineage-9	Lineage-10	Lineage-11	Lineage-12(BnMS5)	Lineage-13	Lineage-14	Lineage-15	Lineage-16	Lineage-17	Lineage-18	Lineage-19	Lineage-20	Lineage-21	Lineage-22	Lineage-23	Lineage-24	Lineage-25
Arabidopsis halleri	A	Phytozome	35	1	1	1	3	3	1	2	2	0	2	1	0	0	6	1	2	2	0	1	3	0	1	0	2	0
Arabidopsis lyrata	A	Phytozome	56	3	2	2	5	2	1	2	4	3	2	1	0	4	5	2	3	2	3	3	4	0	1	0	2	0
Arabidopsis thaliana	A	Phytozome	18	3	2	1	2	0	0	1	1	0	1	1	0	0	1	0	1	1	0	1	1	0	1	0	0	0
Barbarea vulgaris	A	Barbarea vulgaris Genome Database	9	1	0	0	0	1	0	0	0	1	1	0	0	3	0	0	1	0	0	0	1	0	0	0	0	0
Boechera stricta	A	Phytozome	4	0	0	0	0	0	0	0	0	0	0	0	0	0	1	1	0	0	0	0	0	0	1	0	1	0
Camelina sativa	A	Brassica database	119	7	4	7	6	2	3	3	11	4	2	2	0	11	7	1	6	3	15	6	11	0	6	0	2	0
Capsella grandiflora	A	Phytozome	18	1	2	0	0	0	0	0	1	0	0	1	0	3	0	0	1	1	0	2	4	0	1	0	1	0
Capsella rubella	A	Phytozome	31	1	2	1	1	0	0	0	4	2	3	2	0	3	2	1	0	2	0	2	4	0	0	0	1	0
Cardamine hirsuta	A	Cardamine hirsuta genetic and genomic resource	15	2	1	0	0	1	0	0	1	1	1	1	0	0	3	0	0	0	0	0	1	0	0	1	2	0
Leavenworthia alabamica	A	Brassica database	4	1	2	0	0	0	0	0	0	0	0	0	0	0	0	0	1	0	0	0	0	0	0	0	0	0
Lepidium meyenii	A	maca genome	33	0	11	3	0	0	0	4	1	4	0	0	0	0	6	0	0	0	0	0	0	0	2	0	2	0
Brassica juncea	B	Brassica database	45	6	0	0	0	2	2	7	3	0	0	0	1	3	0	0	2	2	0	1	8	2	2	2	2	0
Brassica napus	B	B. napus genome database	94	8	0	0	0	1	3	16	7	0	0	1	4	5	17	5	1	2	0	5	11	3	1	3	1	0
Brassica nigra	B	Brassica database	39	3	0	0	1	1	4	5	1	0	0	2	1	0	2	2	3	2	0	1	6	1	2	1	1	0
Brassica oleracea	B	Phytozome	20	5	0	0	0	0	3	2	0	0	0	1	3	0	0	0	0	1	0	0	3	0	1	1	0	0
Brassica rapa	B	Brassica database	41	3	0	0	0	1	2	5	3	0	0	1	1	2	11	2	0	0	0	2	4	2	0	1	1	0
Eutrema salsugineum	B	Phytozome	17	1	0	0	1	0	0	0	4	0	0	2	0	0	1	2	1	0	0	1	4	0	0	0	0	0
Raphanus raphanistrum	B	RadishDB	41	5	0	0	0	2	4	4	3	0	0	3	1	2	5	1	2	1	0	0	4	1	1	1	1	0
Raphanus sativus	B	Raphanus sativus Genome DataBase	38	5	0	0	1	1	2	4	2	0	0	2	2	4	4	1	2	1	0	0	1	1	2	2	1	0
Schrenkiella parvula	B	Brassica database	2	0	0	0	0	0	0	0	1	0	0	0	0	0	0	0	0	0	0	0	1	0	0	0	0	0
Sisymbrium irio	B	Brassica database	16	1	0	0	0	0	1	2	1	1	0	1	1	2	1	0	0	0	0	0	2	0	0	3	0	0
Arabis alpina	D	NCBI	19	2	0	0	2	0	1	1	2	2	0	2	1	1	0	1	0	1	0	1	1	0	0	0	1	0
Aethionema arabicum	F	Brassica database	13	0	0	0	0	0	0	0	0	0	0	0	0	0	0	0	0	0	0	0	0	0	0	0	0	13
Amaranthus hypochondriacus	—	Phytozome	0	0	0	0	0	0	0	0	0	0	0	0	0	0	0	0	0	0	0	0	0	0	0	0	0	0
Amborella trichopoda	—	Phytozome	0	0	0	0	0	0	0	0	0	0	0	0	0	0	0	0	0	0	0	0	0	0	0	0	0	0
Anacardium occidentale	—	Phytozome	0	0	0	0	0	0	0	0	0	0	0	0	0	0	0	0	0	0	0	0	0	0	0	0	0	0
Ananas comosus	—	Phytozome	0	0	0	0	0	0	0	0	0	0	0	0	0	0	0	0	0	0	0	0	0	0	0	0	0	0
Aquilegia coerulea	—	Phytozome	0	0	0	0	0	0	0	0	0	0	0	0	0	0	0	0	0	0	0	0	0	0	0	0	0	0
Brachypodium distachyon	—	Phytozome	0	0	0	0	0	0	0	0	0	0	0	0	0	0	0	0	0	0	0	0	0	0	0	0	0	0
Brachypodium stacei	—	Phytozome	0	0	0	0	0	0	0	0	0	0	0	0	0	0	0	0	0	0	0	0	0	0	0	0	0	0
Carica papaya	—	Phytozome	0	0	0	0	0	0	0	0	0	0	0	0	0	0	0	0	0	0	0	0	0	0	0	0	0	0
Chenopodium quinoa	—	Phytozome	0	0	0	0	0	0	0	0	0	0	0	0	0	0	0	0	0	0	0	0	0	0	0	0	0	0
Chlamydomonas reinhardtii	—	Phytozome	0	0	0	0	0	0	0	0	0	0	0	0	0	0	0	0	0	0	0	0	0	0	0	0	0	0
Citrus clementina	—	Phytozome	0	0	0	0	0	0	0	0	0	0	0	0	0	0	0	0	0	0	0	0	0	0	0	0	0	0
Citrus sinensis	—	Phytozome	0	0	0	0	0	0	0	0	0	0	0	0	0	0	0	0	0	0	0	0	0	0	0	0	0	0
Coccomyxa subellipsoidea C169	—	Phytozome	0	0	0	0	0	0	0	0	0	0	0	0	0	0	0	0	0	0	0	0	0	0	0	0	0	0
Cucumis sativus	—	Phytozome	0	0	0	0	0	0	0	0	0	0	0	0	0	0	0	0	0	0	0	0	0	0	0	0	0	0
Daucus carota	—	Phytozome	0	0	0	0	0	0	0	0	0	0	0	0	0	0	0	0	0	0	0	0	0	0	0	0	0	0
Dunaliella salina	—	Phytozome	0	0	0	0	0	0	0	0	0	0	0	0	0	0	0	0	0	0	0	0	0	0	0	0	0	0
Eucalyptus grandis	—	Phytozome	0	0	0	0	0	0	0	0	0	0	0	0	0	0	0	0	0	0	0	0	0	0	0	0	0	0
Fragaria vesca	—	Phytozome	0	0	0	0	0	0	0	0	0	0	0	0	0	0	0	0	0	0	0	0	0	0	0	0	0	0
Glycine max	—	Phytozome	0	0	0	0	0	0	0	0	0	0	0	0	0	0	0	0	0	0	0	0	0	0	0	0	0	0
Gossypium raimondii	—	Phytozome	0	0	0	0	0	0	0	0	0	0	0	0	0	0	0	0	0	0	0	0	0	0	0	0	0	0
Kalanchoe laxiflora	—	Phytozome	0	0	0	0	0	0	0	0	0	0	0	0	0	0	0	0	0	0	0	0	0	0	0	0	0	0
Kalanchoe marnieriana	—	Phytozome	0	0	0	0	0	0	0	0	0	0	0	0	0	0	0	0	0	0	0	0	0	0	0	0	0	0
Linum usitatissimum	—	Phytozome	0	0	0	0	0	0	0	0	0	0	0	0	0	0	0	0	0	0	0	0	0	0	0	0	0	0
Malus domestica	—	Phytozome	0	0	0	0	0	0	0	0	0	0	0	0	0	0	0	0	0	0	0	0	0	0	0	0	0	0
Manihot esculenta	—	Phytozome	0	0	0	0	0	0	0	0	0	0	0	0	0	0	0	0	0	0	0	0	0	0	0	0	0	0
Marchantia polymorpha	—	Phytozome	0	0	0	0	0	0	0	0	0	0	0	0	0	0	0	0	0	0	0	0	0	0	0	0	0	0
Medicago truncatula	—	Phytozome	0	0	0	0	0	0	0	0	0	0	0	0	0	0	0	0	0	0	0	0	0	0	0	0	0	0
Micromonas pusilla CCMP1545	—	Phytozome	0	0	0	0	0	0	0	0	0	0	0	0	0	0	0	0	0	0	0	0	0	0	0	0	0	0
Micromonas spRCC299	—	Phytozome	0	0	0	0	0	0	0	0	0	0	0	0	0	0	0	0	0	0	0	0	0	0	0	0	0	0
Mimulus guttatus	—	Phytozome	0	0	0	0	0	0	0	0	0	0	0	0	0	0	0	0	0	0	0	0	0	0	0	0	0	0
Musa acuminata	—	Phytozome	0	0	0	0	0	0	0	0	0	0	0	0	0	0	0	0	0	0	0	0	0	0	0	0	0	0
Oropetium thomaeum	—	Phytozome	0	0	0	0	0	0	0	0	0	0	0	0	0	0	0	0	0	0	0	0	0	0	0	0	0	0
Oryza sativa	—	Phytozome	0	0	0	0	0	0	0	0	0	0	0	0	0	0	0	0	0	0	0	0	0	0	0	0	0	0
Ostreococcus lucimarinus	—	Phytozome	0	0	0	0	0	0	0	0	0	0	0	0	0	0	0	0	0	0	0	0	0	0	0	0	0	0
Panicum hallii	—	Phytozome	0	0	0	0	0	0	0	0	0	0	0	0	0	0	0	0	0	0	0	0	0	0	0	0	0	0
Panicum virgatum	—	Phytozome	0	0	0	0	0	0	0	0	0	0	0	0	0	0	0	0	0	0	0	0	0	0	0	0	0	0
Phaseolus vulgaris	—	Phytozome	0	0	0	0	0	0	0	0	0	0	0	0	0	0	0	0	0	0	0	0	0	0	0	0	0	0
Physcomitrella patens	—	Phytozome	0	0	0	0	0	0	0	0	0	0	0	0	0	0	0	0	0	0	0	0	0	0	0	0	0	0
Picea abies	—	ConGenIE	0	0	0	0	0	0	0	0	0	0	0	0	0	0	0	0	0	0	0	0	0	0	0	0	0	0
Populus deltoides	—	Phytozome	0	0	0	0	0	0	0	0	0	0	0	0	0	0	0	0	0	0	0	0	0	0	0	0	0	0
Populus trichocarpa	—	Phytozome	0	0	0	0	0	0	0	0	0	0	0	0	0	0	0	0	0	0	0	0	0	0	0	0	0	0
Prunus persica	—	Phytozome	0	0	0	0	0	0	0	0	0	0	0	0	0	0	0	0	0	0	0	0	0	0	0	0	0	0
Ricinus communis	—	Phytozome	0	0	0	0	0	0	0	0	0	0	0	0	0	0	0	0	0	0	0	0	0	0	0	0	0	0
Salix purpurea	—	Phytozome	0	0	0	0	0	0	0	0	0	0	0	0	0	0	0	0	0	0	0	0	0	0	0	0	0	0
Selaginella moellendorffii	—	Phytozome	0	0	0	0	0	0	0	0	0	0	0	0	0	0	0	0	0	0	0	0	0	0	0	0	0	0
Setaria italica	—	Phytozome	0	0	0	0	0	0	0	0	0	0	0	0	0	0	0	0	0	0	0	0	0	0	0	0	0	0
Setaria viridis	—	Phytozome	0	0	0	0	0	0	0	0	0	0	0	0	0	0	0	0	0	0	0	0	0	0	0	0	0	0
Solanum lycopersicum	—	Phytozome	0	0	0	0	0	0	0	0	0	0	0	0	0	0	0	0	0	0	0	0	0	0	0	0	0	0
Solanum tuberosum	—	Phytozome	0	0	0	0	0	0	0	0	0	0	0	0	0	0	0	0	0	0	0	0	0	0	0	0	0	0
Sorghum bicolor	—	Phytozome	0	0	0	0	0	0	0	0	0	0	0	0	0	0	0	0	0	0	0	0	0	0	0	0	0	0
Sphagnum fallax	—	Phytozome	0	0	0	0	0	0	0	0	0	0	0	0	0	0	0	0	0	0	0	0	0	0	0	0	0	0
Spirodela polyrhiza	—	Phytozome	0	0	0	0	0	0	0	0	0	0	0	0	0	0	0	0	0	0	0	0	0	0	0	0	0	0
Tarenaya hassleriana	—	NCBI	0	0	0	0	0	0	0	0	0	0	0	0	0	0	0	0	0	0	0	0	0	0	0	0	0	0
Theobroma cacao	—	Phytozome	0	0	0	0	0	0	0	0	0	0	0	0	0	0	0	0	0	0	0	0	0	0	0	0	0	0
Trifolium pratense	—	Phytozome	0	0	0	0	0	0	0	0	0	0	0	0	0	0	0	0	0	0	0	0	0	0	0	0	0	0
Triticum aestivum	—	Phytozome	0	0	0	0	0	0	0	0	0	0	0	0	0	0	0	0	0	0	0	0	0	0	0	0	0	0
Vitis vinifera	—	Phytozome	0	0	0	0	0	0	0	0	0	0	0	0	0	0	0	0	0	0	0	0	0	0	0	0	0	0
Volvox carteri	—	Phytozome	0	0	0	0	0	0	0	0	0	0	0	0	0	0	0	0	0	0	0	0	0	0	0	0	0	0
Zea mays	—	Phytozome	0	0	0	0	0	0	0	0	0	0	0	0	0	0	0	0	0	0	0	0	0	0	0	0	0	0
Zostera marina	—	Phytozome	0	0	0	0	0	0	0	0	0	0	0	0	0	0	0	0	0	0	0	0	0	0	0	0	0	0
TOTAL			727	59	27	15	22	17	27	58	52	18	12	24	15	43	72	20	26	21	18	26	74	10	22	15	21	13

## Sheet: Table S5
Table S5. 727 MS5-Like homologs in 23 Brassicaceae species and their protein lengths.
Gene ID	Protein length (aa)	Annotation note
Aethionema_arabicum_C148223_1	261
Aethionema_arabicum_C155735_1	338
Aethionema_arabicum_C175681_1	298
Aethionema_arabicum_scaffold1083_25	361
Aethionema_arabicum_scaffold1346_18	522
Aethionema_arabicum_scaffold1738_27	275
Aethionema_arabicum_scaffold4014_1	498
Aethionema_arabicum_scaffold49_21	139
Aethionema_arabicum_scaffold5424_25	313
Aethionema_arabicum_scaffold5525_4	302
Aethionema_arabicum_scaffold5909_35	321
Aethionema_arabicum_scaffold5909_36	223
Aethionema_arabicum_scaffold6186_1	74	incompleteness (located at the end of a scaffold)
Arabidopsis_halleri_28838166	288
Arabidopsis_halleri_28839923	307
Arabidopsis_halleri_28841560	282
Arabidopsis_halleri_28843770	302
Arabidopsis_halleri_28843873	277
Arabidopsis_halleri_28843879	278
Arabidopsis_halleri_28843884	138
Arabidopsis_halleri_28844608	322
Arabidopsis_halleri_28845666	314
Arabidopsis_halleri_28846426	255
Arabidopsis_halleri_28846870	304
Arabidopsis_halleri_28847447	321
Arabidopsis_halleri_28848391	336
Arabidopsis_halleri_28848392	187
Arabidopsis_halleri_28848708	279
Arabidopsis_halleri_28850003	346
Arabidopsis_halleri_28850157	312
Arabidopsis_halleri_28850162	337
Arabidopsis_halleri_28851302	328
Arabidopsis_halleri_28851377	257
Arabidopsis_halleri_28851543	329
Arabidopsis_halleri_28851659	72	incompleteness (next to a poly-N region)
Arabidopsis_halleri_28852853	336
Arabidopsis_halleri_28853012	220
Arabidopsis_halleri_28853498	341
Arabidopsis_halleri_28857435	89
Arabidopsis_halleri_28859824	168
Arabidopsis_halleri_28859832	247
Arabidopsis_halleri_28860227	331
Arabidopsis_halleri_28860729	307
Arabidopsis_halleri_28861020	285
Arabidopsis_halleri_28861303	253
Arabidopsis_halleri_28861539	318
Arabidopsis_halleri_28862714	311
Arabidopsis_halleri_28863110	324
Arabidopsis_lyrata_35918377	328
Arabidopsis_lyrata_35919904	290
Arabidopsis_lyrata_35921343	394
Arabidopsis_lyrata_35921552	331
Arabidopsis_lyrata_35922426	305
Arabidopsis_lyrata_35923248	360
Arabidopsis_lyrata_35923557	208
Arabidopsis_lyrata_35923842	129
Arabidopsis_lyrata_35923942	306
Arabidopsis_lyrata_35924921	313
Arabidopsis_lyrata_35926316	124
Arabidopsis_lyrata_35928079	313
Arabidopsis_lyrata_35930101	361
Arabidopsis_lyrata_35930117	217
Arabidopsis_lyrata_35930637	413
Arabidopsis_lyrata_35931165	296
Arabidopsis_lyrata_35931572	338
Arabidopsis_lyrata_35931696	338
Arabidopsis_lyrata_35932462	362
Arabidopsis_lyrata_35932809	337
Arabidopsis_lyrata_35933034	260
Arabidopsis_lyrata_35933531	319
Arabidopsis_lyrata_35933687	376
Arabidopsis_lyrata_35933847	327
Arabidopsis_lyrata_35933962	88
Arabidopsis_lyrata_35934170	332
Arabidopsis_lyrata_35934457	254
Arabidopsis_lyrata_35934673	205
Arabidopsis_lyrata_35935581	392
Arabidopsis_lyrata_35935829	316
Arabidopsis_lyrata_35935998	339
Arabidopsis_lyrata_35936279	124
Arabidopsis_lyrata_35936736	282
Arabidopsis_lyrata_35937048	350
Arabidopsis_lyrata_35937187	344
Arabidopsis_lyrata_35937303	330
Arabidopsis_lyrata_35937459	234
Arabidopsis_lyrata_35937502	292
Arabidopsis_lyrata_35937927	333
Arabidopsis_lyrata_35938038	283
Arabidopsis_lyrata_35938573	278
Arabidopsis_lyrata_35939504	299
Arabidopsis_lyrata_35939529	364
Arabidopsis_lyrata_35939831	253
Arabidopsis_lyrata_35942460	364
Arabidopsis_lyrata_35942689	341
Arabidopsis_lyrata_35942848	280
Arabidopsis_lyrata_35942961	443
Arabidopsis_lyrata_35943050	253
Arabidopsis_lyrata_35943329	321
Arabidopsis_lyrata_35944264	323
Arabidopsis_lyrata_35946381	300
Arabidopsis_lyrata_35947846	232
Arabidopsis_lyrata_35948691	321
Arabidopsis_lyrata_35949228	229
Arabidopsis_lyrata_35950867	320
Arabidopsis_thaliana_19642103	287
Arabidopsis_thaliana_19644229	184
Arabidopsis_thaliana_19646365	293
Arabidopsis_thaliana_19648684	293
Arabidopsis_thaliana_19648966	359
Arabidopsis_thaliana_19650064	303
Arabidopsis_thaliana_19652117	379
Arabidopsis_thaliana_19652567	374
Arabidopsis_thaliana_19653931	317
Arabidopsis_thaliana_19654900	330
Arabidopsis_thaliana_19656208	290
Arabidopsis_thaliana_19656842	288
Arabidopsis_thaliana_19656889	327
Arabidopsis_thaliana_19658803	313
Arabidopsis_thaliana_19662907	159
Arabidopsis_thaliana_19663090	506
Arabidopsis_thaliana_19664776	172
Arabidopsis_thaliana_19665424	226
Arabis_alpina_KFK24874.1	387
Arabis_alpina_KFK24888.1	143
Arabis_alpina_KFK27523.1	512
Arabis_alpina_KFK28216.1	161
Arabis_alpina_KFK29513.1	209
Arabis_alpina_KFK30810.1	278
Arabis_alpina_KFK31137.1	272
Arabis_alpina_KFK32194.1	388
Arabis_alpina_KFK33299.1	284
Arabis_alpina_KFK33360.1	154
Arabis_alpina_KFK33908.1	276
Arabis_alpina_KFK35460.1	348
Arabis_alpina_KFK36064.1	323
Arabis_alpina_KFK36065.1	315
Arabis_alpina_KFK36917.1	302
Arabis_alpina_KFK37990.1	192
Arabis_alpina_KFK42441.1	247
Arabis_alpina_KFK42524.1	305
Arabis_alpina_KFK42544.1	283
Barbarea_vulgaris_1051_0.4	136
Barbarea_vulgaris_1151_0.13	326
Barbarea_vulgaris_2174_0.5	227
Barbarea_vulgaris_230_0.35	341
Barbarea_vulgaris_244_0.41	395
Barbarea_vulgaris_263_0.59	334
Barbarea_vulgaris_3662_0.31	303
Barbarea_vulgaris_454_0.10	214
Barbarea_vulgaris_662_0.9	251
Boechera_stricta_30651503	176
Boechera_stricta_30656967	282
Boechera_stricta_30656968	357
Boechera_stricta_30668303	172
Brassica_juncea_A000809	163
Brassica_juncea_A001354	292
Brassica_juncea_A003630	286
Brassica_juncea_A003644	320
Brassica_juncea_A003807	382
Brassica_juncea_A005926	334
Brassica_juncea_A007545	168
Brassica_juncea_A007549	317
Brassica_juncea_A007552	382
Brassica_juncea_A007553	385
Brassica_juncea_A008362	324
Brassica_juncea_A010102	318
Brassica_juncea_A013655	201
Brassica_juncea_A013808	217
Brassica_juncea_A013812	264
Brassica_juncea_A017255	506
Brassica_juncea_A017261	233
Brassica_juncea_A025967	238
Brassica_juncea_A028906	102
Brassica_juncea_A031141	326
Brassica_juncea_A031214	193
Brassica_juncea_A031229	295
Brassica_juncea_A035072	347
Brassica_juncea_A039725	230
Brassica_juncea_B000460	257
Brassica_juncea_B004735	162
Brassica_juncea_B004738	315
Brassica_juncea_B009681	276
Brassica_juncea_B011111	383
Brassica_juncea_B011113	163
Brassica_juncea_B011118	349
Brassica_juncea_B011119	341
Brassica_juncea_B017248	284
Brassica_juncea_B018703	271
Brassica_juncea_B018777	288
Brassica_juncea_B026888	367
Brassica_juncea_B029133	359
Brassica_juncea_B031315	334
Brassica_juncea_B031316	315
Brassica_juncea_B031317	226
Brassica_juncea_B031320	314
Brassica_juncea_B031322	323
Brassica_juncea_B033414	322
Brassica_juncea_B033415	348
Brassica_juncea_B033426	333
Brassica_napus_A01g07050D	303
Brassica_napus_A01g07070D	282
Brassica_napus_A01g07080D	268
Brassica_napus_A01g07310D	285
Brassica_napus_A02g17990D	183
Brassica_napus_A02g18010D	462
Brassica_napus_A02g18020D	78
Brassica_napus_A03g42120D	130
Brassica_napus_A04g21710D	303
Brassica_napus_A04g22440D	161
Brassica_napus_A07g09720D	297
Brassica_napus_A07g09730D	337
Brassica_napus_A07g09740D	224
Brassica_napus_A08g13290D	305
Brassica_napus_A08g14180D	281
Brassica_napus_A08g25920D	341
Brassica_napus_A08g26830D	438
Brassica_napus_A08g27010D	295
Brassica_napus_A08g27550D	333
Brassica_napus_A08g31060D	303
Brassica_napus_A08g31070D	247
Brassica_napus_A09g28770D	359
Brassica_napus_A09g28780D	239
Brassica_napus_A09g34940D	296
Brassica_napus_Anng11310D	304
Brassica_napus_Anng15410D	171
Brassica_napus_Anng23830D	191
Brassica_napus_Anng24590D	344
Brassica_napus_Anng28380D	267
Brassica_napus_Anng28840D	118
Brassica_napus_Anng28850D	305
Brassica_napus_Anng41970D	139
Brassica_napus_C01g07050D	237
Brassica_napus_C01g08470D	283
Brassica_napus_C01g08480D	338
Brassica_napus_C01g08500D	280
Brassica_napus_C01g08510D	284
Brassica_napus_C01g08530D	142
Brassica_napus_C01g08540D	106
Brassica_napus_C01g08550D	141
Brassica_napus_C01g08860D	317
Brassica_napus_C01g08900D	292
Brassica_napus_C01g08910D	343
Brassica_napus_C01g08970D	277
Brassica_napus_C01g39410D	309
Brassica_napus_C02g05450D	299
Brassica_napus_C02g05470D	92
Brassica_napus_C02g16770D	285
Brassica_napus_C02g23980D	388
Brassica_napus_C02g23990D	180
Brassica_napus_C02g24000D	351
Brassica_napus_C02g24010D	375
Brassica_napus_C02g41950D	159
Brassica_napus_C03g58510D	289
Brassica_napus_C03g62500D	289
Brassica_napus_C03g68220D	279
Brassica_napus_C04g03330D	263
Brassica_napus_C04g55180D	131
Brassica_napus_C04g55200D	77
Brassica_napus_C05g32080D	324
Brassica_napus_C05g44340D	498
Brassica_napus_C05g49190D	315
Brassica_napus_C06g02610D	347
Brassica_napus_C06g13610D	338
Brassica_napus_C07g12900D	198
Brassica_napus_C07g12920D	83
Brassica_napus_C07g12930D	191
Brassica_napus_C07g12970D	190
Brassica_napus_C07g33190D	133
Brassica_napus_C07g41610D	246
Brassica_napus_C08g04280D	246
Brassica_napus_C08g07190D	257
Brassica_napus_C08g14090D	341
Brassica_napus_C08g14440D	248
Brassica_napus_C08g26160D	305
Brassica_napus_C08g29660D	390
Brassica_napus_C08g46650D	241
Brassica_napus_Cnng06420D	151
Brassica_napus_Cnng14380D	215
Brassica_napus_Cnng14400D	207
Brassica_napus_Cnng14410D	295
Brassica_napus_Cnng34760D	264
Brassica_napus_Cnng47830D	241
Brassica_napus_Cnng57300D	98	incompleteness (next to a poly-N region)
Brassica_napus_Cnng57360D	271
Brassica_napus_Cnng58200D	125
Brassica_napus_Cnng59860D	283
Brassica_napus_Cnng61290D	206
Brassica_napus_Cnng61550D	352
Brassica_napus_Cnng66270D	305
Brassica_napus_Cnng67390D	341
Brassica_napus_Cnng69500D	256
Brassica_napus_Cnng73910D	303
Brassica_napus_Cnng74620D	191
Brassica_nigra_001490	482
Brassica_nigra_002610	336
Brassica_nigra_002611	337
Brassica_nigra_005667	365
Brassica_nigra_005668	332
Brassica_nigra_005669	412
Brassica_nigra_006185	285
Brassica_nigra_006744	306
Brassica_nigra_012094	134
Brassica_nigra_012515	452
Brassica_nigra_012563	208
Brassica_nigra_012564	375
Brassica_nigra_013520	107
Brassica_nigra_015147	325
Brassica_nigra_016749	185
Brassica_nigra_016815	302
Brassica_nigra_018476	287
Brassica_nigra_018481	287
Brassica_nigra_018482	288
Brassica_nigra_018593	316
Brassica_nigra_018675	592
Brassica_nigra_018716	592
Brassica_nigra_022401	320
Brassica_nigra_022402	162
Brassica_nigra_029226	71
Brassica_nigra_029919	308
Brassica_nigra_034268	359
Brassica_nigra_034392	256
Brassica_nigra_039727	335
Brassica_nigra_039728	340
Brassica_nigra_039729	220
Brassica_nigra_039789	163
Brassica_nigra_043637	303
Brassica_nigra_043638	245
Brassica_nigra_044701	333
Brassica_nigra_044749	327
Brassica_nigra_044750	297
Brassica_nigra_044798	341
Brassica_nigra_046619	264
Brassica_oleracea_37340625	117
Brassica_oleracea_37341152	197
Brassica_oleracea_37341409	255
Brassica_oleracea_37350953	254
Brassica_oleracea_37355229	296
Brassica_oleracea_37355427	110
Brassica_oleracea_37356354	214
Brassica_oleracea_37358053	333
Brassica_oleracea_37360192	179
Brassica_oleracea_37362492	188
Brassica_oleracea_37362497	271
Brassica_oleracea_37362974	342
Brassica_oleracea_37371390	256
Brassica_oleracea_37372738	221
Brassica_oleracea_37372944	166
Brassica_oleracea_37373403	207
Brassica_oleracea_37373875	159
Brassica_oleracea_37374180	305
Brassica_oleracea_37375437	241
Brassica_oleracea_37375639	149
Brassica_rapa_A01000657	136
Brassica_rapa_A01000698	312
Brassica_rapa_A01000837	284
Brassica_rapa_A01000838	301
Brassica_rapa_A01000840	299
Brassica_rapa_A01000841	284
Brassica_rapa_A01000866	302
Brassica_rapa_A01000867	348
Brassica_rapa_A01004443	271
Brassica_rapa_A02000592	304
Brassica_rapa_A02000594	289
Brassica_rapa_A02002587	78
Brassica_rapa_A02002588	404
Brassica_rapa_A02002590	150
Brassica_rapa_A02002596	371
Brassica_rapa_A02003926	320
Brassica_rapa_A03004945	117
Brassica_rapa_A04003060	139
Brassica_rapa_A05002923	193
Brassica_rapa_A06001241	254
Brassica_rapa_A07001354	304
Brassica_rapa_A07001355	250
Brassica_rapa_A07001358	302
Brassica_rapa_A07001498	116
Brassica_rapa_A08001758	285
Brassica_rapa_A08001759	419
Brassica_rapa_A08001951	126
Brassica_rapa_A08001962	281
Brassica_rapa_A08002073	239
Brassica_rapa_A08002077	139
Brassica_rapa_A08002083	115
Brassica_rapa_A08002710	288
Brassica_rapa_A08003513	294
Brassica_rapa_A08003514	341
Brassica_rapa_A08003740	318
Brassica_rapa_A08003741	472
Brassica_rapa_A08003827	341
Brassica_rapa_A09002980	181
Brassica_rapa_A09003563	302
Brassica_rapa_A09003564	303
Brassica_rapa_A10001069	340
Camelina_sativa_00753s030.1	287
Camelina_sativa_01g001360.1	399
Camelina_sativa_01g001380.1	324
Camelina_sativa_01g002050.1	140
Camelina_sativa_01g018760.1	289
Camelina_sativa_01g041990.1	206
Camelina_sativa_01g042570.1	134
Camelina_sativa_01g044230.1	271
Camelina_sativa_01g044330.1	226
Camelina_sativa_02g037710.1	137
Camelina_sativa_02g054790.1	288
Camelina_sativa_02g057410.1	186
Camelina_sativa_02g061940.1	293
Camelina_sativa_02g072510.1	347
Camelina_sativa_03g025980.1	308
Camelina_sativa_03g027710.1	304
Camelina_sativa_03g027720.1	209
Camelina_sativa_03g027750.1	205
Camelina_sativa_03g029290.1	98
Camelina_sativa_03g029300.1	337
Camelina_sativa_03g030340.1	273
Camelina_sativa_03g031090.1	211
Camelina_sativa_04g024520.1	386
Camelina_sativa_04g024540.1	270
Camelina_sativa_04g050340.1	309
Camelina_sativa_04g052540.1	495
Camelina_sativa_04g061520.1	228
Camelina_sativa_04g061730.1	148
Camelina_sativa_05g007090.1	377
Camelina_sativa_05g007110.1	396
Camelina_sativa_05g012530.1	174
Camelina_sativa_05g012630.1	181
Camelina_sativa_05g014900.1	495
Camelina_sativa_05g017070.1	165
Camelina_sativa_05g017080.1	218
Camelina_sativa_05g017090.1	221
Camelina_sativa_06g017380.1	297
Camelina_sativa_06g041580.1	425
Camelina_sativa_06g041590.1	171
Camelina_sativa_06g044530.1	339
Camelina_sativa_06g044620.1	234
Camelina_sativa_06g046630.1	229
Camelina_sativa_06g049590.1	463
Camelina_sativa_06g050260.1	151
Camelina_sativa_08g043970.1	77
Camelina_sativa_08g048530.1	175
Camelina_sativa_10g004400.1	323
Camelina_sativa_10g012930.1	307
Camelina_sativa_10g013660.1	284
Camelina_sativa_10g013670.1	64
Camelina_sativa_10g027220.1	245
Camelina_sativa_10g027230.1	145
Camelina_sativa_10g044560.1	188
Camelina_sativa_10g049980.1	241
Camelina_sativa_11g013950.1	313
Camelina_sativa_11g014620.1	168
Camelina_sativa_11g081650.1	205
Camelina_sativa_11g081690.1	318
Camelina_sativa_11g088140.1	257
Camelina_sativa_11g088360.1	247
Camelina_sativa_11g088410.1	72
Camelina_sativa_11g100900.1	254
Camelina_sativa_12g004650.1	424
Camelina_sativa_12g017740.1	242
Camelina_sativa_12g017800.1	78
Camelina_sativa_12g017820.1	178
Camelina_sativa_12g017830.1	345
Camelina_sativa_12g039190.1	288
Camelina_sativa_12g039200.1	297
Camelina_sativa_12g039240.1	100
Camelina_sativa_12g044370.1	100
Camelina_sativa_12g045460.1	246
Camelina_sativa_12g046900.1	57
Camelina_sativa_13g024840.1	312
Camelina_sativa_14g020050.1	161
Camelina_sativa_14g032520.1	229
Camelina_sativa_14g035410.1	203
Camelina_sativa_14g036190.1	296
Camelina_sativa_14g038290.1	324
Camelina_sativa_14g042430.1	339
Camelina_sativa_15g001360.1	244
Camelina_sativa_15g001420.1	382
Camelina_sativa_15g001430.1	406
Camelina_sativa_15g002120.1	399
Camelina_sativa_15g020950.1	266
Camelina_sativa_15g027330.1	399
Camelina_sativa_15g027340.1	181
Camelina_sativa_15g027370.1	324
Camelina_sativa_15g027380.1	250
Camelina_sativa_15g079550.1	333
Camelina_sativa_15g079940.1	273
Camelina_sativa_15g084200.1	347
Camelina_sativa_17g021520.1	488
Camelina_sativa_17g028990.1	306
Camelina_sativa_17g029000.1	309
Camelina_sativa_17g031040.1	305
Camelina_sativa_17g031060.1	302
Camelina_sativa_17g031110.1	304
Camelina_sativa_17g034650.1	345
Camelina_sativa_17g034680.1	252
Camelina_sativa_17g035800.1	76	incompleteness (next to a poly-N region)
Camelina_sativa_17g037600.1	358
Camelina_sativa_18g020850.1	254
Camelina_sativa_18g020930.1	428
Camelina_sativa_18g026320.1	299
Camelina_sativa_18g026630.1	119
Camelina_sativa_18g030460.1	235
Camelina_sativa_18g030470.1	179
Camelina_sativa_18g037410.1	497
Camelina_sativa_19g003130.1	399
Camelina_sativa_19g011220.1	355
Camelina_sativa_19g022980.1	242
Camelina_sativa_19g027080.1	137
Camelina_sativa_19g027100.1	116
Camelina_sativa_19g027110.1	218
Camelina_sativa_19g056390.1	308
Camelina_sativa_19g058510.1	316
Camelina_sativa_20g032940.1	334
Camelina_sativa_22991s010.1	54	incompleteness (located at the end of a scaffold)
Capsella_grandiflora_28894245	138
Capsella_grandiflora_28895675	246
Capsella_grandiflora_28896569	251
Capsella_grandiflora_28897081	330
Capsella_grandiflora_28897562	330
Capsella_grandiflora_28898132	279
Capsella_grandiflora_28898155	256
Capsella_grandiflora_28899373	373
Capsella_grandiflora_28903358	339
Capsella_grandiflora_28905178	320
Capsella_grandiflora_28905187	309
Capsella_grandiflora_28909277	286
Capsella_grandiflora_28912606	201
Capsella_grandiflora_28913540	359
Capsella_grandiflora_28914448	283
Capsella_grandiflora_28915385	136
Capsella_grandiflora_28917778	309
Capsella_grandiflora_28919951	293
Capsella_rubella_20886411	369
Capsella_rubella_20887370	372
Capsella_rubella_20888247	239
Capsella_rubella_20889060	373
Capsella_rubella_20889838	316
Capsella_rubella_20889855	373
Capsella_rubella_20890100	309
Capsella_rubella_20892938	323
Capsella_rubella_20893930	464
Capsella_rubella_20894342	128
Capsella_rubella_20895918	258
Capsella_rubella_20896475	286
Capsella_rubella_20896651	120
Capsella_rubella_20897053	279
Capsella_rubella_20897303	285
Capsella_rubella_20898686	229
Capsella_rubella_20899530	304
Capsella_rubella_20901051	322
Capsella_rubella_20901530	305
Capsella_rubella_20902264	373
Capsella_rubella_20902846	192
Capsella_rubella_20902975	287
Capsella_rubella_20906693	94
Capsella_rubella_20907537	330
Capsella_rubella_20908066	335
Capsella_rubella_20909850	311
Capsella_rubella_20910082	335
Capsella_rubella_20910480	201
Capsella_rubella_20911360	205
Capsella_rubella_20911727	290
Capsella_rubella_20912394	185
Cardamine_hirsuta_028040.1	311
Cardamine_hirsuta_073970.1	324
Cardamine_hirsuta_087530.1	231
Cardamine_hirsuta_111270.1	181
Cardamine_hirsuta_133380.1	197
Cardamine_hirsuta_135310.1	131
Cardamine_hirsuta_135320.1	302
Cardamine_hirsuta_160050.1	287
Cardamine_hirsuta_168030.1	320
Cardamine_hirsuta_170750.1	295
Cardamine_hirsuta_235040.1	165
Cardamine_hirsuta_237650.1	203
Cardamine_hirsuta_272930.1	286
Cardamine_hirsuta_279920.1	235
Cardamine_hirsuta_289130.1	258
Eutrema_salsugineum_20185418	149
Eutrema_salsugineum_20188020	151
Eutrema_salsugineum_20189453	125
Eutrema_salsugineum_20189574	344
Eutrema_salsugineum_20189627	97
Eutrema_salsugineum_20189819	182
Eutrema_salsugineum_20192620	233
Eutrema_salsugineum_20193386	282
Eutrema_salsugineum_20193910	333
Eutrema_salsugineum_20194479	175
Eutrema_salsugineum_20195217	370
Eutrema_salsugineum_20195757	299
Eutrema_salsugineum_20199297	331
Eutrema_salsugineum_20200854	245
Eutrema_salsugineum_20208053	177
Eutrema_salsugineum_20208547	278
Eutrema_salsugineum_20208789	277
Leavenworthia_alabamica_C35017_1	248
Leavenworthia_alabamica_scaffold2791_4	344
Leavenworthia_alabamica_scaffold647_4	299
Leavenworthia_alabamica_scaffold858_35	362
Lepidium_meyenii_C4392974.1	99	incompleteness (located in a short contig with only 713bp)
Lepidium_meyenii_scaffold146.67	214
Lepidium_meyenii_scaffold17.282	151
Lepidium_meyenii_scaffold17.55	178
Lepidium_meyenii_scaffold18.641	130
Lepidium_meyenii_scaffold20.359	88
Lepidium_meyenii_scaffold215.146	283
Lepidium_meyenii_scaffold216.258	289
Lepidium_meyenii_scaffold223.147	117
Lepidium_meyenii_scaffold249.143	228
Lepidium_meyenii_scaffold249.144	296
Lepidium_meyenii_scaffold265.453	321
Lepidium_meyenii_scaffold265.454	322
Lepidium_meyenii_scaffold29.167	121
Lepidium_meyenii_scaffold29.87	256
Lepidium_meyenii_scaffold29.98	333
Lepidium_meyenii_scaffold290.1	342
Lepidium_meyenii_scaffold290.12	325
Lepidium_meyenii_scaffold290.14	313
Lepidium_meyenii_scaffold290.2	261
Lepidium_meyenii_scaffold290.6	326
Lepidium_meyenii_scaffold290.7	275
Lepidium_meyenii_scaffold290.8	198
Lepidium_meyenii_scaffold299.407	235
Lepidium_meyenii_scaffold309.556	169
Lepidium_meyenii_scaffold309.559	438
Lepidium_meyenii_scaffold309.562	311
Lepidium_meyenii_scaffold448.246	327
Lepidium_meyenii_scaffold52.710	292
Lepidium_meyenii_scaffold56.31	131
Lepidium_meyenii_scaffold565.152	207
Lepidium_meyenii_scaffold75.906	304
Lepidium_meyenii_scaffold75.910	304
Raphanus_raphanistrum_10175_p2	248
Raphanus_raphanistrum_1038_p7	119
Raphanus_raphanistrum_10407_p2	287
Raphanus_raphanistrum_1052_p4	327
Raphanus_raphanistrum_1073_p4	188
Raphanus_raphanistrum_11254_p1	281
Raphanus_raphanistrum_11254_p2	218
Raphanus_raphanistrum_1150_p2	325
Raphanus_raphanistrum_1210_p1	103
Raphanus_raphanistrum_12225_p1	321
Raphanus_raphanistrum_1325_p3	292
Raphanus_raphanistrum_1479_p4	356
Raphanus_raphanistrum_1509_p1	150
Raphanus_raphanistrum_15828_p2	303
Raphanus_raphanistrum_1591_p2	321
Raphanus_raphanistrum_15939_p2	173
Raphanus_raphanistrum_17247_p1	323
Raphanus_raphanistrum_17502_p1	341
Raphanus_raphanistrum_17878_p2	300
Raphanus_raphanistrum_181_p2	322
Raphanus_raphanistrum_18612_p1	253
Raphanus_raphanistrum_19560_p1	321
Raphanus_raphanistrum_22041_p1	341
Raphanus_raphanistrum_22762_p1	213
Raphanus_raphanistrum_270_p1	222
Raphanus_raphanistrum_28219_p1	74	incompleteness (located at the end of a scaffold)
Raphanus_raphanistrum_2912_p5	184
Raphanus_raphanistrum_2919_p1	290
Raphanus_raphanistrum_3137_p1	308
Raphanus_raphanistrum_32510_p1	113
Raphanus_raphanistrum_39835_p1	74	incompleteness (located at the end of a scaffold)
Raphanus_raphanistrum_4603_p1	330
Raphanus_raphanistrum_493_p1	366
Raphanus_raphanistrum_530_p10	279
Raphanus_raphanistrum_530_p11	302
Raphanus_raphanistrum_5361_p3	324
Raphanus_raphanistrum_56537_p1	107
Raphanus_raphanistrum_5842_p1	243
Raphanus_raphanistrum_713_p2	433
Raphanus_raphanistrum_885_p2	283
Raphanus_raphanistrum_9503_p3	95	incompleteness (located at the end of a scaffold)
Raphanus_sativus_00011_g00031	331
Raphanus_sativus_00011_g00032	337
Raphanus_sativus_00017_g00057	317
Raphanus_sativus_00021_g00015	290
Raphanus_sativus_00028_g00009	329
Raphanus_sativus_00044_g00056	321
Raphanus_sativus_00070_g00027	311
Raphanus_sativus_00087_g00070	322
Raphanus_sativus_00105_g00010	326
Raphanus_sativus_00131_g00007	311
Raphanus_sativus_00157_g00025	362
Raphanus_sativus_00251_g00045	284
Raphanus_sativus_00481_g00015	294
Raphanus_sativus_00575_g00007	295
Raphanus_sativus_00575_g00008	340
Raphanus_sativus_00575_g00014	254
Raphanus_sativus_00612_g00014	342
Raphanus_sativus_00779_g00011	299
Raphanus_sativus_00779_g00014	307
Raphanus_sativus_00856_g00002	327
Raphanus_sativus_00867_g00009	305
Raphanus_sativus_00878_g00014	407
Raphanus_sativus_01034_g00004	218
Raphanus_sativus_02250_g00002	342
Raphanus_sativus_02250_g00004	411
Raphanus_sativus_02250_g00005	341
Raphanus_sativus_02402_g00004	311
Raphanus_sativus_02517_g00002	279
Raphanus_sativus_02517_g00003	302
Raphanus_sativus_02747_g00003	274
Raphanus_sativus_02909_g00002	277
Raphanus_sativus_03295_g00006	293
Raphanus_sativus_03295_g00007	174
Raphanus_sativus_04365_g00002	386
Raphanus_sativus_07466_g00002	320
Raphanus_sativus_09091_g00002	327
Raphanus_sativus_12034_g00001	175
Raphanus_sativus_21645_g00001	245
Schrenkiella_parvula_5g20790	170
Schrenkiella_parvula_7g00780	178
Sisymbrium_irio_C227583_2	275
Sisymbrium_irio_scaffold1130_29	341
Sisymbrium_irio_scaffold128_11	128
Sisymbrium_irio_scaffold134_1	411
Sisymbrium_irio_scaffold1384_56	259
Sisymbrium_irio_scaffold1384_86	225
Sisymbrium_irio_scaffold1508_3	275
Sisymbrium_irio_scaffold1518_65	206
Sisymbrium_irio_scaffold1556_15	274
Sisymbrium_irio_scaffold1586_51	368
Sisymbrium_irio_scaffold202_15	305
Sisymbrium_irio_scaffold2049_135	439
Sisymbrium_irio_scaffold2444_5	304
Sisymbrium_irio_scaffold549_117	297
Sisymbrium_irio_scaffold549_118	282
Sisymbrium_irio_scaffold689_101	334

## Sheet: Table S6
Table S6. MS5 homologs from 8 Brassicaceae species in 25 phylogenetic groups and their syntenic relationships.
1 Red, syntenic homologs from B. rapa compared to A. thanliana; blue, syntenic homologs from A. lyrata and/or C. rubella compared to A. thaliana; green, syntenic homologs from B. olereceae and/or E. salsugineum compared to B. rapa; orange, syntenic homologs from A. alpina compared to A. thanliana.
2 IDs in parentheses are tandem duplicates; NA, not available.
Lineage	Homologs from 10 representative species1,2
	A. thaliana	A. lyrata	C. rubella	B. rapa	B. oleracea	E. salsugineum	Arabis alpina	Aethionema arabicum
L1	AT1G23950 (AT1G23960) (AT1G23970)	AL1G37670 (AL1G37710) (AL1G37720)	Carubv10009830m.g	BraA07001354 (BraA07001355) (BraA07001358)	Bol038457 (Bol038458) Bol004399 (Bol012255) (Bol012256)	Thhalv10009725m.g	KFK36064.1 (KFK36065.1)	NA
L2	AT1G27860	AL1G41350	Carubv10011096m.g	NA	NA	NA	NA	NA
L2	AT1G28500	AL1G42110	Carubv10009754m.g	NA	NA	NA	NA	NA
L3	AT3G19520	AL3G32930 (AL3G32940)	Carubv10014203m.g	NA	NA	NA	NA	NA
L4	AT1G02770 AT1G19060	AL1G11240 AL1G49350 (AL1G49370) (AL1G49380) AL108U10030	Carubv10024904m.g	NA	NA	Thhalv10009833m.g	KFK24888.1 KFK37990.1	NA
L5	NA	AL5G14060 AL8G40780	NA	BraA02003926	NA	NA	NA	NA
L6	NA	AL2G22820	NA	BraA07001498 BraA10001069	Bol030075 Bol029982 Bol043797	NA	KFK42441.1	NA
L7	AT1G22090	AL1G35520 (AL1G35530)	NA	BraA05002923 BraA08003513 (BraA08003514) BraA08003740 (BraA08003741)	Bol022168 Bol041229	NA	KFK31137.1	NA
L8	AT4G11700	AL6G39940 AL1G40550 AL3G52720 AL3G49080	Carubv10014551m.g Carubv10014257m.g Carubv10001419m.g Carubv10001999m.g	BraA03004945 BraA09003563 (BraA09003564)	NA	Thhalv10028328m.g (Thhalv10027826m.g) Thhalv10028292m.g (Thhalv10027954m.g)	KFK42524.1 KFK42544.1	NA
L9	NA	AL4G36830 AL4G35970 AL1G56900	Carubv10009480m.g (Carubv10009487m.g)	NA	NA	NA	KFK33360.1 KFK35460.1	NA
L10	AT3G57210	AL5G38700 AL7G47200	Carubv10017954m.g Carubv10005425m.g (Carubv10006844m.g)	NA	NA	NA	NA	NA
L11	AT3G25080	AL6G32810	Carubv10001391m.g (Carubv10001392m.g)	BraA01004443	Bol023042	Thhalv10004573m.g Thhalv10003412m.g	KFK24874.1 KFK30810.1	NA
L12	NA	NA	NA	BraA08003827	Bol022067 (Bol022070) Bol022035	NA	KFK32194.1	NA
L13	NA	AL7G36880 AL7G36480 (AL7G36490) (AL7G36510)	Carubv10006183m.g Carubv10005451m.g (Carubv10005432m.g)	BraA02000592 (BraA02000594)	NA	NA	KFK27523.1	NA
L14	AT5G63820	AL4G17220 AL446U10010 AL7G22510 AL8G41040 (AL8G41050)	Carubv10027915m.g Carubv10026900m.g	BraA01000837 (BraA01000841) BraA06001241 BraA08001758 (BraA08001759) BraA08001951 (BraA08001962) BraA08002073 (BraA08002077) BraA08002083 BraA08002710	NA	Thhalv10027490m.g	NA	NA
L15	NA	AL7G44690 AL7G44900	Carubv10027664m.g	BraA01000838 (BraA01000840)	NA	Thhalv10027039m.g (Thhalv10027170m.g)	KFK33299.1	NA
L16	AT4G28920	AL7G23510 (AL7G23520) (AL7G23540)	NA	NA	NA	Thhalv10027377m.g	NA	NA
L17	AT3G44770	AL5G23050 (AL5G23090)	Carubv10017463m.g (Carubv10017471m.g)	NA	Bol021873	NA	KFK33908.1	NA
L18	NA	AL126U10040 AL3G34400 AL3G34320	NA	NA	NA	NA	NA	NA
L19	AT4G29550	AL7G22800 (AL7G22830) (AL7G22850)	Carubv10006298m.g Carubv10003604m.g	BraA01000866 (BraA01000867)	NA	Thhalv10025678m.g	KFK29513.1	NA
L20	AT4G20095	AL1G32170 AL1G32040 AL4G25770 AL8G27040	Carubv10007081m.g Carubv10025416m.g Carubv10023456m.g Carubv10022307m.g	BraA02002587 (BraA02002588) (BraA02002590) BraA02002596	Bol039251 Bol039244 Bol044489	Thhalv10019458m.g Thhalv10024136m.g Thhalv10000284m.g (Thhalv10000285m.g)	KFK28216.1	NA
L21	NA	NA	NA	BraA01000657 BraA01000698	NA	NA	NA	NA
L22	AT2G20620	AL3G53700	NA	NA	Bol025264	NA	NA	NA
L23	NA	NA	NA	BraA09002980	Bol044349	NA	NA	NA
L24	NA	AL4G37990 (AL4G38020)	Carubv10025712m.g	BraA04003060	NA	NA	KFK36917.1	NA
L25	NA	NA	NA	NA	NA	NA	NA	AA_C148223_1 AA_C155735_1 AA_C175681_1 AA_scaffold1083_25 AA_scaffold1346_18 AA_scaffold1738_27 AA_scaffold4014_1 AA_scaffold49_21 AA_scaffold5424_25 AA_scaffold5525_4 AA_scaffold5909_35 (AA_scaffold5909_36) AA_scaffold6186_1

## Sheet: Table S7
Table S7. Pairwise syntenic homologs from 8 Brassicaceae species in 25 phylogenetic groups.
1 Ath, A. thaliana; Aly, A. lyrata; Cru, C. rubella; Bra, B. rapa; Bol, B. olereceae; Esa, E. salsugineum; Aal, Arabis alpina; Aar, Aethionema arabicum. NA, not available to detect homolog pairs. Non-syntenic pairs, the inter-species homolog pairs are not syntenic (number after dash line shows the number of non-syntenic homolog pairs).
2 Orange, syntenic homologs from different phylogenetic groups.
3 Homologs from Lineage 25 of Aethionema arabicum are compared to each homolog from the other 7 species.
Lineage1	Ath-Aly	Ath-Cru	Ath-Bra	Ath-Bol	Ath-Esa	Ath-Aal2	Ath-Aar3	Aly-Cru	Aly-Bra	Aly-Bol	Aly-Esa	Aly-Aal	Aly-Aar	Cru-Bra	Cru-Bol	Cru-Esa	Cru-Aal	Cru-Aar	Bra-Bol	Bra-Esa	Bra-Aal	Bra-Aar	Bol-Esa	Bol-Aal	Bol-Aar	Esa-Aal	Esa-Aar	Aal-Aar
L1	AT1G23950-AL1G37670	AT1G23950-Carubv10009830m.g	AT1G23950-BraA07001354	AT1G23950-Bol004399	AT1G23950-Thhalv10009725m.g	Non-syntenic pairs-1	NA	Non-syntenic pairs-1	AL1G37670-BraA07001354	AL1G37670-Bol004399	Non-syntenic pairs-1	Non-syntenic pairs-1	NA	Carubv10009830m.g-BraA07001354	Carubv10009830m.g-Bol004399	Non-syntenic pairs-1	Non-syntenic pairs-1	NA	BraA07001354-Bol004399	BraA07001354-Thhalv10009725m.g	Non-syntenic pairs-1	NA	Bol004399-Thhalv10009725m.g	Non-syntenic pairs-1	NA	Non-syntenic pairs-1	NA	NA
L2	AT1G27860-AL1G41350	AT1G27860-Carubv10011096m.g	NA	NA	NA	NA	NA	AL1G41350-Carubv10011096m.g	NA	NA	NA	NA	NA	NA	NA	NA	NA	NA	NA	NA	NA	NA	NA	NA	NA	NA	NA	NA
L2	AT1G28500-AL1G42110	AT1G28500-Carubv10009754m.g	NA	NA	NA	NA	NA	AL1G42110-Carubv10009754m.g	NA	NA	NA	NA	NA	NA	NA	NA	NA	NA	NA	NA	NA	NA	NA	NA	NA	NA	NA	NA
L3	AT3G19520-AL3G32930	AT3G19520-Carubv10014203m.g	NA	NA	NA	NA	NA	AL3G32930-Carubv10014203m.g	NA	NA	NA	NA	NA	NA	NA	NA	NA	NA	NA	NA	NA	NA	NA	NA	NA	NA	NA	NA
L4	AT1G02770-AL1G11240	Non-syntenic pairs-1	NA	NA	Non-syntenic pairs-1	AT1G02770-KFK30810.1(L11) Non-syntenic pairs-1	NA	Non-syntenic pairs-1	NA	NA	Non-syntenic pairs-1	Non-syntenic pairs-2	NA	NA	NA	Non-syntenic pairs-1	Non-syntenic pairs-1	NA	NA	NA	NA	NA	NA	NA	NA	Non-syntenic pairs-1	NA	NA
L5	NA	NA	NA	NA	NA	NA	NA	NA	AL8G40780-BraA10001069(L6) Non-syntenic pairs-1	AL8G40780-Bol043797(L6)	NA	NA	NA	NA	NA	NA	NA	NA	NA	NA	NA	NA	NA	NA	NA	NA	NA	NA
L6	NA	NA	NA	NA	NA	NA	NA	NA	Non-syntenic pairs-1	Non-syntenic pairs-1	NA	Non-syntenic pairs-1	NA	NA	NA	NA	NA	NA	BraA10001069-Bol043797 Non-syntenic pairs-1	NA	Non-syntenic pairs-1	NA	NA	Non-syntenic pairs-1	NA	NA	NA	NA
L7	AT1G22090-AL1G35520	NA	Non-syntenic pairs-1	Non-syntenic pairs-1	NA	Non-syntenic pairs-1	NA	NA	Non-syntenic pairs-1	Non-syntenic pairs-1	NA	Non-syntenic pairs-1	NA	NA	NA	NA	NA	NA	BraA08003740-Bol041229 Non-syntenic pairs-1	NA	Non-syntenic pairs-1	NA	NA	Non-syntenic pairs-1	NA	NA	NA	NA
L8	Non-syntenic pairs-1	AT4G11700-Carubv10001999m.g	Non-syntenic pairs-1	NA	Non-syntenic pairs-1	Non-syntenic pairs-1	NA	Non-syntenic pairs-3	Non-syntenic pairs-2	NA	Non-syntenic pairs-2	Non-syntenic pairs-2	NA	Non-syntenic pairs-2	NA	Non-syntenic pairs-2	Non-syntenic pairs-2	NA	NA	Non-syntenic pairs-2	Non-syntenic pairs-2	NA	NA	NA	NA	Non-syntenic pairs-2	NA	NA
L9	NA	NA	NA	NA	NA	NA	NA	AL1G56900-Carubv10009480m.g	NA	NA	NA	Non-syntenic pairs-2	NA	NA	NA	NA	Non-syntenic pairs-1	NA	NA	NA	NA	NA	NA	NA	NA	NA	NA	NA
L10	AT3G57210-AL5G38700	Non-syntenic pairs-1	NA	NA	NA	NA	NA	Non-syntenic pairs-2	NA	NA	NA	NA	NA	NA	NA	NA	NA	NA	NA	NA	NA	NA	NA	NA	NA	NA	NA	NA
L11	Non-syntenic pairs-1	Non-syntenic pairs-1	Non-syntenic pairs-1	Non-syntenic pairs-1	Non-syntenic pairs-1	Non-syntenic pairs-1	NA	Non-syntenic pairs-1	Non-syntenic pairs-1	Non-syntenic pairs-1	Non-syntenic pairs-1	Non-syntenic pairs-2	NA	Non-syntenic pairs-1	Non-syntenic pairs-1	Non-syntenic pairs-1	Non-syntenic pairs-1	NA	Non-syntenic pairs-1	Non-syntenic pairs-1	Non-syntenic pairs-1	NA	Non-syntenic pairs-1	Non-syntenic pairs-1	NA	Non-syntenic pairs-2	NA	NA
L12	NA	NA	NA	NA	NA	NA	NA	NA	NA	NA	NA	NA	NA	NA	NA	NA	NA	NA	BraA08003827-Bol022067	NA	Non-syntenic pairs-1	NA	NA	Non-syntenic pairs-1	NA	NA	NA	NA
L13	NA	NA	NA	NA	NA	NA	NA	AL7G36480-Carubv10005451m.g Non-syntenic pairs-1	Non-syntenic pairs-1	NA	NA	Non-syntenic pairs-1	NA	Non-syntenic pairs-1	NA	NA	Non-syntenic pairs-1	NA	NA	NA	Non-syntenic pairs-1	NA	NA	NA	NA	NA	NA	NA
L14	AT5G63820-AL8G41040	AT5G63820-Carubv10027915m.g	Non-syntenic pairs-1	NA	Non-syntenic pairs-1	NA	NA	AL8G41040-Carubv10027915m.g Non-syntenic pairs-1	Non-syntenic pairs-4	NA	Non-syntenic pairs-1	NA	NA	Non-syntenic pairs-2	NA	Non-syntenic pairs-1	NA	NA	NA	BraA01000837-Thhalv10027039m.g(L15) BraA08001758-Thhalv10027039m.g(L15) Non-syntenic pairs-1	NA	NA	NA	NA	NA	NA	NA	NA
L15	NA	NA	NA	NA	NA	NA	NA	Non-syntenic pairs-1	Non-syntenic pairs-1	NA	Non-syntenic pairs-1	Non-syntenic pairs-1	NA	Non-syntenic pairs-1	NA	Non-syntenic pairs-1	Non-syntenic pairs-1	NA	NA	NA	Non-syntenic pairs-1	NA	NA	NA	NA	Non-syntenic pairs-1	NA	NA
L16	AT4G28920-AL7G23510	NA	NA	NA	AT4G28920-Thhalv10027377m.g	NA	NA	NA	NA	NA	AL7G23510-Thhalv10027377m.g	NA	NA	NA	NA	NA	NA	NA	NA	NA	NA	NA	NA	NA	NA	NA	NA	NA
L17	AT3G44770-AL5G23050	Non-syntenic pairs-1	NA	Non-syntenic pairs-1	NA	AT3G44770-KFK33908.1	NA	AL5G23050-Carubv10017463m.g	NA	Non-syntenic pairs-1	NA	AL5G23050-KFK33908.1	NA	NA	Non-syntenic pairs-1	NA	Non-syntenic pairs-1	NA	NA	NA	NA	NA	NA	Non-syntenic pairs-1	NA	NA	NA	NA
L18	NA	NA	NA	NA	NA	NA	NA	NA	NA	NA	NA	NA	NA	NA	NA	NA	NA	NA	NA	NA	NA	NA	NA	NA	NA	NA	NA	NA
L19	AT4G29550-AL7G22800	Non-syntenic pairs-1	AT4G29550-BraA01000866	NA	AT4G29550-Thhalv10025678m.g	AT4G29550-KFK29513.1	NA	AL7G22800-Carubv10006298m.g	AL7G22800-BraA01000866	NA	Non-syntenic pairs-1	Non-syntenic pairs-1	NA	Non-syntenic pairs-1	NA	Carubv10006298m.g-Thhalv10025678m.g	Non-syntenic pairs-1	NA	NA	BraA01000866-Thhalv10025678m.g	BraA01000866-KFK29513.1	NA	NA	NA	NA	Non-syntenic pairs-1	NA	NA
L20	No syntenic pairs-1	AT4G20095-Carubv10007081m.g	Non-syntenic pairs-1	Non-syntenic pairs-1	Non-syntenic pairs-1	Non-syntenic pairs-1	NA	Non-syntenic pairs-4	Non-syntenic pairs-2	Non-syntenic pairs-3	Non-syntenic pairs-3	Non-syntenic pairs-1	NA	Non-syntenic pairs-2	Non-syntenic pairs-3	Non-syntenic pairs-3	Non-syntenic pairs-1	NA	BraA02002587-Bol039244 BraA02002596-Bol039251	Non-syntenic pairs-2	Non-syntenic pairs-1	NA	Non-syntenic pairs-3	Non-syntenic pairs-1	NA	Non-syntenic pairs-1	NA	NA
L21	NA	NA	NA	NA	NA	NA	NA	NA	NA	NA	NA	NA	NA	NA	NA	NA	NA	NA	NA	NA	NA	NA	NA	NA	NA	NA	NA	NA
L22	AT2G20620-AL3G53700	NA	NA	Non-syntenic pairs-1	NA	NA	AT2G20620-AA_scaffold5909_35(L25)	NA	NA	Non-syntenic pairs-1	NA	NA	NA	NA	NA	NA	NA	NA	NA	NA	NA	NA	NA	NA	NA	NA	NA	NA
L23	NA	NA	NA	NA	NA	NA	NA	NA	NA	NA	NA	NA	NA	NA	NA	NA	NA	NA	BraA09002980-Bol044349	NA	NA	NA	NA	NA	NA	NA	NA	NA
L24	NA	NA	NA	NA	NA	NA	NA	AL4G37990-Carubv10025712m.g	NA	NA	NA	AL4G37990-KFK36917.1	NA	Non-syntenic pairs-1	NA	NA	Carubv10025712m.g-KFK36917.1	NA	NA	NA	BraA04003060-KFK36917.1	NA	NA	NA	NA	NA	NA	NA
L25	NA	NA	NA	NA	NA	NA	NA	NA	NA	NA	NA	NA	NA	NA	NA	NA	NA	NA	NA	NA	NA	NA	NA	NA	NA	NA	NA	NA

## Sheet: Table S8
Table S8. DNA oligonucleotide sequences.
Primer	Sequence (5’-3’)	Remark
Primer 067	ATGAAAACGAATCAGCCTGGTGAGAAGAATCC	PCR; Bol022067 / Bra018456-derived MS5 full ORF
Primer 5	TTACTCAGAGTCGGGCACAAGCTGAGACTCGCCCAAGAGACAAACGCAGTGAGT
Primer 070	ATGAGTAATTCTGCGCCTGGAGGGTCGATG	PCR; full MS5 ORF homologs derived from B.oleracea
Primer 5	TTACTCAGAGTCGGGCACAAGCTGAGACTCGCCCAAGAGACAAACGCAGTGAGT
Primer bni	ATGCGTAAGCCTGGCGAGAAGAATCCAGATGAACTAATGGTGA	PCR; full MS5 ORF homologs derived from B.nigra
Primer 5	TTACTCAGAGTCGGGCACAAGCTGAGACTCGCCCAAGAGACAAACGCAGTGAGT
Primer BnMS5-like1	ATGCGGAAGCCTGGTGAGAAGAATCCAGATGAACTAATGG	PCR; full BnMS5-like1 ORF homologs
Primer 5	TTACTCAGAGTCGGGCACAAGCTGAGACTCGCCCAAGAGACAAACGCAGTGAGT
BnMS5c-F	ATGGAGCTCATGAAAACGAATCAGCCTGGTGA (Sac I)	BnMS5c, Bol022067 and BnMS5-copy2 ligated into PBI121S vector, respectively
BnMS5c-R	TCCTCTAGATTACTCAGAGTCGGGCACAAGCT (Xba I)
BnMS5a-F	ATGGAGCTCATGAGTAATTCTGCGCCTGGAGG (Sac I)	BnMS5a and Bol9-070-1 ligated into PBI121S vector, respectively
BnMS5a-R	AGGTCTAGATTACTCAGAGTCGGGCACAAGCT (Xba I)
Bni- F	AATGAGCTCATGCGTAAGCCTGGCGAGAAGAA (Sac I)	BniB044798 ligated into PBI121S vector, respectively
Bni- R	CCGTCTAGATTACTAAGAGTCGGGTACCAGCA (Xba I)
RNAi-1	ACGTCTAGAATGCGTAAGCCTGGCGAGAAGAA (Xba I)	Amplifing the 400-bp of the sense cDNA sequence of BnMS5a
RNAi-2	CGGAAGCTTGTAACGATGAAGTCCCACCTTTG (Hind III)
RNAi-3	GGAGAATTCATGCGTAAGCCTGGCGAGAAGAA (EcoR I)	Amplifing the 400-bp of the antisense cDNA sequence of BnMS5a
RNAi-4	ACCGGTACCGTAACGATGAAGTCCCACCTTTG (Kpn I)
Bol067-1	GGCTCAGAGGGAGGAGACTGCC	qPCR of Bol022067 in B.oleracea
Bol067-2	CTTCTTTGGTCAACATGAGTCTGGAAAGT
Bol070-1	GGCTCAGAGGGAGGAGATTTAT	qPCR of Bol022070 in B.oleracea
Bol070-2	GGTCAACATTAGTCTGGAAAACG
BnMS5a-1	CCAGATGAGCTAATTGTTGTTGATT	qPCR of BnMS5a in B.rapa
BnMS5a-2	AAACCTCCTCGGCCTTACGAAT
BnMS5c-1	GATCAAGAGTGAGATTTATCCGAAC	qPCR of BnMS5c in B.rapa
BnMS5c-2	GGCACCTATGTCTGTTAAAGAAC
BnMS5a-pro1	AGCGTCGACCTATTAATAAATTAATGACTCAGCT (Sal I)	Promoter of BnMS5a ligated into PBI101 vector
BnMS5a-pro2	TCGGGATCCCCTAATTAAAAATATATAATAACAATT (BamH I)
BnMS5c-pro1	AGCGTCGACCTATCGATCTCTCTTTCACACTC (Sal I)	Promoter of BnMS5c ligated into PBI101 vector
BnMS5c-pro2	TCGGGATCCGCCACAACAATAATGCCCTAGTTAC (BamH I)
BnMS5-copy2-pro1	GGCGTCGACTCAGCTCCAAAAACAAATCATCA (Sal I)	Promoter of BnMS5-copy2 ligated into PBI101 vector
BnMS5-copy2-pro2	TAAGGATCCGCCCTAGTTCTCAACTGGGCCAA (BamH I)
BnMS5c -3	GCGTAATCCAGATGGACGAAC	Detecting genotype frequencies of BnMS5cMS5c or BrMS5cMS5c
BnMS5c -4	CCTTTGCATAAAGCCGCG
BnMS5a -3	AGCGTAATCCAGATGAGCTAAT	Detecting genotype frequencies of BnMS5aMS5a or BrMS5aMS5a
BnMS5a -4	CACCGTTGCATAAAGCTTCA
3F	TAGGCCAGATTGATTTCACTTG	Amplifying genomic sequences of MS5 homologs in Brassica spp.
5R	GTGGCACATTTTCCTCAGTCTC
SUN1-1	TACGAATTCATGTCGGCATCGACGATGTCC EcoRI	Full SUN1 ligated into pGADT7 vector
SUN1-2	TAACCCGGGTCAAAGCTCTGTTTCCACAAC smaI
SUN1-SUN-1	TCCGAATTCACCAATGCGGTTAAGATGTTG EcoRI	SUN1-SUN domain ligated into pGADT7 vector
SUN1-2	TAACCCGGGTCAAAGCTCTGTTTCCACAAC smaI
SUN1-1	TACGAATTCATGTCGGCATCGACGATGTCC EcoRI	SUN1-TMD ligated into pGADT7 vector
SUN1-3	GGAGAAAGCACTTTCCTCCTCGCCACTCTCTTCC
SUN1-4	GGAAGAGAGTGGCGAGGAGGAAAGTGCTTTCTCC
SUN1-2	TAACCCGGGTCAAAGCTCTGTTTCCACAAC smaI
MPstI	TTACTGCAGTTACTCAGAGTCGGGCACAAGCTGA (PstI)	BnMS5a and BnMS5d ligated into the pGBKT7 vector
B4-01	CCTGAATTCATGAGTAATTCTGCGCCTGG (EcoRI)
MPstI	TTACTGCAGTTACTCAGAGTCGGGCACAAGCTGA (PstI)	BnMS5c ligated into the pGBKT7 vector
BnMS5c-3	CCTGAATTCATGAAAACGAATCAGCCTGGTGA (EcoRI)
B1	TAAGAATTCGATGGTGTTTGCAAACACATA (EcoRI)	B1 ligated into the pGBKT7 vector
MPstI	TTACTGCAGTTACTCAGAGTCGGGCACAAGCTGA (PstI)
B2	TAAGAATTCATTTTGGACGTAGTGGTAGAG (EcoRI)	B2 ligated into the pGBKT7 vector
MPstI	TTACTGCAGTTACTCAGAGTCGGGCACAAGCTGA (PstI)
B3	TAAGAATTCTCAGATTGGGAAGAACATGAC (EcoRI)	B3 ligated into the pGBKT7 vector
MPstI	TTACTGCAGTTACTCAGAGTCGGGCACAAGCTGA (PstI)
B4-01	CCTGAATTCATGAGTAATTCTGCGCCTGG (EcoRI)	B4 ligated into the pGBKT7 vector
B4-02	GCCCTGCAGTTTCTGCATCTTGTACAAAA (PstI)
B5-01	CCGGAATTCTCAGATTGGGAAGAACATGA (EcoRI)	B5 ligated into the pGBKT7 vector
B5-02	GCCCTGCAGCTTTAAATCAGACATGTTGT (PstI)
Actin-F	TGTTCCCTGGAATTGCTGACCGTA	As a control of qPCR
Actin-R	TGCGACCACCTTGATCTTCATGCT
CruA-F	GGCCAGGGCTTCCGTGAT	CruA ddPCR
CruA-R	CCGTCGTTGTAGAACCATTGG
CruA-P	AGTCCTTATGTGCTCCACTTTCTGGTGCA
NPTII-F	CTATGACTGGGCACAACAGACA	NPTII ddPCR
NPTII-R	CGGACAGGTCGGTCTTGACA
NPTII-P	CTGCTCTGATGCCGCCGTGTTCCG
P35S-F	CATCATTGCGATAAAGGAAAGGC	P35S ddPCR
P35S-R	TGCTTTGAAGACGTGGTTGGA
P35S-P	CCGACAGTGGTCCCAAAGATGG
NPTII-03	GCCACTTACTTTGCCATCT	Amplification of NPTII gene
NPTII-04	GATGAACAAAGCCCTGAA

## Sheet: Table S9
Table S9. Results of the genetic complementation analysis of the TE5A mutant (BnMS5dMS5d) with six MS5 homologs/alleles.
1 Number of restored transgenic plants / number of total transgenic plants.
Genes	B. napus	B. rapa		B. oleracea		B. nigra
	BnMS5II	BrMS5a	BrMS5c	BoMS5II-1	BoMS5II-2	BniMS5
Fertile plants1	0/11	7/9	0/8	0/13	0/11	0/7

[truncated: 4 more sheets: Table S10, Table S11, Table S12, Table S13]
